# Supplementary material for: A catalogue of 1,167 genomes from the human gut archaeome
Source: Nat Microbiol. 2021 Dec 30;7(1):48–61. doi: 10.1038/s41564-021-01020-9 (PMC8727293; doi:10.1038/s41564-021-01020-9)
Supplement: Supplementary file 4 — Unified human archaeal protein catalogue based on clustering at 50% identity of all genome CDSs, with associated lineage and genome information, and a summary of the number of genes shared per archaeal family (basis for Fig. 2a–c). [file 41564_2021_1020_MOESM4_ESM.zip]

Archive with 1 entries (1 files):
- SupplementaryMaterial1.xlsx
