# Supplementary material for: A catalogue of 1,167 genomes from the human gut archaeome
Source: Nat Microbiol. 2021 Dec 30;7(1):48–61. doi: 10.1038/s41564-021-01020-9 (PMC8727293; doi:10.1038/s41564-021-01020-9)
Supplement: Supplementary file 5 — DIAMOND BLASTx output of reads alignment on the unified human archaeal protein catalogue. This mapped protein matrix was the basis for linear mixed effect models, MaAsLin2 analysis and metadata predictions shown in Extended Data Fig. 5. [file 41564_2021_1020_MOESM5_ESM.zip]

Archive with 1 entries (1 files):
- SupplementaryMaterial2.xlsx
