# Supplementary material for: A catalogue of 1,167 genomes from the human gut archaeome
Source: Nat Microbiol. 2021 Dec 30;7(1):48–61. doi: 10.1038/s41564-021-01020-9 (PMC8727293; doi:10.1038/s41564-021-01020-9)
Supplement: Supplementary file 6 — Alignment of the mcrA genes of M. smithii and M. smithii_A, fasta file. [file 41564_2021_1020_MOESM6_ESM.txt]

>AB050230.1.1405
----------------CCGGACCCGACUGCUAUCAGAGUGGGACUAAGCCAUGCGAGUUA
-ACGCA----GCAA------UGCGUGGCAUACGGCUCAGUAACACGUAGUCAACAUGCCC
AGGGGACGUGGAUAACCUCGGGAAACUGAGGAUAAACCACGAUAGGCCAUGA-UUUCUGG
AAUGGAUCAUGGCUGAAA-CCU--------AU-A---------UGG-CCCCUGGAUUGGA
CUGCGGCCGAUCAGGCUGUUGGUGAGGUAAUGGCCCACCAAACCUGUAACCGGUACGGGC
UCUGAGAGGAGGAGCCCGGAGAUGGGCACUGAGACAAGGGCCCAGGCCCUAUGGGGCGCA
GCAGGCGCGAAACCUCUGCAAUAGGCGAAAGCUUGACAGGGUUACUCUGAGUGACGUCCG
UU-A-AGGACGUCUUUUGGCACCCCUAAAAAUGGUGCAGAAUAAGGGGUGGGCAAGUCUG
GUGUCAGCCGCCGCGGUAAUACCAGCACCCCGAGUGGUCGGGACGAUUAUUGGGCCUAAA
GCAUCCGUAGCCGGUUCUGCAAGUCUUCCGUUAAAUCCACCUUGCUCACAGAUGGGC-UG
CGGGGGAUACUACAGGGCUAGGAGGCGGGAGAGGCAAGCGGUACUCAGUGGGUAGGGGUA
AAAUCCUCUGAUCCACUGAAGACCACC-AGUGGCGAAGGCGGCUUGCCAGAACGCGCUCG
ACGGUGAGGGAUGAGAGCUGGGGGAGCAAACCGGAUUAGAUACCCGGGUAGUCCCAGCUG
UAAACGAUGCAGACUCGGUGAUGGGUUGGCUUCGAGCCAACCCAGUGCCGCAGGGAAGCC
GUUAAGUCUGCCGCCUGGGGAGUACGGUCGCAAGACUUAAACUUAAAGGAAUUGGCGGGG
GAGCACC---AAGGGUGAAGCCUGCGGUUCAAUUGGAGUCAACGCCAGGAAUCUUAACCG
GGGAGACAGCAGA-AUGAAGGUCAAGCUGAAGACUUUACCAGACAAGCCGAGAGUAGGUG
CAUGGCCGUCGCCAGCUCGUGCCGUGAGGUGUCCUGUUAAGUCAGGUAACGAGCGAGAUC
CCUGCCCUUAGUUGCUGCAGUUACUCUCAGGAGUAGCUGGGCUAACUAAGGGGACCGCCA
CUGCUGAAGUGGAGGAAGGAGGGGGCUACGGCAGGUCAGUAUGCCCCGAAACUUCCGGGC
CACACGCGGGCUGCAAUGGUAAGGACAACGGGCUCCGAUUCCGAAAGGAGGAGGCAAUCC
CC-AAACCUUACCUCAGUUAUGAUUGAGGGCUGAAACUCGCCCUCAUGAAUCUGGAAUCC
CUAGUAACCGCGUGUCACU-AUCGCGCGGUGAAUACGUCCCUGCUCCUUGCACACACCGC
CCGUCGCUUCACCGAAGCUGGUUCUUGGCGAGGUGGCGCCUAAU-UGGCGCUAUCGAACC
UGGGGUCAGCAACGGGGGAG----------------------
>AB355092.1.917
-UUCCGGUUGAUCCUGCCGGCGGCCACCGCUAUAGGAAUUCGAUUAAGACAUGCGAGUCG
AGAGUC----AUAAG-----GACUCGGCGGACUGCUCAGUAACACGUGGAUAACAUGCCC
UAGAGUGGAGGAUAAUCUCGGGAAAUUGAGGAUAAUACUCCAUAAAUCACAG-GAUCCGG
AACGACCUGUGGUUGAAA--GU--------UCCG---------GC-GCUCUAGGAUUGGU
CUGCGGCCUAUCAGGUAGUAGUGGGUGUAAUGGACCCACUAGCCUAUGACGGGUAUGGGC
CUUGAGAGAGGGAGCCCAGAGAUGGAUUCUGAGACACGAAUCCAGGCCCUACGGGGCGCA
GCAGUCGCGAAAACUUCACAAUGGAGGCAACUCCGAUGAGGGAAUUCCUAGUGCUAACAC
AU-UAGUGUUAGCUUUUCUUUAGCGUAGAUAACUAGAGGAAUAAGGGCUGGGUAAGACGG
GUGCCAGCCGCCGCGGUAAUACCCGCAGCCCAAGUGGUGGUCGAUUUUAUUGAGUCUAAA
ACGUUCGUAGCCGGUUCGAUAAAUCCUUGGGUAAAUCGGAAAGCUUAACUUUCCGAC-UU
CCGAGGAGACUGUUGAACUUGGGACCGGGAGAGGCAAGAGGUACUUGAGGGGUAGGGGUA
AAAUCCUGUAAUCCUUUAAGGACCACC-GGUGGCGAAGGCGUCUUGCUAGAACGGAUCCG
ACGGUGAGGGACGAAGCCCUGGGUCGCANACGGGAUUAGAUACCCCGGUAGUCCAGGGUG
UAAACGCUGCAGACUUGGUGUUGGGGACCCUUUGGGGGUGCUCAGUGCCGGAGAGAAGUU
GUUAAGUCUGCUACUUGGGGAGUACGUCCGCAAGGAUGAAACUUAAAGGAAUUGGCGGGG
GAGCACCGCAACGGGAGGAACGUGCGGUUUAAUUGGAUUCAACGCCGGG-----------
------------------------------------------------------------
------------------------------------------------------------
------------------------------------------------------------
------------------------------------------------------------
------------------------------------------------------------
------------------------------------------------------------
------------------------------------------------------------
------------------------------------------------------------
------------------------------------------
>AB541645.1.1400
--------------------G-GCCAUUGCUAUCAGGGUUUGACUAAGCCAUGCGAGUCG
AGAG-GG---UUCGG----CC-CUCGGCAUACUGCUCAGUAACACGUGGUUAACCUGCCC
UAAGGUGGUGAAUACUCCCGGGAAACUGGGGCUAAUGCACCAUAGUGGAUAC-UUGCUGG
AAUGCUGUAUCCUCGAAA--GA--------UCCG---------UC-GCCUUAGGAUGGGA
CUGCGUCCGAUUAGGUAGUUGGUGGGGUAACGGCCCACCAAGCCUGUCAUCGGUACGGGU
UGUGGGAGCAAGAUCCCGGAGAUGGAUUCUGAGACAUGAAUCCAGGCCCUACGGGGCGCA
GCAGGCGCGCAAACUUUACAAUGCGAGCAAUCGUGAUAAGGAAACCCUGAGUGCCUGU--
UG-AU--GCAGGCUGUUCAUCUGUUUAAAUUGCAGGUGAAGAAAGGGCAGGGCAAGACCG
GUGCCAGCCGCCGCGGUAAUACCGGCUGCUCGAGUGAUGGCCACUAUUACUGGGUUUAAA
GCGUCCGUAGCUUGACUGAUAGGUCUCUUGGGAAAUCUUAACGCUUAACGUUAAGGCGUC
UAAGAGAUACCGUCAGUCUUGGAACUGGGAGAGGUAAACCGUACUUCGGGGGUAGGAGUG
AAAUCUUGUAAUCCUCGAGGGACGACCUAU-GGCGAAGGCAGUUUACCAGAACAGCUUCG
ACAGUGAGGGACGAAAGCUGGGGGAGCAAACGGGAUUAGAUACCCCGGUAGUCCCAGCCG
UAAACAAUGUGCGUUAGGUGUAUCGGUAACCACGCGUUACUGAUGCGCCGCAGAGAAAUC
GUGAAACGCACCACCUGGGAAGUACGGUCGCAAGGCUGAAACUUAAAGGAAUUGGCGGGG
GAGCACCACAACAGGUGGAGCCUGCGGUUUAAUUGGAUUCAACGCCGGACAUCUCACCGG
GUAAGACAGCUGA-AUGAUUGUCAAUCUGAAGGUUUUACAUGACUAGCUGAGAGGAGGUG
CAUGGCCGUCGCCAGUUCGUACUGUGAAGCAUCCUGUUAAGUCAGGCAACGAGCGAGACC
CACGCCAACAAUUGCCAGCAUCAUC-UCCG-GAUGGAUGGGGACAUUGUUGGGACCGCCU
CUGCUAAAGGGGAGGAAGGAAUGGGCAACGGUAGGUCAGCAUGCCCCGAAUUACCCGGGC
UACACGCGGGCUACAAUGGAUGGGACAAUGGGUAACACCACCGAAAGGUGUCGUCAAUCU
CCUAACCCCACCCUUAGUUAGGAUUGCGGGUUGCAACUCACCCGCAUGAAUCUGGAAUCU
GUAGUAAUCGCGUUUCACU-AUAGCGCGGUGAAUACGUCCCUGCUCCUUGCACACACCGC
CCGUCAAACCAUCCUAGUGAGGCUUGGAUGAGUCCCUGGU-CUUU-GCCGGGGUCGAAUC
UAGGUUUCGUGAGGAGGGUU----------------------
>AB663374.1.1473
AUUCCGGUUGAUCCUGCCGGAGGUCAUUGCUAUUGGGGUCCGAUUUAGCCAUGCUAGUUG
CACGAGU---UCAU-----ACUCGUGGCGAAAAGCUCAGUAACACGUGGCCAAACUACCC
UACAGAGAACGAUAACCUCGGGAAACUGAGGCUAAUAGUUCAUACGGGAGUC-AUGCUGG
AAUGCCGACUCCCCGAAA-CGC--------UCAG---------GCG-CUGUAGGAUGUGG
CUGCGGCCGAUUAGGUAGACGGUGGGGUAACGGCCCACCGUGCCGAUAAUCGGUACGGGU
UGUGAGAGCAAGAGCCCGGAGACGGAAUCUGAGACAAGAUUCCGGGCCCUACGGGGCGCA
GCAGGCGCGAAACCUUUACACUGCACGAAAGUGCGAUAAGGGGACCCCAAGUGCGAGGGC
AUAUAGUCCUCGCUUUUCUCGACUGUAAGGCGGUCGAGGAAUAAGAGCUGGGCAAGACCG
GUGCCAGCCGCCGCGGUAAUACCGGCAGCUCAAGUGAUGACCGAUAUUAUUGGGCCUAAA
GCGUCCGUAGCCGGCCAUGAAGGUUCAUCGGGAAAUCCGCCAGCUCAACUGGCGGGCGUC
CGGUGAAAACCACGUGGCUUGGGACCGGAAGGCUCGAGGGGUACGUCCGGGGUAGGAGUG
AAAUCCUGUAAUCCUGGACGGACCACC-GAUGGCGAAAGCACCUCGAGAAGACGGAUCCG
ACGGUGAGGGACGAAAGCUAGGGUCUCGAACCGGAUUAGAUACCCGGGUAGUCCUAGCUG
UAAACGAUGCUCGCUAGGUGUGGCACAGGCUACGAGCCUGUGCUGUGCCGUAGGGAAGCC
GAGAAGCGAGCCGCCUGGGAAGUACGUCCGCAAGGAUGAAACUUAAAGGAAUUGGCGGGG
GAGCACUACAACCGGAGGAGCCUGCGGUUUAAUUGGACUCAACGCCGGACAUCUCACCAG
CUCCGACUAUAGUGAUGACGAUCAGGUUGAUGACCUUAUCCGACGUAUAGAGAGGAGGUG
CAUGGCCGCCGUCAGCUCGUACCGUGAGGCGUCCUGUUAAGUCAGGCAACGAGCGAGACC
CGCACUUCUAAUUGCCAGCAGCAGU-UUCG-ACUGGCUGGGUACAUUAGAAGGACUGCCG
CUGCUAAAGCGGAGGAAGGAACGGGCAACGGUAGGUCAGUAUGCCCCGAAUGAGCUGGGC
UACACGCGGGCUACAAUGGUCGAGACAAUGGGUUGCUAUCUCGAAAGAGAACGCUAAUCU
CCUAAACUCGAUCGUAGUUCGGAUUGAGGGCUGAAACUCGCCCUCAUGAAGCUGGAUUCG
GUAGUAAUCGCAUUUCAA-UAGAGUGCGGUGAAUACGUCCCUGCUCCUUGCACACACCGC
CCGUCAAAGCACCCGAGUGAGGUCCGGAUGAGGCCACC---ACAC---GGUGGUCGAAUC
UGGGCUUCGCAAGGGGGCUUAAGUCGUAACAAGGUAGCCGUA
>AB663419.1.1470
AUUCCGGUUGAUCCUGCCGGAGGCCAUUGCUAUUGGGAUUCGAUUUAGCCAUGCUAGUCG
CACGAGU---UCAG-----ACUCGUGGCGAAUAGCUCAGUAACACGUGGCCAAACUACCC
UUCGGAGCUCCAUACCCUCGGGAAACUGAGGCUAAUAGAGCAUACCACAAUCCA-GCUGG
AAUGAGGAUUGUGCCAAA-CGC--------UCCG---------GCG-CCGAAGGAUGUGG
CUGCGGCCGAUUAGGUAGACGGUGGGGUAACGGCCCACCGUGCCAAUAAUCGGUACGGGU
CAUGAGAGUGAGAACCCGGAGACGGAAUCUGAGACAAGAUUCCGGGCCCUACGGGGCGCA
GCAGGCGCGAAACCUUUACACUGCACGACAGUGCGAUAAGGGAAUCCCAAGUGCGCAGGC
AUAGAGCCUGCGCUUUUGUACACCGUAGGGAGGUGUACGAAUAAGGGCUGGGCAAGACCG
GUGCCAGCCGCCGCGGUAAUACCGGCAGCCCGAGUGAUGGCCGAUCUUAUUGGGCCUAAA
GCGUCCGUAGCUGGCCGCACAAGUCCAUCGGAAAAUCCACCCGCUCAACGGGUGGGCGUC
CGGUGGAAACUGUGUGGCUUGGGACCGGAAGGCGCGACGGGUACGUCCGGGGUAGGAGUG
AAAUCCCGUAAUCCUGGACGGACCGCCGAU-GGCGAAAGCACGUCGCGAGGACGGAUCCG
ACAGUGAGGGACGAAAGCCAGGGUCUCGAACCGGAUUAGAUACCCGGGUAGUCCUGGCCG
UAAACAAUGUCUGUUAGGUGUGGCUCCCACUACGAGUGGGUGCUGUGCCGUAGGGAAGCC
GCUAAACAGACCGCCUGGGAAGUACGUCCGCAAGGAUGAAACUUAAAGGAAUUGGCGGGG
GAGCACUACAACCGGAGGAGCCUGCGGUUUAAUUGGACUCAACGCCGGACAUCUCACCAG
CAUCGACUGUAGUAAUGACGAUCAGGUUGAUGACCUUAUCCGA-CUUCAGAGAGGAGGUG
CAUGGCCGCCGUCAGCUCGUACCGUGAGGCGUCCUGUUAAGUCAGGCAACGAGCGAGACC
CGCAUCCUUACUUGCCAGCAGCACU-GCGA-AGUGGCUGGGGACAGUAGGGAGACCGCCG
UGGCCAACACGGAGGAAGGAACGGGCAACGGUAGGUCAGUAUGCCCCGAAUGUGCUGGGC
AACACGCGGGCUACAAUGGUCGAGACAAAGGGUUCCAACUCCGAAAGGAGACGGUAAUCU
CAGAAACUCGAUCGUAGUUCGGAUUGUGGGCUGCAACUCGCCCACAUGAAGCUGGAUUCG
GUAGUAAUCGCGUGUCAC-AAGCGCGCGGUGAAUACGUCCCUGCUCCUUGCACACACCGC
CCGUCAAAGCACCCGAGUGAGGUCCGGAUGAGGCGCGU----UCC---ACGCGUCGAAUC
UGGGCUUCGCAAGGGGGCUUAAGUCGUAACAAGGUAGCCGUA
>AB905933.1.1264
------------------------------------------------------------
------------------------------AUUGCUCAGUAACACGUGGACAACCUACCC
UUAGGACUGGGAUAACCCUGGGAAACUGGGGAUAAUACCGGAUAGGCAAUUU-UUCCUGU
AAUGGUUUUUUGUUUAAA-UGU--------UUUU---------UCG-CCUAAGGAUGGGU
CUGCGGCCGAUUAGGUAGUUGGUUAGGUAAUGGCUUACCAAGCCGUUGAUCGGUACGGGU
UGUGAGAGCAAGAGCCCGGAGAUGGAACCUGAGACAAGGUUCCAGGCCCUACGGGGUGCA
GCAGGCGCGAAACCUCCGCAAUGUGAGAAAUCGCGACGGGGGGAUCCCAAGUGCCAUUCU
UA-ACGGGAUGGCUUUUCAUUAGUGUAAAGAGCUUUUGGAAUAAGAGCUGGGCAAGACCG
GUGCCAGCCGCCGCGGUAACACCGGCAGCUCUAGUGGUAGCUGUUUUUAUUGGGCCUAAA
GCGUUCGUAGCCGGUUUGAUAAGUCACUGGUGAAAUCCUGUAGCUUAACUGUGGGAAUUG
CUGGUGAUACUGUUGAACUUGAGGUCGGGAGAGGUUAGCGGUACUCCCAGGGUAGAGGUG
AAAUUCUGUAAUCCUGGGAGGACCACC-UGUGGCGAAGGCGGCUAACUGGAACGAACCUG
ACGGUGAGGGACGAAAGCUAGGGGCGCGAACCGGAUUAGAUACCCGGGUAGUCCUAGCCG
UAAACGAUGCGGACUUGGUGUUGGGAUGGCUUUGAGCCGCUCCGGUGCCGAAGGGAAGCU
GUUAAGUCCGCCGCCUGGGAAGUACGGUCGCAAGACUGAAACUUAAAGGAAUUGGCGGGG
GAGCACCACAACGCGUGGAGCCUGCGGUUUAAUUGGAUUCAACGCCGGACAUCUCACCAG
AGGCGACAGCUGU-AUGAUAGCCAGGUUGAUGGCUUUGCUUGACUAGCUGAGAGGAGGUG
CAUGGCCGCCGUCAGCUCGUACCGUGAGGCGUCCUGUUAAGUCAGGCAACGAGCGAGACC
CACGCCCUUAGUUACCAGCGGAUCC-UUUU-GGAUGCCGGGCACACUAAGGGGACCGCCU
GUGAUAAACAGGAGGAAGGAGUGGACGACGGUAGGUCCGUAUGCCCCGAAUCCUCUGGGC
AACACGCGGGCUACAAUGGCUAAGACAAUGGGUUCCGACACCGAAAGGUGGAGGUAAUCC
UCUAAACUUAGUCGUAGUUCGGAUUGAGGACUGUAACUCGUUCUCAUGAAGCUGGAAUGC
GUAGUAAUCGCGUAUCAC-UAUUGCGCGGUGAAUACGUCCCUGCUCCUUGCACACACCGA
------------------------------------------------------------
------------------------------------------
>AF069950.1.1405
--------------------AGGUCAUUGCUAUUGGGGUCCGAUUUAGCCAUGCUAGUUG
UACGAGC---UUAG-----ACUCGUUGCGGAAAGCUCAGUAACACGUGGACAAACUACCC
UACGGAGAGCCAUAACCUCGGGAAACUGAGGCUAAUAGUUCAUAGGAGAGUC-GCGCUGG
AAAUGCGACUCUCCCAAA-CGC--------UCCG---------GCG-CCGUAGGAUGUGU
CUGCGGCCGAUUAGGUAGACGGUGGGGUAACGGCCCACCGUGCCGAUAAUCGGUACGGGU
UGUGAGAGCAAGAGCCCGGAGACGGAAUCUGAGACAAGAUUCCGGGCCCUACGGGGCGCA
GCAGGCGCGAAACCUUUACACUGCACGCAAGUGCGAUAAGGGGACCCCAAGUGCGAGGGC
AUAUAGUCCUCGCUUUUCUCGACUGUAAGGCGGUCGUGGAAUAAGAGCUGGGCAAGACCG
GUGCCAGCCGCCGCGGUAAUACCGGCAGCUCAAGUGAUGACCGAUAUUAUUGGGCCUAAA
GCGUCCGUAGCCGGCCACGAAGGUUCAUCGGGAAAUCCGCCAGCUCAACUGGCGGGCGUC
CGGUGAAAACCACGUGGCUUGGGACCGGAAGGCUCGAGGGGUACGUCCGGGGUAGGAGUG
AAAUCCUGUAAUCCUGGACGGACCACC-GAUGGCGAAAGCACCUCGAGAAGACGGAUCCG
ACGGUGAGGGACGAAAGCUAGGGUCUCGAACCGGAUUAGAUACCCGGGUAGUCCUAGCUG
UAAACGAUGCUCGCUAGGUGUGGCACAGGCUACGAGCCUGUGCUGUGCCGUAGGGAAGCC
GAGAAGCGAGCCGCCUGGGAAGUACGUCCGCAAGGAUGAAACUUAAAGGAAUUGGCGGGG
GAGCACUACAACCGGAGGAGCCUGCGGUUUAAUUGGACUCAACGCCGGACAUCUCACCAG
CUCCGACUACAGUGAUGACGAUCAGGUUGAUGACCUUAUCCGACGUGUAGAGAGGAGGUG
CAUGGCCGCCGUCAGCUCGUACCGUGAGGCGUCCUGUUAAGUCAGGCAACGAGCGAGACC
CGCACUUCUAAUUGCCAGCAGCAGU-UUCG-ACUGGCUGGGUACAUUAGAAGGACUGCCG
CUGCUAAAGCGGAGGAAGGAACGG-CAACGGUAGGUCAGUAUGCCCCGAAUGAGCUGGGC
UACACGCGGGCUACAAUGGUCGAGACAAUGGGUUGCUAUCUCGAAAGAGAACGCUAAUCU
CCUAAACUCGAUCGUAGUUCGGAUUGAGGGCUGAAACUCGCCCUCAUGAAGCUGGAUUCG
GUAGUAAUCGCAUUUCAA-UAGAGUGCGGUGAAUACGUCCCUGCUCCUUGCACACACCGC
CCGUCAAAGCACCCGAGUGAGGUCCGGAUGAGGCCACC---ACAC---GGUGGUCGAAUC
UGGGCUUCGCAAGGGGGCUU----------------------
>AOLF01000030.853.2403
--UCCGGUUGAUCCUGCCGGAGGUCAUUGCUAUUGGGGUCCGAUUUAGCCAUGCUAGUUG
CACGAGU---UUAG-----ACUCGUUGCGGAAAGCUCAGUAACACGUGGACAAACUACCC
UACGGAGAACGAUAACCUCGGGAAACUGAGGCUAAUAGUUCAUAGGGGAGUC-GCGCUGG
AAUGCCGACUCCCCCAAA-CGC-------CUCCG---------GCG-CCGUAGGAUGUGU
CUGCGGCCGAUUAGGUAGACGGUGGGGUAACGGCCCACCGUGCCGAUAAUCGGUACGGGU
UGUGAGAGCAAGAGCCCGGAGACGGAAUCUGAGACAAGAUUCCGGGCCCUACGGGGCGCA
GCAGGCGCGAAACCUUUACACUGCACGCAAGUGCGAUAAGGGGACCCCAAGUGCGAGGGC
AUAUAGUCCUCGCUUUUCUCGACUGUAAGGCGGUCGAGGAAUAAGAGCUGGGCAAGACCG
GUGCCAGCCGCCGCGGUAAUACCGGCAGCUCAAGUGAUGACCGAUAUUAUUGGGCCUAAA
GCGUCCGUAGCCGGCCAUGAAGGUUCAUCGGGAAAUCCGCCAGCUCAACUGGCGGGCGUC
CGGUGAAAACCACAUGGCUUGGGACCGGAAGGCUCGAGGGGUACGUCCGGGGUAGGAGUG
AAAUCCCGUAAUCCUGGACGGACCACC-GAUGGCGAAAGCACCUCGAGAAGACGGAUCCG
ACGGUGAGGGACGAAAGCUAGGGUCUCGAACCGGAUUAGAUACCCGGGUAGUCCUAGCUG
UAAACGAUGCUCGCUAGGUGUGACACAGGCUACGAGCCUGUGUUGUGCCGUAGGGAAGCC
GAGAAGCGAGCCGCCUGGGAAGUACGUCCGCAAGGAUGAAACUUAAAGGAAUUGGCGGGG
GAGCACUACAACCGGAGGAGCCUGCGGUUUAAUUGGACUCAACGCCGGACAUCUCACCAG
CUCCGACUACAGUGAUGACGAUCAGGUUGAUGACCUUAUCCGACGUGUAGAGAGGAGGUG
CAUGGCCGCCGUCAGCUCGUACCGUGAGGCGUCCUGUUAAGUCAGGCAACGAGCGAGACC
CGCACUUCUAAUUGCCAGCAGCAGU-UUCG-ACUGGCUGGGGACAUUAGAAGGACUGCCG
CUGCUAAAGCGGAGGAAGGAACGGGCAACGGUAGGUCAGUAUGCCCCGAAUGAGCUGGGC
UACACGCGGGCUACAAUGGUCGAGACAAUGGGUUGCUAUCUCGAAAGAGAACGCUAAUCU
CCUAAACUCGAUCGUAGUUCGGAUUGAGGGCUGAAACUCGCCCUCAUGAAGCUGGAUUCG
GUAGUAAUCGCAUUUCAA-UAGAGUGCGGUGAAUACGUCCCUGCUCCUUGCACACACCGC
CCGUCAAAGCACCCGAGUGAGGUCCGGAUGAGGCCACC---ACAC---GGUGGUCGAAUC
UGGGCUUCGCAAGGGGGCUUAAGUCGUAACAAGGUAGCCGUA
>AY196663.1.1261
------------------------------------------------------------
---------------------------------GCUCAGUAACACGUGGAUAACCUACCC
UUAGGACCGGGAUAACCCUGGGAAACUGGGGCUAAUACUGGAUAGACGGUUUUU-CCUGU
AAUGGUAUUCUGUCUAAA-UGU--------UUUU---------UCG-CCUAAGGAUGGGU
CUGCGGCCGAUUAGGUUGUUGGUUAGGUAAUGGCUUACCAAGCCGUUUAUCGGUACGGGU
UGUGAGAGCAAGAGCCCGGAGAUGGAACCUGAGACAAGGUUCCAGGCCCUACGGGGCGCA
GCAGGCGCGAAACCUCCGCAAUGUGAGAAAUCGCGACGGGGGGACCCCAAGUGCCAUUCU
UA-ACGGGAUGGCUUUUCUUAAGUGUAAAAAGCUUUUGGAAUAAGAGCUGGGCAAGACCG
GUGCCAGCCGCCGCGGUAACACCGGCAGCUCUAGUGGUAGCCAUUUUUAUUGGGCCUAAA
GCGUUCGUAGCCGGUUUAAUAAGUCUCUGGUGAAAUCCCGUAGCUUAACUAUGGGAAUUG
CUGGAGAUACUAUUAGACUUGAGGUCGGGAGAGGUUAGAGGUACUCCCAGGGUAGGGGUG
AAAUCCUGUAAUCCUGGGAGGACCACC-UGUGGCGAAGGCGUCUAACUGGAACGAACCUG
ACGGUGAGGGACGAAAGCUAGGGGCGCGAACCGGAUUAGAUACCCGGGUAGUCCUAGCCG
UAAACGAUGCGGACUUGGUGUUAGGAUGGCUUUGAGCCGCCCUAGUGCCGAAGGGAAGCU
GUUAAGUCCGCCGCCUGGGAAGUACGGUCGCAAGACUGAAACUUAAAGGAAUUGGCGGGG
GAGCACCACAACGCGUGGAGCCUGCGGUUUAAUUGGAUUCAACGCCGGACAUCUCACCAG
GGGCGACAGCAGU-AUGAUGGCCAGGUUGAUGGCCUUGCUUGACAAGCUGAGAGGAGGUG
CAUGGCCGCCGUCAGCUCGUACCGUGAGGCGUCCUGUUAAGUCAGGCAACGAGCGAGACC
CACGCCCUUAGUUACCAGCGGAUCC-UUUU-GGAUGCCGGGCACACUAAGGGGACCGCCA
GUGAUAAAUUGGAGGAAGGAGUGGACGACGGUAGGUCCGUAUGCCCCGAAUCCCCUGGGC
UACACGCGGGCUACAAUGGCUAAGACAAUGGGUUCCGACAUUGAAAAGUGGAGGUAAUCC
UCUAAACUUAGUCGUAGUUCGGAUUGAGGGCUGUAACUCGCCCUCAUGAAGCUGGAAUGC
GUAGUAAUCGCGUGUCAU-AAUCGCGCGGUGAAUACGUCCCUGCUCCUUGCACACACCG-
------------------------------------------------------------
------------------------------------------
>AB034185.1.1442
-----GGUUGAUCCUGCCAGAUGUUACUGCUAUUGGGAUUCGAUUAAGCCAUGCAAGUCG
AACGAGU---UUAG-----GCUCGUGGCGUACGGCUCAGUAACACGUGGAUAAUCUACCC
UUAGGACUGGGAUAACCCUGGGAAACUGGGGAUAAUACUGGAUAGGCAAUUU-UUCCUGU
AAUGGUUUUUUGUUUAAA-UGU--------UUUU---------UCG-CCUAAGGAUGAGU
CUGCGGCCGAUUAGGUAGUUGGUUAGGUAAUGGCUUACCAAGCCGUUGAUCGGUACGGGU
UGUGAGAGCAAGAGCCCGGAGAUGGAACCUGAGACAAGGUUCCAGGCCCUACGGGGUGCA
GCAGGCGCGAAACCUCCGCAAUGUGAGAAAUCGCGACGGGGGGAUCCCAAGUGCCAUUCU
UA-ACGGGAUGGCUUUUCAUUAGUGUAAAGAGCUUUUGGAAUAAGAGCUGGGCAAGACCG
GUGCCAGCCGGCGCGGUAACACCGGCAGCUCUAGUGGUAACAAUUUUUAUUGGGCCUAAA
GCGUCCGUAGCCGGUUUAAUAAGUCUCUGGUGAAAUCCUGCAGCUUAACUGUGGGAAUUG
CUGGAGAUACUAUUAGACUUGAGACCGGGAGAGGUUAGAGGUACUCCCAGGGUAGAGGUG
AAAUUCUGUAAUCCUGGGAGGACCGCC-UGUUGCGAAGGCGUCUAACUGGAACGGUUCUG
ACGGUGAGGGACGAAAGUUAGGGGCGCGAACCGGAUUAGAUACCCGGGUAGUCCUAACUG
UAAAUGAUGCGGACUUGGUGUUGGGGUGGCUUUGAGCUGCUUCCGUGCCGAAGGGAAGCU
GUUAAGUCCGCCGCCUGGGAAGUACGGUCGCAAGACUGAAACUUAAAGGAAUUGGCGGGG
GAGCACCACAACGCGUGGAGCCUGCGGUUUAAUUGGAUUCAACGCCGGACAUCUCACCAG
AGGCGACAGCUGU-AUGAUAGCCAGGUUGAUGACUUUGCUUGACUAGCUGAGAGGAGGUG
CAUGGCCGCCGUCAGCUCGUACCGUGAGGCGUCCUGUUAAGUCAGGCAACGAGCGAGACC
CACGCCCUUAGUUACCAGCUUGUCCUUUUUUGGAUGAUGGGCACACUAAGGGGACCGCCU
AUGAUAAAUAGGAGGAAGGAGUGGACGACGGUAGGUCCGUAUGCCCCGAAUCCUCUGGGC
AACACGCGGGCUACAAUGGCUGAGACAAUGGGUUCCGACACCGAAAGGUGGAGGUAAUCC
UCUAAACUUAGUCGUAGUUCGGAUUGAGGACUGUAACUCGUUCUCAUGAAGCUGGAAUGC
GUAGUAAUCGCGUAUCAC-UAUUGCGCGGUGAAUACGUCCCUGCUCCUUGCACACACCGC
CCGUCACACCACCCAAAAAGGGCUUGGAUGAGGAUGUGAUGUUUUUGUUAUAUUCGAAUC
UAGGUUUUUUAAGGAGGGUGAAGUCGUAACAAGGUAACC---
>AY196669.1.1262
------------------------------------------------------------
---------------------------------GCUCAGUAACACGUGGAUAACCUACCC
UUAGGACUGGGAUAACCCUGGGAAACUGGGGAUAAUACUGGAUAGGCAAUUA-UUCCUGU
AAUGGUUUUUUGUUUAAA-UGU--------UUUU---------UCG-CCUAAGGAUGGGU
CUGCGGCCGAUUAGGUAGUUGGUUAGGUAAUGGCUUACCAAGCCUUUGAUCGGUACGGGU
UGUGAGAGCAAGAGCCCGGAGAUGGAACCUGAGACAAGGUUCCAGGCCCUACGGGGUGCA
GCAGGCGCGAAACCUCCGCAAUGUGAGAAAUCGCGACGGGGGGAUCCCAAGUGCCAUUCU
UA-ACGGGAUGGCUUUUCAUUAGUGUAAAGAGCUUUUGGAAUAAGAGCUGGGCAAGACCG
GUGCCAGCCGCCGCGGUAACACCGGCAGCUCUAGUGGUAGCAGUUUUUAUUGGGCCUAAA
GCGUCCGUAGCCGGUUUAAUAAGUCUCUGGUGAAAUCCUGCAGCUUAACUGUGGGAAUUG
CUGGAGAUACUAUUAGACUUGAGAUCGGGAGAGGUUAGAGGUACUCCCAGGGUAGAGGUG
AAAUUCUGUAAUCCUGGGAGGACCGCC-UGUUGCGAAGGCGUCUGACUGGAACGAUUCUG
ACGGUGAGGGACGAAAGCUAGGGGCGCGAACCGGAUUAGAUACCCGGGUAGUCCUAGCUG
UAAACGAUGCGGACUUGGUGUUGGGGUGGCUUUGAGCUGUCCCAGUGCCGAAGGGAAGCU
GUUAAGUCCGCCGCCUGGGAAGUACGGUCGCAAGACUGAAACUUAAAGGAAUUGGCGGGG
GAGCACCACAACGCGUGGAGCCUGCGGUUUAAUUGGAUUCAACGCCGGACAUCUCACCAG
AGGCGACAGCUGU-AUGAUAGCCAGGUUGAUGACUUUGCUUGACUAGCUGAGAGGAGGUG
CAUGGCCGCCGUCAGCUCGUACCGUGAGGCGUCCUGUUAAGUCAGGCAACGAGCGAGACC
CACGCUCUUAGUUACCAGCGGAUCCUUUUU-GGAUGCCGGGCACACUAAGGGGACCGCCU
AUGAUAAAUAGGAGGAAGGAGUGGACGACGGUAGGUCCGUAUGCCCCGAAUCCUCUGGGC
AACACGCGGGCUACAAUGGCUGAGACAAUGGGUUCCGACGCCGAAAGGCGGAGGUAAUCC
UCUAAACUUAGUCGUAGUUCGGAUUGAGGACUGUAACUCGUUCUCAUGAAGCUGGAAUGC
GUAGUAAUCGCGUGUCAC-AAUCGCGCGGUGAAUACGUCCCUGCUCCUUGCACACACCG-
------------------------------------------------------------
------------------------------------------
>AB065294.1.1441
--------------------AGGCUACUGCUAUUGGGGUUCG-UUAAGCCAUGCAAGUCG
AACGA-U---UUUU-----UUUCGUGGCAUACGGCUCAGUAACACGUGGAUAACCUACCC
UUAGGACCGGGAUAACCCUGGGAAACUGGGGCUAAUACUGGAUAGAUGGUUU-UUUCUGU
AAUGGUAUUUCGUCUAAA-UGUUU------UUUU---------UCG-CCUAAGGAUGGGU
CUGCGGCCGAUUAGGUUGUUGGUUAGGUAAUGGCUUACCAAGCCGUUUAUCGGUACGGGU
UGUGAGAGCAAGAGCCCGGAGAUGGAACCUGAGACAAGGUUCCAGGCCCUACGGGGCGCA
GCAGGCGCGAAACCUCCGCAAUGUGAGAAAUCGCGACGGGGGGACCCCAAGUGCCAUUCU
UA-ACGGGAUGGCUUUUCUUAAGUGUAAAAAGCUUUUGGAAUAAGAGCUGGGCAAGACCG
GUGCCAGCCGCCGCGGUAACACCGGCAGCUCUAGUGGUGGCCAGUUUUAUUGGGCCUAAA
GCGUUCGUAGCCGGUUUAUUAAGUCUCUGGUGAAAUCCCGUAGCUUAACUAUGGGAAUUG
CUGGAGAUACUAGUAGACUUGAGGUCGGGAGAGGUUAGAGGUACUCCCAGGGUAGGGGUG
AAAUCCUGUAAUCCUGGGAGGACCACC-UGUGGCGAAGGCGUCUAACUGGAACGAACCUG
ACGGUGAGGGACGAAAGCUAGGGGCGCGAACCGGAUUAGAUACCCGGGUAGUCCUAGCCG
UAAACGAUGCGGACUUGGUGUUAGGAUGGCUUUGAGCCGCUCUAGUGCCGAAGGGAAGCU
GUUAAGUCCGCCGCCUGGGAAGUACGGUCGCAAGACUGAAACUUAAAGGAAUUGGCGGGG
GAGCACCACAACGCGUGGAGCCUGCGGUUUAAUUGGAUUCAACGCCGGACAUCUCACCAG
GGGCGACAGCAGU-AUGAUGGCCAGGUUGAUGGCCUUGCUUGACAAGCUGAGAGGAGGUG
CAUGGCCGCCGUCAGCUCGUACCGUGAGGCGUCCUGUUAAGUCAGGCAACGAGCGAGACC
CACGCCCUUAGUUACCAGCGGAUCCUUUUU-GGAUGCCGGGCACACUAAGGGGACCGCCA
GUGAUAAAUUGGAGGAAGGAGUGGACGACGGUAGGUCCGUAUGCCCCGAAUCCCCUGGGC
AACACGCGGGCUACAAUGGCUGAGACAAUGGGUUCCGACAUUGAAAAGUGGAGGUAAUCC
UCUAAACUUAGUCGUAGUUCGGAUUGAGGGCUGUAACUCGCCCUCAUGAAGCUGGAAUGC
GUAGUAAUCGCGUGUCAU-AAUCGCGCGGUGAAUACGUCCCUGCUCCUUGCACACACCGC
CCGUCACGCCACCCAAAAAGGGCUUGGAUGAGGCUUUUGCCUUU-GGUUAAAUUCGAAUC
UAGGUUUUUUGAGGAGGGCGAAGUCGUAACAAGGUAGCCGUA
>AY454720.1.1050
------------------------------------------------------------
------------------------------------------------------------
------------------------------------------------------------
------------------------------------------------------------
------------------------------------------------------------
----------------------------------------ACUAGGAUUGACGGGGCGCA
GCAGGCGCGAAACCUCCGCAAUGUGAGAAAUCGCGACGGGGGGAUCCCAAGUGCCAUUCU
UA-ACGGGAUGGCUUUUCAUUAGUGUAAAGAGCUUUUGGAAUAAGAGCUGGGCAAGACCG
GUGCCAGCCGCCGCGGUAACACCGGCAGCUCUAGUGGUAGCAGUUUUUAUUGGGCCUAAA
GCGUCCGUAGCCGGUUUAAUAAGUCUCUGGUGAAAUCCUGCAGCUUAACUGUGGGAAUUG
CUGGAGAUACUAUUAGACUUGAGAUCGGGAGAGGUUAGAGGUACUCCCAGGGUAGAGGUG
AAAUUCUGUAAUCCUGGGAGGACCGCC-UGUUGCGAAGGCGUCUGACUGGAACGAUUCUG
ACGGUGAGGGACGAAAGCUAGGGGCGCGAACCGGAUUAGAUACCCGGGUAGUCCUAGCUG
UAAACGAUGCGGACUUGGUGUUGGGGUGGCUUUGAGCUGUCCCAGUGCCGAAGGGAAGCU
GUUAAGUCCGCCGCCUGGGAAGUACGGUCGCAAGACUGAAACUUAAAGGAAUUGGCGGGG
GAGCACCACAACGCGUGGAGCCUGCGGUUUAAUUGGAUUCAACGCCGGACAUCUCACCAG
AGGCGACAGCUGU-AUGAUAGCCAGGUUGAUGACUUUGCUUGACUAGCUGAGAGGAGGUG
CAUGGCCGCCGUCAGCUCGUACCGUGAGGCGUCCUGUUAAGUCAGGCAACGAGCGAGACC
CACGCUCUUAGUUACCAGCGGAUCCUUUUU-GGAUGCCGGGCACACUAAGGGGACCGCCU
AUGAUAAAUAGGAGGAAGGAGUGGACGACGGUAGGUCCGUAUGCCCCGAAUCCUCUGGGC
AACACGCGGGCUACAAUGGCUGAGACAAUGGGUUCCGACGCCGAAAGGCGGAGGUAAUCC
UCUAAACUUAGUCGUAGUUCGGAUUGAGGACUGUAACUCGUUCUCAUGAAGCUGGAAUGC
GUAGUAAUCGCGUGUCAC-AAUCGCGCGGUGAAUACGUCCCUGCUCCUUGCACGAAUUCG
CCGAAUCCCGCG------------------------------------------------
------------------------------------------
>AB477973.1.1434
--------------------AGGUCAUUGCUAUUGGGGUCCGAUUUAGCCAUGCUAGUUG
CACGAGC---UUAG-----ACUCGUUGCGGAAAGCUCAGUAACACGUGGACAAACUACCC
UACGGAGAGCCAUAACCUCGGGAAACUGAGGCUAAUAGUUCAUAGGAGAGUC-GCGCUGG
AAUGCCGACUCUCCCAAA-CGC--------UCCG---------GCG-CCGUAGGAUGUGU
CUGCGGCCGAUUAGGUAGACGGUGGGGUAACGGCCCACCGUGCCGAUAAUCGGUACGGGU
UGUGAGAGCAAGAGCCCGGAGACGGAAUCUGAGACAAGAUUCCGGGCCCUACGGGGCGCA
GCAGGCGCGAAACCUUUACACUGCACGCAAGUGCGAUAAGGGGACCCCAAGUGCGAGGGC
AUAUAGUCCUCGCUUUUCACGACUGUAAGGCGGUCGUGGAAUAAGAGCUGGGCAAGACCG
GUGCCAGCCGCCGCGGUAAUACCGGCAGCUCAAGUGAUGACCGAUAUUAUUGGGCCUAAA
GCGUCCGUAGCCGGCCACGAAGGUUCAUCGGGAAAUCCGCCAGCUCAACUGGCGGGCGUC
CGGUGAAAACCACGUGGCUUGGGACCGGAAGGCUCGAGGGGUACGUCCGGGGUAGGAGUG
AAAUCCUGUAAUCCUGGACGGACCACC-GAUGGCGAAAGCACCUCGAGAAGACGGAUCCG
ACGGUGAGGGACGAAAGCUAGGGUCUCGAACCGGAUUAGAUACCCGGGUAGUCCUAGCUG
UAAACGAUGCUCGCUAGGUGUGGCACAGGCUACGAGCCUGUGCUGUGCCGUAGGGAAGCC
GAGAAGCGAGCCGCCUGGGAAGUACGUCCGCAAGGAUGAAACUUAAAGGAAUUGGCGGGG
GAGCACUACAACCGGAGGAGCCUGCGGUUUAAUUGGACUCAACGCCGGACAUCUCACCAG
CUCCGACUAUAGUGAUGACGAUCAGGUUGAUGACCUUAUCCGACGUAUAGAGAGGAGGUG
CAUGGCCGCCGUCAGCUCGUACCGUGAGGCGUCCUGUUAAGUCAGGCAACGAGCGAGACC
CGCACUUCUAAUUGCCAGCAGCAGU-UUCG-ACUGGCUGGGUACAUUAGAAGGACUGCCG
CUGCUAAAGCGGAGGAAGGAACGGGCAACGGUAGGUCAGUAUGCCCCGAAUGAGCUGGGC
UACACGCGGGCUACAAUGGUCGAGACAAUGGGUUGCUAUCUCGAAAGAGAACGCUAAUCU
CCUAAACUCGAUCGUAGUUCGGAUUGAGGGCUGAAACUCGCCCUCAUGAAGCUGGAUUCG
GUAGUAAUCGCAUUUCAA-UAGAGUGCGGUGAAUACGUCCCUGCUCCUUGCACACACCGC
CCGUCAAAGCACCCGAGUGAGGUCCGGAUGAGGCCACC---ACAC---GGUGGUCGAAUC
UGGGCUUCGCAAGGGGGCUUAAGUCGUAACAAGGUAGCCGUA
>AY796044.1.1442
--AGAGUUUGAUCAUGGCUCAGGCCACUGCUAUUGGGGUUCGAUUAAGCCAUGCAAGUCG
AACG-AUC--UUCG----GAU-CGUGGCAAACGGCUCAGUAACACGUGGAUAACCUACCC
UUAGGACUGGGAUAACCCUGGGAAACUGGGGACAAUACCGGAUACAUGGAGUCU-CCUGG
AAUGGUACUCCACCGAAA--GC--------UCCG---------GCG-CCUAAGGAUGGAU
CUGCGGCCGAUUAGGUAGUUGGUGGGGUAAAGGCCCACCAAGCCGAUUAUCGGUACGGGU
UGUGAGAGCAAGAGCCCGGAGAUGGAACCUGAGACAANGUUCCAGGCCCUACGGGGCGCA
GCAGGCGCGAAACCUCCGCAAUGCGAGCAAUCGCGACGGGGGGACCCCAAGUGCCACUCU
UA-ACGGGGUGGCUUUUAUGAAGUGUAAAAAGCUUCAAGAAUAAGGGCUGGGCAAGACCG
GUGCCAGCCGCCGCGGUAACACCGGCAGCUCAAGUGGUGGCCGUUUUUAUUGGGCCUAAA
GCGUUCGUAGCCGGCUUGAUAAGUCUCUGGUGAAAUCCCAUAGCUUAACUGUGGGAAUUG
CUGGAGAUACUAUCAGGCUUGAGGUCGGGAGAGGUUAGGGGUACUCCCAGGGUAGGGGUG
AAAUCCUAUAAUCCUGGGAGGACCACCUGU-GGCGAAGGCGCCUAACUGGAACGAACCUG
ACGGUGAGUAACGAAAGCCAGGGGCGCGAACCGGAUUAGAUACCCGGGUAGUCCUGGCCG
UAAACGAUGCGGACUUGGUGUUGGGAUGGCUUCGAGCUGCCCCAGUGCCGAAGGGAAGCU
GUUAAGUCCGCCGCCUGGGAAGUACGGUCGCAAGACUGAAACUUAAAGGAAUUGGCGGGG
GAGCACCACAACGCGUGGAGCCUGCGGUUUAAUUGGAUUCAACGCCGGACAUCUCACCAG
GGGCGACAGCAGA-AUGAUAGCCAGGUUGAUGACCUUGCUUAACAAGCUGAGAGGAGGUG
CAUGGCCGCCGUCAGCUCGUACCGUGAGGCGUCCCGUUAAGUCAGGCAACGAGCGAGACC
CACGCCCUUAGUUACCAGCGGAUCC-UUUCAGGAUGCCGGGCACACUAAGGGGACCGCCA
GUGAUAAACUGGAGGAAGGAGUGGACGACGGUAGGUCCGUAUGCCCCGAAUCCCCUGGGC
AACACGCGGGCUACAAUGGCCAGGACAAUGGGUUCCAACACUGAAAAGUGAAGGUAAUCU
CCUAAACCUGGUCGUAGUUCGGAUUGAGGGCUGUAACCCGCCCUCAUGAAGCUGGAAUGC
GUAGUAAUCGCGUGUCAU-AAUCGCGCGGUGAAUACGUCCCUGCUCCUUGCACACACCGC
CCGUCACGCCACCCAAAAAGGGUUUGGAUGAGGCCUCAGUCUUA-GGCUGAAGUCGAAUC
UGGGUUCUUUGAGGAGGGCGAAGUCGUAACAAGGUAACC---
>AB576124.1.1470
AUUCCGGUUGAUCCUGCCGGAGGCCAUUGCUAUUGGGAUUCGAUUUAGCCAUGCUAGUCG
CACGAGC---UCAG-----ACUCGUGGCGAAUAGCUCAGUAACACGUGGCCAAACUACCC
UUCGGAACACAAUACCCUCGGGAAACUGAGGCUAAUAGUGUAUACCACAGUC-CACCUGG
AAUGAGGACUGUGCCAAA-CGC--------UCCG---------GCG-CCGAAGGAUGUGG
CUGCGGCCGAUUAGGUAGACGGUGGGGUAACGGCCCACCGUGCCAAUAAUCGGUACGGGU
CAUGAGAGUGAGAACCCGGAGACGGAAUCUGAGACAAGAUUCCGGGCCCUACGGGGCGCA
GCAGGCGCGAAACCUUUACACUGCACGCCAGUGCGAUAAGGGAAUCCCAAGUGCGCAGGC
AUAGAGCCUGCGCUUUUGUCCACCGUAGGGAGGUGGACGAAUAAGGGCUGGGCAAGACCG
GUGCCAGCCGCCGCGGUAAUACCGGCAGCCCGAGUGAUGGCCGAUCUUAUUGGGCCUAAA
GCGUCCGUAGCUGGCCGCGCAAGUCCAUCGGAAAAUCCACCCGCUCAACGGGUGGGCGUC
CGGUGGAAACUGCGUGGCUUGGGACCGGAAGGCGCGACGGGUACGUCCGGGGUAGGAGUG
AAAUCCCGUAAUCCUGGACGGACCGCCGAU-GGCGAAAGCACGUCGCGAGGACGGAUCCG
ACAGUGAGGGACGAAAGCCAGGGUCUCGAACCGGAUUAGAUACCCGGGUAGUCCUGGCCG
UAAACAAUGUCUGUUAGGUGUGGCUCCCACUACGAGUGGGUGCUGUGCCGUAGGGAAGCC
GCUAAACAGACCGCCUGGGAAGUACGUCCGCAAGGAUGAAACUUAAAGGAAUUGGCGGGG
GAGCACUACAACCGGAGGAGCCUGCGGUUUAAUUGGACUCAACGCCGGACAUCUCACCAG
CAUCGACUGUAGUAAUGACGAUCAGGUUGAUGACCUUAUCCGA-CUUCAGAGAGGAGGUG
CAUGGCCGCCGUCAGCUCGUACCGUGAGGCGUCCUGUUAAGUCAGGCAACGAGCGAGACC
CGCAUCCUUACUUGCCAGCAGCACU-GCGA-AGUGGCUGGGGACAGUAGGGAGACCGCCG
UGGCCAACACGGAGGAAGGAACGGGCAACGGUAGGUCAGUAUGCCCCGAAUGUGCUGGGC
AACACGCGGGCUACAAUGGUCGAGACAAAGGGUUCCUACUCCGAAAGGAGACGGUAAUCU
CAGAAACUCGAUCGUAGUUCGGAUUGUGGGCUGCAACUCGCCCACAUGAAGCUGGAUUCG
GUAGUAAUCGCGUGUCAU-AAGCGCGCGGUGAAUACGUCCCUGCUCCUUGCACACACCGC
CCGUCAAAGCACCCGAGUGAGGUCCGGAUGAGGCUCGU----UCC---ACGAGUCGAAUC
UGGGCUUCGCAAGGGGGCUUAAGUCGUAACAAGGUAGCCGUA
>AB663413.1.1470
AUUCCGGUUGAUCCUGCCGGAGGCCAUUGCUAUUGGGAUUCGAUUUAGCCAUGCUAGUCG
CACGAGC---UCAG-----ACUCGUGGCGAAUAGCUCAGUAACACGUGGCCAAACUACCC
UUCGGAACACAAUACCCUCGGGAAACUGAGGCUAAUAGUGUAUACCACAGUC-CACCUGG
AAUGAGGACUGUGCCAAA-CGC--------UCCG---------GCG-CCGAAGGAUGUGG
CUGCGGCCGAUUAGGUAGACGGUGGGGUAACGGCCCACCGUGCCAAUAAUCGGUACGGGU
CAUGAGAGUGAGAACCCGGAGACGGAAUCUGAGACAAGAUUCCGGGCCCUACGGGGCGCA
GCAGGCGCGAAACCUUUACACUGCACGCCAGUGCGAUAAGGGAAUCCCAAGUGCGCAGGC
AUAGAGCCUGCGCUUUUGUCCACCGUAGGGAGGUGGACGAAUAAGGGCUGGGCAAGACCG
GUGCCAGCCGCCGCGGUAAUACCGGCAGCCCGAGUGAUGGCCGAUCUUAUUGGGCCUAAA
GCGUCCGUAGCUGGCCGCGCAAGUCCAUCGGAAAAUCCACCCGCUCAACGGGUGGGCGUC
CGGUGGAAACUGCGUGGCUUGGGACCGGAAGGCGCGACGGGUACGUCCGGGGUAGGAGUG
AAAUCCCGUAAUCCUGGACGGACCGCCGAU-GGCGAAAGCACGUCGCGAGGACGGAUCCG
ACAGUGAGGGACGAAAGCCAGGGUCUCGAACCGGAUUAGAUACCCGGGUAGUCCUGGCCG
UAAACAAUGUCUGUUAGGUGUGGCUCCCACUACGAGUGGGUGCUGUGCCGUAGGGAAGCC
GCUAAACAGACCGCCUGGGAAGUACGUCCGCAAGGAUGAAACUUAAAGGAAUUGGCGGGG
GAGCACUACAACCGGAGGAGCCUGCGGUUUAAUUGGACUCAACGCCGGACAUCUCACCAG
CAUCGACUGUAGUAAUGACGAUCAGGUUGAUGACCUUAUCCGA-CUUCAGAGAGGAGGUG
CAUGGCCGCCGUCAGCUCGUACCGUGAGGCGUCCUGUUAAGUCAGGCAACGAGCGAGACC
CGCAUCCUUACUUGCCAGCAGCACU-GCGA-AGUGGCUGGGGACAGUAGGGAGACCGCCG
UGGCCAACACGGAGGAAGGAACGGGCAACGGUAGGUCAGUAUGCCCCGAAUGUGCUGGGC
AACACGCGGGCUACAAUGGUCGAGACAAAGGGUUCCUACUCCGAAAGGAGACGGUAAUCU
CAGAAACUCGAUCGUAGUUCGGAUUGUGGGCUGCAACUCGCCCACAUGAAGCUGGAUUCG
GUAGUAAUCGCGUGUCAU-AAGCGCGCGGUGAAUACGUCCCUGCUCCUUGCACACACCGC
CCGUCAAAGCACCCGAGUGAGGUCCGGAUGAGGCUCGU----UCC---ACGAGUCGAAUC
UGGGCUUCGCAAGGGGGCUUAAGUCGUAACAAGGUAGCCGUA
>AB905764.1.1262
------------------------------------------------------------
--------------------------------UGCUCAGUAACACGUGGAUAACCUACCC
UUAGGACUGGGAUAACCUUGGGAAACUGAGGAUAAUACUGGAUAGGCAAUUA-UUCCUGG
AAUGGAUUUUUGUUUAAA-UGU--------UUUU---------UCG-CCUAAGGAUGGGU
CUGCGGCCGGUUAGGUAGUUGGUUAGGUAAUGGCUUACCAAGCCGUUGAUCGGUACGGGU
UGUGAGAGCAAGAGCCCGGAGAUGGAACCUGAGACAAGGUUCCAGGCCCUACGGGGCGCA
GCAGGCGCGAAACCUCCGCAAUGUGAGAAAUCGCGACGGGGGGAUCCCAAGUGCCAUUCU
UA-ACGGGAUGGCUUUUCAUUAGUGUAAAGAGCUUUUGGAAUAAGAGCUGGGCAAGACCG
GUGCCAGCCGCCGCGGUAACACCGGCAGCUCUAGUGGUAGCAAUUUUUAUUGGGCCUAAA
GCGUCCGUAGCCGGUUUAAUAAGUCUCUGGUGAAAUCCUGUAGCUUAACUGUGGGAAUUG
CUGGAGAUACUAUUAGACUUGAGACCGGGAGAGGUUAGAGGUACUCCCAGGGUAGAGGUG
AAAUUCUGUAAUCCUGGGAGGACCACC-UGUGGCGAAGGCGGCUAACUGGAACGAACCUG
ACGGUGAGGGACGAAAGCUAGGGGCGCGAACCGGAUUAGAUACCCGGGUAGUCCUAGCCG
UAAACGAUGCGGACUUGGUGUUGGGAUGGCUUUGAGCCGCUCCGGUGCCGAAGGGAAGCU
GUUAAGUCCGCCGCCUGGGAAGUACGGUCGCAAGACUGAAACUUAAAGGAAUUGGCGGGG
GAGCACCACAACGCGUGGAGCCUGCGGUUUAAUUGGAUUCAACGCCGGACAUCUCACCAG
GAGCGACAGCUGU-AUGAUUACCAGGCUGAUGACCUUGUUUGACUAGCUGAGAGGAGGUG
CAUGGCCGCCGUCAGCUCGUACCGUGAGGCGUCCUGUUAAGUCAGGCAACGAGCGAGACC
CACGCCCUUAGUUACCAUCAGAUUC-UCCG-GAAUGCUGGGCACACUAAGGGGACCGCCA
GUGAUAAAUUGGAGGAAGGAGUGGACGACGGUAGGCCCGUAUGCCCCGAAUCCCCUGGGC
UACACGCGGGCUACAAUGGCUGGGACAAUGGGUUCCGACGCCGGAAGGCGGUGGUAAUCU
UUUAAACCUAGUCGUAGUUCGGAUUGAGGGCUGUAACUCGCCCUCAUGAAGCUGGAAUGC
GUAGUAAUCGCGUAUCAC-UAUUGCGCGGUGAAUACGUCCCUGCUCCUUGCACACACCGA
------------------------------------------------------------
------------------------------------------
>AB906037.1.1261
------------------------------------------------------------
---------------------------------UCUCAGUAACACGUGGAUAAUCUACCC
UUGGGACCGGGAUAACCCUGGGAAACUGGGGAUAAUACUGGAUAGGCAAUUA-UUCCUGU
AAUGGUUUUUUGUUUAAA-UGU--------UUUU---------UCG-CCUAAGGAUGAGU
CUGCGGCCGAUUAGGUAGUUGGUUAGGUAAUGGCUUACCAAGCCGUUGAUCGGUACGGGU
UGUGAGAGCAAGAGCCCGGAGAUGGAACCUGAGACAAGGUUCCAGGCCCUACGGGGUGCA
GCAGGCGCGAAACCUCCGCAAUGUGAGAAAUCGCGACGGGGGGAUCCCAAGUGCCAUUCU
UA-ACGGGAUGGCUUUUCAUUAGUGUAAAGAGCUUUUGGAAUAAGAGCUGGGCAAGACCG
GUGCCAGCCGCCGCGGUAACACCGGCAGCUCUAGUGGUAGCUGUUUUUAUUGGGCCUAAA
GCGUUCGUAGCCGGUUUGAUAAGUCACUGGUGAAAUCCUGUAGCUUAACUGUGGGAAUUG
CUGGUAAUACUGUUGAACUUGAGGUCGGGAGAGGUUAGCGGUACUCCCAGGGUAGAGGUG
AAAUUCUGUAAUCCUGGGAGGACCACC-UGUGGCGAAGGCGGCUAACUGGAACGAACCUG
ACGGUGAGGGACGAAAGCUAGGGGCGCGAACCGGAUUAGAUACCCGGGUAGUCCUAGCCG
UAAACGAUGCGGACUUGGUGUUGGGAUGGCUUUGAGCCGCUCCGGUGCCGAAGGGAAGCU
GUUAAGUCCGCCGCCUGGGAAGUACGGUCGCAAGACUGAAACUUAAAGGAAUUGGCGGGG
GAGCACCACAACGCGUGGAGCCUGCGGUUUAAUUGGAUUCAACGCCGGACAUCUCACCAG
AGGCGACAGCUGU-AUGAUAGCCAGGCUGAUGACUUUGCUUGACUAGCUGAGAGGAGGUG
CAUGGCCGCCGUCAGCUCGUACCGUGAGGCGUCCUGUUAAGUCAGGCAACGAGCGAGACC
CACGCCCUUAGUUACCAGCGGAUUC-UUUU-GGAUGCCGGGCACACUAAGGGGACCGCCU
GUGAUAAACAGGAGGAAGGAGUGGACGACGGUAGGUCCGUAUGCCCCGAAUCCUCUGGGC
AACACGCGGGCUACAAUGGCUAAGACAAUGGGUUCCGACACCGAAAGGUGGAGGUAAUCC
UCUAAACUUGGUCGUAGUUCGGAUUGAGGACUGUAACUCGUUCUCAUGAAGCUGGAAUGC
GUAGUAAUCGCGUAUCAC-UAUUGCGCGGUGAAUACGUCCCUGCUCCUUGCACACACCGA
------------------------------------------------------------
------------------------------------------
>AM055706.1.1051
AAUCCGGUUGAUCCUGCCGGACCUGACUGCUAUCGGAUUGGUACUAAGCCAUGUGAGUCA
-UUGUA----GCAA------UACAAGGCAUACGGCUCAGUAGCACGUAGUCAAUCUAACC
UAUGGACGUGGAUAACCUCGGGAAACUGAGAAUAAUCCGCGAUAGAUCAUAA-UUCCUGG
AAUGGUUUAUGGUCCAAA-UGA--------UUCG---------UCG-CCAUAGGAUGGGA
CUGCGGCCUAUCAGCUUGUUGGUGAGGUAAUGGCUCACCAAGGCUAUUACAGGUACGGGC
UCUGAGAGGAGAAGCCCGGAGAUGGGUACUGAGACACGGACCCAGGCCCUAUGGGGCGCA
GCAGGCGAGAAACCUUUGCAAUGUGCGCAAGCACGACAAGGUUAAUCCGAGUGUUUCCUG
CU-A-AAGGAAUCUUUUGUUAGUUCUAAAACCACUGAUGAAUAAGAGGUGGGCAAGUCUG
GUGUCAGCCGCCGCGGUAAAACCAGCACCUCAAGUGGUCAGGAGGAUUAUUGGGCCUAAA
GCAUCCGUAGCCGGUUCUGUAAGUUUUCGGUUAAAUCCACUAGCUUAACUAAUGGGC-UG
CCGAAAAUACUGCAGAACUAGGGAGUGGGAGAGGUAGACGGUACUCGGUAGGAAGGGGUA
AAAUCCUUUGAUCUAUUGAUGACCACC-UGUGGCGAAGGCGGUCUACCAGAACACGUUCG
ACGGUGAGGGAUGAAAGCUGGGGGAGCAAACCGGAUUAGAUACCCGGGUAGUCCCAGCUG
UAAACGAUGCAGACUCGGUGAUGCACUGGCUUGUGGCCAGUGCAGUGCCGCAGGGAAGCC
GUUAAGUUUGCCGCCUGGCAAGUACGUACGCAAGUAUGAAACUUAAAGGAAUUGGCGGGG
GAGCACCACAAGGGGUGAAGCCUGCGGUUCAAUUGGAGUCAGCGCCAGAAAUCUUACCCG
AAGAGACAGCAGA-AUGAAGGUCAAGCCGGAGACUUUACCAGACAAGCUGAGAAGUGGUG
CAUGGCCGUCGCCAGCUCGUGCCGUGAGAUGUCCUGUUAAGUCAGGUAACGAGCGAGACC
CCUGCC------------------------------------------------------
------------------------------------------------------------
------------------------------------------------------------
------------------------------------------------------------
------------------------------------------------------------
------------------------------------------------------------
------------------------------------------
>AOLD01000036.14010.15470
--UCCGGUUGAUCCUGCCGGAGGUCAUUGCUAUUGGGGUCCGAUUUAGCCAUGCUAGUUG
CACGAGU---UUAG-----ACUCGUUGCGGAAAGCUCAGUAACACGUGGACAAACUACCC
UACGGAGAACGAUAACCUCGGGAAACUGAGGCUAAUAGUUCAUAGGGGAGUC-GCGCUGG
AAUGCCGACUCCCCCAAA-CGC--------UCCG---------GCG-CCGUAGGAUGUGU
CUGCGGCCGAUUAGGUAGACGGUGGGGUAACGGCCCACCGUGCCGAUAAUCGGUACGGGU
UGUGAGAGCAAGAGCCCGGAGACGGAAUCUGAGACAAGAUUCCGGGCCCUACGGGGCGCA
GCAGGCGCGAAACCUUUACACUGCACGCAAGUGCGAUAAGGGGACCCCAAGUGCGAGGGC
AUAUAGUCCUCGCUUUUCUCGACUGUAAGGCGGUCGAGGAAUAAGAGCUGGGCAAGACCG
GUGCCAGCCGCCGCGGUAAUACCGGCAGCUCAAGUGAUGACCGAUAUUAUUGGGCCUAAA
GCGUCCGUAGCCGGCCAUGAAGGUUCAUCGGGAAAUCCGCCAGCUCAACUGGCGGGCGUC
CGGUGAAAACCACAUGGCUUGGGACCGGAAGGCUCGAGGGGUACGUCCGGGGUAGGAGUG
AAAUCCCGUAAUCCUGGACGGACCACC-GAUGGCGAAAGCACCUCGAGAAGACGGAUCCG
ACGGUGAGGGACGAAAGCUAGGGUCUCGAACCGGAUUAGAUACCCGGGUAGUCCUAGCUG
UAAACGAUGCUCGCUAGGUGUGACACAGGCUACGAGCCUGUGUUGUGCCGUAGGGAAGCC
GAGAAGCGAGCCGCCUGGGAAGUACGUCCGCAAGGAUGAAACUUAAAGGAAUUGGCGGGG
GAGCACUACAACCGGAGGAGCCUGCGGUUUAAUUGGACUCAACGCCGGACAUCUCACCAG
CUCCGACUACAGUGAUGACGAUCAGGUUGAUGACCUUAUCCGACGUGUAGAGAGGAGGUG
CAUGGCCGCCGUCAGCUCGUACCGUGAGGCGUCCUGUUAAGUCAGGCAACGAGCGAGACC
CGCACUUCUAAUUGCCAGCAGCAGU-UUCG-ACUGGCUGGGUACAUUAGAAGGACUGCCG
CUGCUAAAGCGGAGGAAGGAACGGGCAACGGUAGGUCAGUAUGCCCCGAAUGAGCUGGGC
UACACGCGGGCUACAAUGGUCGAGACAAUGGGUUGCUAUCUCGAAAGAGAACGCUAAUCU
CCUAAACUCGAUCGUAGUUCGGAUUGAGGGCUGAAACUCGCCCUCAUGAAGCUGGAUUCG
GUAGUAAUCGCAUUUCAA-UAGAGUGCGGUGAAUACGUCCCUGCUCCUUGCACACACCGC
CCGUCAAAGCACCCGAGUGAGGUCCGGAUGAGGCCACC---ACAC---GGUGGUCGAAUC
UGGGCUUCGCAAGGGGGCUUAAGUCGUAACAAGGUAGCCGUA
>AUMX01000033.12.1465
--UCUGGUUGAUCCUGCCAGAGGCCAUUGCUAUCAGGGUUUGACUAAGCCAUGCGAGUCG
AGAGGU----GUAAG-----ACCUCGGCAUACUGCUCAGUAACACGUGGUUAACCUGCCC
UAAGGUGGAGAAUACUCCCGGGAAACUGGGGCUAAUGCUCCAUAGUGGAUAU-GUCCUGG
AAUGGUAUAUCCUCGAAA--GA--------UCCG---------UC-GCCUUAGGAUGGGA
CUGCGUCCGAUUAGGUUGUUGGCGGGGUAACGGCCCACCAAGCCAUUGAUCGGUACGGGU
UGUGGGAGCAAGAUCCCGGAGAUGGAUUCUGAGACAUGAAUCCAGGCCCUACGGGGCGCA
GCAGGCGCGCAAACUUUACAAUGCGAGCAAUCGUGAUAAGGAAACCCUGAGUGCCUGU--
CG-AU--GCAGGCUGUUCAUAUAUCUAAAUCAUAUGUGAAGAAAGGGCAGGGCAAGACCG
GUGCCAGCCGCCGCGGUAAUACCGGCUGCUCGAGUGAUGGCCACUAUUACUGGGUUUAAA
GCGUCCGUAGCUUGACUGUUAGGUCUCUUGGGAAAUCUUCACGCUCAACGUGAAGGCGUC
UAAGAGAUACCGGCAGUCUUGGAACUGGGAGAGGUAAACCGUACUUCGGGGGUAGGAGUG
AAAUCUUGUAAUCCUCGAGGGACGACCUAU-GGCGAAGGCAGUUUACCAGAACAGCUUCG
ACAGUGAGGGACGAAAGCUGGGGGAGCAAACGGGAUUAGAUACCCCGGUAGUCCCAGCCG
UAAACAAUGUGCGUUAGGUGUGUCGGUAACCACGUGUUACUGAUGCGCCGAAGAGAAAUC
GUGAAACGCACCACCUGGGAAGUACGGUCGCAAGGCUGAAACUUAAAGGAAUUGGCGGGG
GAGCACCACAACAGGUGGAGCCUGCGGUUUAAUUGGAUUCAACGCCGGACAUCUCACCGG
AUAAGACAGCUGA-AUGAUUGUCAAUCUGAAGGUUUUACAUGACUAGCUGAGAGGAGGUG
CAUGGCCGUCGUCAGUUCGUACUGUGAAGCAUCCUGUUAAGUCAGGCAACGAGCGAGACC
CACGCCGACAAUUGCCAGCAGCAUC-UCCG-GAUGGCUGGGGACAUUGUCGGGACCGCCU
CUGCUAAAGGGGAGGAAGGAAUGGGCAACGGUAGGUCAGCAUGCCCCGAAUUAUCCGGGC
UACACGCGGGCUACAAUGGACGGGACAAUGGGUAACAACACCGAAAGGUGCAGUCAAUCU
CCGAACCCCGCCCUUAGUUAGGAUUGCGGGUUGCAACUCACCCGCAUGAAUCUGGAAUCU
GUAGUAAUCGCGUUUCACU-AUAGCGCGGUGAAUACGUCCCUGCUCCUUGCACACACCGC
CCGUCAAACCAUCCUAGUGGGGUUUGGAUGAGUCCCUGGU-CUUU-GCCGGGGUCGAAUC
UAGGUUCCGUGAGGAGGGUUAAGUCGUAACAAGGUAGCCGUA
>AY196665.1.1268
------------------------------------------------------------
---------------------------------GCUCAGUAACACGUGGAUAACCUACCC
UUAGGACUGGGAUAACCCUGGGAAACUGGGGCUAAUACUGGAUAAUGGUUUUUUUCCUGU
AAUGGUAUUUCGUCUAAA-UGUUU------UUUU---------UCG-CCUAAGGAUGGGU
CUGCGGCCGAUUAGGUUGUUGGUUAGGUAAUGGCUUACCAAGCCGUUUAUCGGUACGGGU
UGUGAGAGCAAGAGCCCGGAGAUGGAACCUGAGACAAGGUUCCAGGCCCUACGGGGCGCA
GCAGGCGCGAAACCUCCGCAAUGUGAGAAAUCGCGACGGGGGGACCCCAAGUGCCAUUCU
UA-ACGGGAUGGCUUUUCUUAAGUGUAAAAAGCUUUUGGAAUAAGAGCUGGGCAAGACCG
GUGCCAGCCGCCGCGGUAACACCGGCAGCUCUAGUGGUGGCCAGUUUUAUUGGGCCUAAA
GCGUUCGUAGCCGGUUUAUUAAGUCUCUGGUGAAAUCCCGUAGCUUAACUAUGGGAAUUG
CUGGAGAUACUAGUAGACUUGAGGUCGGGAGAGGUUAGAGGUACUCCCAGGGUAGGGGUG
AAAUCCUGUAAUCCUGGGAGGACCACCUGU-GGCGAAGGCGUCUAACUGGAACGAACCUG
ACGGUGAGGGACGAAAGCUAGGGGCGCGAACCGGAUUAGAUACCCGGGUAGUCCUAGCCG
UAAACGAUGCGGACUUGGUGUUAGAAUGGCUUUGAGCCGCUCUAGUGCCGAAGGGAAGCU
GUUAAGUCCGUCGCCUGGGAAGUACGGUCGCAAGACUGAAACUUAAAGGAAUUGGCGGGG
GAGCACCACAACGCGUGGAGCCUGCGGUUUAAUUGGAUUCAACGCCGGACAUCUCACCAG
GGGCGACAGCAGU-AUGAUGGCCAGGUUGAUGGCCUUGCUUGACAAGCUGAGAGGAGGUG
CAUGGCCGCCGUCAGCUCGUACCGUGAGGCGUCCUGUUAAGUCAGGCAACGAGCGAGACC
CACGCCCUUAGUUACCAGCGGAUCCUUUUUUGGAUGCCGGGCACACUAAGGGGACCGCCA
GUGAUAAAUUGGAGGAAGGAGUGGACGACGGUAGGUCCGUAUGCCCCGAAUCCCCUGGGC
AACACGCGGGCUACAAUGGCUGAGACAAUGGGUUCCGACAUUGAAAAGUGGAGGUAAUCC
UCUAAACUUAGUCGUAGUUCGGAUUGAGGGCUGUAACUCGCCCUCAUGAAGCUGGAAUGC
GUAGUAAUCGCGUGUCAU-AAUCGCGCGGUGAAUACGUCCCUGCUCCUUGCACACACCG-
------------------------------------------------------------
------------------------------------------
>AY260436.1.1409
-----------------CAGAGGUCAUUGCUAUCAGGGUUUGACUAAGCCAUGCGAGUCG
AGAGGU----GUAAG-----ACCUCGGCAUACUGCUCAGUAACACGUGGUUAACCUGCCC
UAAGGUGGAGAAUACUCCCGGGAAACUGGGGCUAAUGCUCCAUAGUGGAUAU-GUCCUGG
AAUGGUAUAUCCUCGAAA--GA--------UCCG---------UC-GCCUUAGGAUGGGA
CUGCGUCCGAUUAGGUUGUUGGCGGGGUAACGGCCCACCAAGCCUUUUAUCGGUACGGGU
UGUGGGAGCAAGAUCCCGGAGAUGGAUUCUGAGACAUGAAUCCAGGCCCUACGGGGCGCA
GCAGGCGCGCAAACUUUACAAUGCGAGCAAUCGUGAUAAGGAAACCCUGAGUGCCUGU--
CG-AU--GCAGGCUGUUCAUAUAUCUAAAUCAUAUGUGAAGAAAGGGCAGGGCAAGACCG
GUGCCAGCCGCCGCGGUAAUACCGGCUGCUCGAGUGAUGGCCACUAUUACUGGGUUUAAA
GCGUCCGUAGCUUGACUGUUAGGUCUCUUGGGAAAUCUUCGCGCUCAACGUGAAGGCGUC
UAAGAGAUACCGGCAGUCUUGGAACUGGGAGAGGUAAACCGUACUUCGGGGGUAGGAGUG
AAAUCUUGUAAUCCUCGAGGGACGACCUAU-GGCGAAGGCAGUUUACCAGAACAGCUUCG
ACAGUGAGGGACGAAAGCUGGGGGAGCAAACGGGAUUAGAUACCCCGGUAGUCCCAGCCG
UAAACAAUGUGCGUUAGGUGUGUCGGUAACCACGUGUUACUGAUGCGCCGAAGAGAAAUC
GUGAAACGCACCACCUGGGAAGUACGGUCGCAAGGCUGAAACUUAAAGGAAUUGGCGGGG
GAGCACCACAACAGGUGGAGCCUGCGGUUUAAUUGGAUUCAACGCCGGACAUCUCACCGG
AUAAGACAGCUGA-AUGAUUGUCAAUCUGAAGGUUUUACAUGACUAGCUGAGAGGAGGUG
CAUGGCCGUCGUCAGUUCGUACUGUGAAGCAUCCUGUUAAGUCAGGCAACGAGCGAGACC
CACGCCGACAAUUGCCAGCAGCAUC-UCCG-GAUGGCUGGGGACAUUGUCGGGACCGCCU
CUGCUAAAGGGGAGGAAGGAAUGGGCAACGGUAGGUCAGCAUGCCCCGAAUUAUCCGGGC
UACACGCGGGCUACAAUGGACGGGACAAUGGGUAACAACACCGAAAGGUGCAGUCAAUCU
CCGAACCCCGCCCUUAGUUAGGAUUGCGGGUUGCAACUCACCCGCAUGAAUCUGGAAUCU
GUAGUAAUCGCGUUUCACU-AUAGCGCGGUGAAUACGUCCCUGCUCCUUGCACACACCGC
CCGUCAAACCAUCCUAGUGGGGUUUGGAUGAGUCCCUGGU-CUUU-GCCGGGGUCGAAUC
UAGGUUCCGUGAGGAGGGUUAAGUCGUA--------------
>CP000102.854178.855667
AAUCCGUUUGAUCCUGGCGGAAGCUACUGCUAUUGGGAUUCGAUUAAGCCAUGCAAGUCG
AAUGAAC---CUA------GUUCAUGGCAUACGGCUCAGUAACACGUGGAUAACUUACCC
UUAGGACCGGGAUAACUUUGGGAAACUGAAGAUAAUACUGGAUAUUAGGUUA-UGCCUGG
AAUGGUUUACCUUUGAAA-UGU--------AUUU---------UCG-CCUAAGGAUAGAU
CUGCGGCUGAUUAGGUCGUUGGUGGGGUAAUGGCCCACCAAGCCGAUGAUCGGUACGGGU
UGUGAGAGCAAGAGCCCGGAGAUGGAACCUGAGACAAGGUUCCAGACCCUACGGGGUGCA
GCAGGCGCGAAACCUCCGCAAUGUACGCAAGUGCGACGGGGGGAUCCCAAGUGUUAUUCU
UA-ACAGAAUAACUUUUCAUUAGUGUAAAAAGCUUUUAGAAUAAGAGCUGGGCAAGACCG
GUGCCAGCCGCCGCGGUAACACCGGCAGCUCAAGUGGUAGCUGUUUUUAUUGGGCCUAAA
GCGUUCGUAGCCGGUUUGAUAAGUCUUUGGUGAAAGCUUGUAGCUUAACUAUAAGAAUUG
CUGAAGAUACUGUCAGACUUGAAGUCGGGAGAGGUUAGAGGUACUACCGGGGUAGGGGUG
AAAUCCUAUAAUCCUGGGAGGACCACC-UGUGGCGAAGGCGUCUAACUGGAACGAUCUUG
ACGGUGAGUAACGAAAGCCAGGGGCGCGAACCGGAUUAGAUACCCGGGUAGUCCUGGCCG
UAAACGAUGUGGACUUGGUGUUGGAAUGGCCUCGAGUUGUUCCGGUGCCGAAGGGAAGCU
GUUAAGUCCACCGCCUGGGAAGUACGGUCGCAAGACUGAAACUUAAAGGAAUUGGCGGGG
GAGCACCACAACGCGUGGAGCCUGCGGUUUAAUUGGAUUCAACGCCGGACAUCUCACCAG
GAGCGACAGCAGA-AUGAUAAUCAGGUUGAUGACCUUAUUUGACUAGCUGAGAGGAGGUG
CAUGGCCGCCGUCAGCUCGUACUGUGAAGCGUCCUGUUAAGUCAGGCAACGAGCGAGACC
CACGCCCUUAGUUACCAACACAAUC-UCUG-GAUUGGUGGGCACACUAGGGGGACCGCCA
GUGAUAAACUGGAGGAAGGAGUGGACGACGGUAGGUCCGUAUGCCCCGAAUCUCCUGGGC
UACACGCGGGCUACAAUGGCUAUGGCAAUGGGUUUCUGCACUGAAAAGUGAUGGUAAUCU
CCUAAACAUAGUCUUAGUUCGGAUUGAGGGCUGUAACUCGCCCUCAUGAAGCUGGAAUGC
GUAGUAAUCGCAUGUCAC-AACCGUGCGGUGAAUACGUCCCUGCUCCUUGCACACACCGC
CCGUCACACCACCCAAAAAGGGUUUGGAUGAGGCCAUAAUUUCAAUGUUAUUGUCGAAUC
UAGGUUUUUUGAGGAGGGUGAAGUCGUAACAAGGUAGCCGUA
>AY454782.1.1051
------------------------------------------------------------
------------------------------------------------------------
------------------------------------------------------------
------------------------------------------------------------
------------------------------------------------------------
-------------------------------------CGCGGGAUGGGGGACGGGGUGCA
GCAUUCGCCAAACCUCCGCAAUGUACGCAAGUGCGACGGGGGGAUCCCAAGUGUUAUUCU
UA-ACAGAAUAACUUUUCAUUAGUGUAAAAAGCUUUUAGAAUAAGAGCUGGGCAAGACCG
GUGCCAGCCGCCGCGGUAACACCGGCAGCUCAAGUGGUAGCUGUUUUUAUUGGGCCUAAA
GCGUUCGUAGCCGGUUUGAUAAGUCUUUGGUGAAAGCUUGUAGCUUAACUAUAAGAAUUG
CUGAAGAUACUGUCAGACUUGAAGUCGGGAGAGGUUAGAGGUACUACCGGGGUAGGGGUG
AAAUCCUAUAAUCCUGGGAGGACCACCUGU-GGCGAAGGCGUCUAACUGGAACGAUCUUG
ACGGUGAGUAACGAAAGCCAGGGGCGCGAACCGGAUUAGAUACCCGGGUAGUCCUGGCCG
UAAACGAUGUGGACUUGGUGUUGGAAUGGCCUCGAGUUGUUCCGGUGCCGAAGGGAAGCU
GUUAAGUCCACCGCCUGGGAAGUACGGUCGCAAGACUGAAACUUAAAGGAAUUGGCGGGG
GAGCACCACAACGCGUGGAGCCUGCGGUUUAAUUGGAUUCAACGCCGGACAUCUCACCAG
GAGCGACAGCAGA-AUGAUAAUCAGGUUGAUGACCUUAUUUGACUAGCUGAGAGGAGGUG
CAUGGCCGCCGUCAGCUCGUACUGUGAAGCGUCCUGUUAAGUCAGGCAACGAGCGAGACC
CACGCCCUUAGUUACCAACACAAUC-UCUG-GAUUGGUGGGCACACUAGGGGGACCGCCA
GUGAUAAACUGGAGGAAGGAGUGGACGACGGUAGGUCCGUAUGCCCCGAAUCUCCUGGGC
UACACGCGGGCUACAAUGGCUAUGGCAAUGGGUUUCUGCACUGAAAAGUGAUGGUAAUCU
CCUAAACAUAGUCUUAGUUCGGAUUGAGGGCUGUAACUCGCCCUCAUGAAGCUGGAAUGC
GUAGUAAUCGCAUGUCAC-AACCGUGCGGUGAAUACGUCCCUGCUCCUUGCACGAAUUCG
CCGAAUCACUAGU-----------------------------------------------
------------------------------------------
>AB062308.1.1314
--CUUGGUUGAUCCUGCCAGCGGCCACCGCUAUAGGAAUUCGAUUAAGGCAUGCGAGUCG
AGAGUC----GUUUG-----GACUCGGCGGACUGCUCAGUAACACGUGGACAACGUGCCC
UUAGGAGGAGGAUAAUCUCGGGAAAUUGAGGAUAAUACUCCAUAGGUCAUGG-GAUCUGG
AAUGACCCAUGGCCGAAA--GU--------UCCG---------GC-GCCUAAGGAUCGGU
CUGCGGCCUAUCAGGUAGUAGUGGGUGUAACGUACCUACUAGCCUAUGACGGGUAUGGGC
CUUGAGAGAGGGAGCCCAGAGUUGGAUUCUGAGACACGAAUCCAGGCCCUACGGGGCGCA
GCAGUCGCGAAAACUUCACACUGGGGGCAACCCCGAUGAGGGAAUUCCUAGUGCUAGCAC
AU-U-GUGUUAGCUUUUCUUUAGCGUAGAUAACUAGAGGAAUAAGGGCUGGGUAAGACGG
GUGCCAGCCGCCGCGGUAAUACCUGCAGCCCAAGUGGUGGUCGAUUUUAUUGAGUCUAAA
ACGUUCGUAGCCGGUUUAGUAAAUCCUUGGGUAAAUCGGGACGCUUAACGUUCCGAA-UU
CCGAGGAGACUGCUAAACUUGGGACCGGGAGAGGCUAGAGGUACUUCUGGGGUAGGGGUA
AAAUCCUGUAAUCCUAGAAGGACCACC-GGUGGCGAAGGCGUCUAGCUAGAACGGAUCCG
ACGGUGAGGGACGAAGCCCUGGGUCGCAAACGGGAUUAGAUACCCCGGUAGUCCAGGGUG
UAAACGCUGCAGACUUGGUGUUGGAGGCCCUUUGGGGGCAUUCAGUGCCGGAGAGAAGUU
GUUAAGUCUGCUACUUGGGGAGUACGUCCGCAAGGAUGAAACUUAAAGGAAUUGGCGGGG
GAGCACCGCAACGGGAGGAGCGUGCGGUUUAAUUGGAUUCAACACCGGAAAACUCACCAG
GGAAGACUGUUAC-AUGAAAGCCAGGCUAACUACUUUGCUAGAUUUUCAGAGAGGUGGUG
CAUGGGCGUCGUCAGUUCGUACCGUAAGGCGUUCUCUUAAGUGAGAUAACGAACGAGACC
CUCACCAAUAGUUGCUACUUCAUCC-UCCG-GGGU-GGAGGCACACUAUUGGGACCGCUG
GCGCUAAGUCAGAGGAAGGAGAGGUCAACGGUAGGUCAGUAUGCCCCGAAUUUCCUGGGC
UACACGCGCGCUACAAAGGGCGGGACAAUGGGCUCCGACACCGAAAGGUGAAGGCAAUCU
CG-AAACCCGUCCGUAGUUCGGAUUGAGGGUUGUAACUCACCCUCAUGAAGCUGGAUUCC
GUAGUAAUCGCGAAUCAA-CAACUCGCGGUGAA---------------------------
------------------------------------------------------------
------------------------------------------
>AB426396.1.928
-UUCCGGUUGAUCCGGCCGGACCUGACGCUAAUCGGAUUGUU-CUAAACCAUGUGAGUCA
-UUGUA----GCAA------AUCAAGGCAGACGGCUCAGUAACACGUAGUCAUUUUACCU
UAUGGACGGGGAUAACCUCGGGAAACUGAGGAUAACCCCCGAUAGAUCAUAA-UGCCUGG
AAUGGUUUAUGGUCCAAA-UGA--------UUCG---------UCG-CCGUAGGAUGGGA
CUGCGGCCUAUCAGCUUGUUGGUGAGGUAAUGGCCCACCAAGGCUAUUACAGGUACGGGC
UCUGAGAGGAGAAGCCCGGAGAUGGGUACUGAGACACGGACCCAGGCCCUAUGGGGCGCA
GCAGGCGAGAAACCUUUGCAAUGUGCGCAAGCACGACAAGGUUAAUCCGAGUGUUUCCUG
CU-A-AAGGAAUCUUUUGUUAGUUCUAAAACCACUGAUGAAUAAGGGGUGGGCAAGUCUG
GUGUCAGCCGCCGCGGUAAAACCAGCACCUCAAGUGGUCAGGAGGAUUAUUGGGCCUAAA
GCAUCCGUAGCCUGUUCUAUAAGUUUCCGGUUAAAUCCACAUGCUCAACAUUUGGGC-UG
CCGGAAAAACUGUAGAUCUAGGGAGUGGGAGAGGUAGACGGUACUCGGUAGGAAGGGGUA
AAAUCCUUUGAUCUAUUGAUGACCACC-UGUGGCGAAGGCGGUCUACCAGAACACGUUCG
ACGGUGAGGGAUGAAAGCUGGGGGAGCAAACCGGAUUAGAUACCCGGGUAGUCCCAGCUG
UAAACGAUGCAGACUCGGUGAUGCAUUGGCUUGUGGCCAGUGCAGUGCCGCAGGGAAGCC
GUUAAGUUUGCCGCCUGGGAAGUACGUACGCAAGUAUGAAACUUAAAGGAAUUGGCGGGG
GAGCACCACAAGGGGUGAAGCCUGCGGUUCAAUUGGAGUCAAUGCCGGA-----------
------------------------------------------------------------
------------------------------------------------------------
------------------------------------------------------------
------------------------------------------------------------
------------------------------------------------------------
------------------------------------------------------------
------------------------------------------------------------
------------------------------------------------------------
------------------------------------------
>AB541813.1.1399
---------------------GGCCACCGCUAUAGGAAUUCGAUUAAGACAUGCGAGUCG
AGAGUC----UUCGG-----GACUCGGCGGACUGCUCAGUAACACGUGGAGAACGUGCCC
UUAAGUGGGGAAUAACCUCGGGAAAUUGAGGAUAAUGCCCCAUAGAUCAUGG-AAUCUGG
AAUGAUCCAUGGUUGAAA--GU--------UCCG---------GC-GCUUAAGGAUCGCU
CUGCGGCCUAUCAGGUAGUAGUGGGUGUAACGUACCCCCUAGCCAGUGACGGGUAUGGGC
CUUGAGAGAGGGAGCCCAGAGUUGGAUUCUGAGACACGAAUCCAGGCCCUACGGGGCGCA
GCAGUCGCGAAAACUUCACACUGGGGGCAACCCCGAUGAGGGAAUUCCUAGUGCUAGGAC
AU-U-GUUCUAGCUUUUCUUCAGCGUAGAUAACUGAAGGAAUAAGGGCUGGGUAAGACGG
GUGCCAGCCGCCGCGGUAAUACCUGCAGCCCAAGUGGUGGUCGAUUUUAUUGAGUCUAAA
ACGUUCGUAGCCGGUUUGAUAAAUCCUUGGGUAAAUCGGGAAGCUUAACUUUCCGAC-UU
CCGAGGAGACUGUCAAACUUGGGACCGGGAGAGGCUAGAGGUACUUCUGGGGUAGGGGUA
AAAUCCUGUAAUCCUAGAAGGACCACC-GGUGGCGAAGGCGUCUAGCUAGAACGGAUCCG
ACGGUGAGGGACGAAGCCCUGGGUCGCAAACGGGAUUAGAUACCCCGGUAGUCCAGGGUG
UAAACGCUGCAGACUUGGUGUUGGAGGCCCUUCGGGGGCAUUCAGUGCCGGAGAGAAGUU
GUUAAGUCUGCUACUUGGGGAGUACGUCCGCAAGGAUGAAACUUAAAGGAAUUGGCGGGG
GAGCACCGCAACGGGAGGAGCGUGCGGUUUAAUUGGAUUCAACACCGGAAAACUCACCAA
GGGCGACUGUUAC-AUGAAAGCCAGGCUAAUGACCUUGCUUGAUUUUCAGAAAGGUGGUG
CAUGGCCGUCGUCAGUUCGUACCGUAAGGCGUUCUCUUAAGUGAGAUAACGAACGAGACC
CUCAUCUAUAAUUGCUAACCAGGCC-UCCG-GGUC-UGGUGCACAUUAUCGAGACCGCUG
GCGCUAAGUCAGAGGAAGGAGAGGUCAACGGUAGGUCAGUAUGCCCCGAAUCUCUUGGGC
UACACGCGCGCUACAAAGGGCGGGACAAUGGGCUCCGACACCGAAAGGUGAAGGUAAUCU
CG-AAACCCGUCCGUAGUUCGGAUUGAGGGUUGUAACUCACCCUCAUGAAGCUGGAUUCC
GUAGUAAUCGCGAAUCAA-CAACUCGCGGUGAAUAUGCCCCUGCUCCUUGCACACACCGC
CCGUCAAACCAUCCGAGUUGGGUUUCAGUGAGGUCACCUCUAU--UAGGGUGUUCAAACU
GAGAUUUAGCAAGGAAGGUU----------------------
>AB663382.1.1474
AUUCCGGUUGAUCCUGCCGGAGGUCAUUGCUAUUGGGGUCCGAUUUAGCCAUGCUAGUUG
CACGAGC---UUAG-----ACUCGUUGCGGAAAGCUCAGUAACACGUGGACAAACUACCC
UACGGAGAGCCAUAACCUCGGGAAACUGAGGCUAAUAGUUCAUAGGAGAGUC-GCGCUGG
AAUGCCGACUCUCCCAAA-CGC--------UCCG---------GCG-CCGUAGGAUGUGU
CUGCGGCCGAUUAGGUAGACGGUGGGGUAACGGCCCACCGUGCCGAUAAUCGGUACGGGU
UGUGAGAGCAAGAGCCCGGAGACGGAAUCUGAGACAAGAUUCCGGGCCCUACGGGGCGCA
GCAGGCGCGAAACCUUUACACUGCACGCAAGUGCGAUAAGGGGACCCCAAGUGCGAGGGC
AUAUAGUCCUCGCUUUUCACGACUGUAAGGCGGUCGUGGAAUAAGAGCUGGGCAAGACCG
GUGCCAGCCGCCGCGGUAAUACCGGCAGCUCAAGUGAUGACCGAUAUUAUUGGGCCUAAA
GCGUCCGUAGCCGGCCACGAAGGUUCAUCGGGAAAUCCGCCAGCUCAACUGGCGGGCGUC
CGGUGAAAACCACGUGGCUUGGGACCGGAAGGCUCGAGGGGUACGUCCGGGGUAGGAGUG
AAAUCCUGUAAUCCUGGACGGACCACC-GAUGGCGAAAGCACCUCGAGAAGACGGAUCCG
ACGGUGAGGGACGAAAGCUAGGGUCUCGAACCGGAUUAGAUACCCGGGUAGUCCUAGCUG
UAAACGAUGCUCGCUAGGUGUGGCACAGGCUACGAGCCUGUGCUGUGCCGUAGGGAAGCC
GAGAAGCGAGCCGCCUGGGAAGUACGUCCGCAAGGAUGAAACUUAAAGGAAUUGGCGGGG
GAGCACUACAACCGGAGGAGCCUGCGGUUUAAUUGGACUCAACGCCGGACAUCUCACCAG
CUCCGACUAUAGUGAUGACGAUCAGGUUGAUGACCUUAUCCGACGUAUAGAGAGGAGGUG
CAUGGCCGCCGUCAGCUCGUACCGUGAGGCGUCCUGUUAAGUCAGGCAACGAGCGAGACC
CGCACUUCUAAUUGCCAGCAGCAGU-UUCG-ACUGGCUGGGUACAUUAGAAGGACUGCCG
CUGCUAAAGCGGAGGAAGGAACGGGCAACGGUAGGUCAGUAUGCCCCGAAUGAGCUGGGC
UACACGCGGGCUACAAUGGUCGAGACAAUGGGUUGCUAUCUCGAAAGAGAACGCUAAUCU
CCUAAACUCGAUCGUAGUUCGGAUUGAGGGCUGAAACUCGCCCUCAUGAAGCUGGAUUCG
GUAGUAAUCGCAUUUCAA-UAGAGUGCGGUGAAUACGUCCCUGCUCCUUGCACACACCGC
CCGUCAAAGCACCCGAGUGAGGUCCGGAUGAGGCCACC---ACAC---GGUGGUCGAAUC
UGGGCUUCGCAAGGGGGCUUAAGUCGUAACAAGGUAGCCGUA
>AB739326.1.1256
------------------------------------------------------------
---------------------------------GCUCAGUAACACGUGGACAACGUACCC
UAAAGUGGAGCAUAAUCUCGGGAAACUGAGGAUAAUUCUCCAUAGACCAUGA-GAUCUGG
AAUGACUUAUGGUUCAAA--GU--------UCCG---------GC-GCUUUAGGAUCGGU
CUGCGGCCUAUCAGGUAGUAGUGGGUGUAACGUACCCCCUAGCCGUUGACGGGUAUGGGC
CUUGAGAGAGGGAGCCCAGAGUUGGAUUCUGAGACACGAAUCCAGGCCCUACGGGGCGCA
GCAGUCGCGAAAACUUCACAAUGGGCGAAAGCCCGAUGAGGGAAUUCCUAGUGCUAGCAC
UU-UUGUGCUAGCUUUUCUUCAGCGUAGAUAACUGGAGGAAUAAGGGCUGGGUAAGACGG
GUGCCAGCCGCCGCGGUAAUACCCGCAGCCCGAGUGGUGGUCGAUUUUAUUGAGUCUAAA
ACGUUCGUAGCCGGUCUAAUAAAUCCUUGGGUAAAUCGGAAGGCUUAACUUUCCGAA-UU
CCGAGGAGACUGUUAGGCUUGGGAUCGGGAGAGGUAAGAGGUACUUCAGGGGUAGGGGUA
AAAUCCUGUAAUCCUUGGAGGACCACC-GGUGGCGAAGGCGUCUUACUAGAACGAAUCCG
ACGGUGAGGGACGAAGCCCUAGGUCGCAAACGGGAUUAGAUACCCCGGUAGUCUAGGGUG
UAAACGCUGCAGACUUGGUGUUGGGGGCCCUUCGGGGGCAUUCAGUGCCGGAGAGAAGUU
GUUAAGUCUGCUACUUGGGGAGUACGUCCGCAAGGAUGAAACUUAAAGGAAUUGGCGGGG
GAGCACCGCAACGGGAGGAGCGUGCGGUUUAAUUGGAUUCAACACCGGAAAACUCACCAA
GGGAGACCAUCAC-AUGAAAGCCAGGCUAAUGACUUUGCUUGAUUCUUGGAGAAGUGGUG
CAUGGCCAUCGUCAGUUCGUACUGUAAAGCGUUCUCUUAAGUGAGAUAACGAACAAGACC
CUCACUUACAAUUGCUACUGGUCUG-UCCG-CAGA-UCAGGCACAUUGCCGGGACCGCUG
GCGCUAAGUCAGAGGAAGGAGAGGUCAACGGUAGGUCAGUAUGCCCUGAAUCUCUUGGGC
UACACGCGCGCUACAAAGGGCGGGACAAUGGGUUCCGACACCGAAAGGUGGAGGUAAUCU
CG-AAACCCGUCCGUAGUUCGGACUGAGGGUUGUAACUCACCCUCACGAAGCUGGAUUCC
GUAGUAAUCGCGAAUCAAA-AACUCGCGGUGAAUAUGCCCCUGCUCCUUGCACACACCG-
------------------------------------------------------------
------------------------------------------
>CP000559.403632.405096
--UCUGGUUGAUCCUGCCAGAGGCCAUUGCUAUCAGGGUUUGACUAAGCCAUGCGAGUCG
AGAGGU----GUAAG-----ACCUCGGCAUACUGCUCAGUAACACGUGGUUAACCUGCCC
UAAGGUGGAGAAUACUCCCGGGAAACUGGGGCUAAUGCUCCAUAGUGGAUAU-GUCCUGG
AAUGGUAUAUCCUCGAAA--GA--------UCCG---------UC-GCCUUAGGAUGGGA
CUGCGUCCGAUUAGGUUGUUGGCGGGGUAACGGCCCACCAAGCCUUUUAUCGGUACGGGU
UGUGGGAGCAAGAUCCCGGAGAUGGAUUCUGAGACAUGAAUCCAGGCCCUACGGGGCGCA
GCAGGCGCGCAAACUUUACAAUGCGAGCAAUCGUGAUAAGGAAACCCUGAGUGCCUGU--
CG-AU--GCAGGCUGUUCAUAUAUCUAAAUCAUAUGUGAAGAAAGGGCAGGGCAAGACCG
GUGCCAGCCGCCGCGGUAAUACCGGCUGCUCGAGUGAUGGCCACUAUUACUGGGUUUAAA
GCGUCCGUAGCUUGACUGUUAGGUCUCUUGGGAAAUCUUCGCGCUCAACGUGAAGGCGUC
UAAGAGAUACCGGCAGUCUUGGAACUGGGAGAGGUAAACCGUACUUCGGGGGUAGGAGUG
AAAUCUUGUAAUCCUCGAGGGACGACCUAU-GGCGAAGGCAGUUUACCAGAACAGCUUCG
ACAGUGAGGGACGAAAGCUGGGGGAGCAAACGGGAUUAGAUACCCCGGUAGUCCCAGCCG
UAAACAAUGUGCGUUAGGUGUGUCGGUAACCACGUGUUACUGAUGCGCCGAAGAGAAAUC
GUGAAACGCACCACCUGGGAAGUACGGUCGCAAGGCUGAAACUUAAAGGAAUUGGCGGGG
GAGCACCACAACAGGUGGAGCCUGCGGUUUAAUUGGAUUCAACGCCGGACAUCUCACCGG
AUAAGACAGCUGA-AUGAUUGUCAAUCUGAAGGUUUUACAUGACUAGCUGAGAGGAGGUG
CAUGGCCGUCGUCAGUUCGUACUGUGAAGCAUCCUGUUAAGUCAGGCAACGAGCGAGACC
CACGCCGACAAUUGCCAGCAGCAUC-UCCG-GAUGGCUGGGGACAUUGUCGGGACCGCCU
CUGCUAAAGGGGAGGAAGGAAUGGGCAACGGUAGGUCAGCAUGCCCCGAAUUAUCCGGGC
UACACGCGGGCUACAAUGGACGGGACAAUGGGUAACAACACCGAAAGGUGCAGUCAAUCU
CCGAACCCCGCCCUUAGUUAGGAUUGCGGGUUGCAACUCACCCGCAUGAAUCUGGAAUCU
GUAGUAAUCGCGUUUCACU-AUAGCGCGGUGAAUACGUCCCUGCUCCUUGCACACACCGC
CCGUCAAACCAUCCUAGUGGGGUUUGGAUGAGUCCCUGGU-CUUU-GCCGGGGUCGAAUC
UAGGUUCCGUGAGGAGGGUUAAGUCGUAACAAGGUAGCCGUA
>AB905987.1.1264
------------------------------------------------------------
--------------------------------UGCUCAGUAACACGUGGAUAACCUACCC
UUAGGACCGGGAUAACCUUGGGAAACUGAGGAUAAUACCGGAUAGGCAAUUU-UUCCUGG
AAUGGUUUUUUGUUUAAA-UGU--------UUUU---------UCG-CCUAAGGAUGGGU
CUGCGGCCGAUUAGGUAGUUGGUUAGGUAGUGGCUUACCAAGCCGUUGAUCGGUACGGGU
UGUGAGAGCAAGAGCCCGGAGAUGGAACCUGAGACAAGGUUCCAGGCCCUACGGGGCGCA
GCAGGCGCGAAACCUCCGCAAUGUGAGAAAUCGCGACGGGGGGAUCCCAAGUGCCAUUCU
UA-ACGGGAUGGCUUUUCAUUAGUGUAAAGAGCUUUUGGAAUAAGAGCUGGGCAAGACCG
GUGCCAGCCGCCGCGGUAACACCGGCAGCUCUAGUGGUAACAAUUUUUAUUGGGCCUAAA
GCGUCCGUAGCCGGCUUAAUAAGUCUCUGGUGAAAUCCUGUAGCUUAACUGUGGGAAUUG
CUGGAGAUACUAUUAGACUUGAGACCGGGAGAGGUUAGAGGUACUCCCAGGGUAGAGGUG
AAAUUCUGUAAUCCUGGGAGGACCGCC-UGUUGCGAAGGCGUCUAACUGGAACGGUUCUG
ACGGUGAGGGACGAAAGUUAGGGGCGCGAACCGGAUUAGAUACCCGGGUAGUCCUAGCCG
UAAACGAUGCGGACUUGGUGUUGGGAUGGCUUUGAGCCGCUCCGGUGCCGAAGGGAAGCU
GUUAAGUCCGCCGCCUGGGAAGUACGGUCGCAAGACUGAAACUUAAAGGAAUUGGCGGGG
GAGCACCACAACGCGUGGAGCCUGCGGUUUAAUUGGAUUCAACGCCGGACAUCUCACCAG
GAGCGACAGCUGU-AUGAUUACCAGGCUGAUGACCUUGUUUGACUAGCUGAGAGGAGGUG
CAUGGCCGCCGUCAGCUCGUACCGUGAGGCGUCCUGUUAGGUCAGGCAACGAGCGAGACC
CACGCCCUUAGUUACCAUCAGAUUC-UCCG-GAAUGCUGGGCACACUAAGGGGACCGCCA
GUGAUAAACUGGAGGAAGGAGUGGACGACGGUAGGUCCGUAUGCCCCGAAUCCCCUGGGC
UACACGCGGGCUACAAUGGCUGGGACAAUGGGUUCCGACGCCGAAAGGCGGAGGUAAUCU
UUUAAACCUAGUCGUAGUUCGGAUUGAGGGCUGUAACUCGCCCUCAUGAAGCUGGAAUGC
GUAGUAAUCGCGUGUCAC-AAUCGCGCGGUGAAUACGUCCCUGCUCCUUGCACACACCGA
AU----------------------------------------------------------
------------------------------------------
>AF095267.1.1414
-UUCUGGUUGAUCCUGCCAGAGGCCAUUGCUAUCAGGGUUUGACUAAGCCAUGCGAGUCG
AGAGGU----GUAAG-----ACCUCGGCAUACUGCUCAGUAACACGUGGUUAACCUGCCC
UAAGGUGGAGAAUACUCCCGGGAAACUGGGGCUAAUGCUCCAUAGUGGAUAU-GUCCUGG
AAUGGUAUAUCCUCGAAA--GA--------UCCG---------UC-GCCUUAGGAUGGNN
CUGCGUCCGAUUAGGUUGUUGGCGGGGUAACGGCCCACCAAGCCNUUUAUCGGUACGGGU
UGUGGGAGCAAGAUCCCGGAGAUGGAUUCUGAGACAUGAAUCCAGGCCCUACGGGGCGCA
GCAGGCGCGCAAACUUUACAAUGCGAGCAAUCGUGAUAAGGAAACCCUGAGUGCCUGU--
CG-AU--GCAGGCNGUUCAUAUAUCUAAAUCAUAUGUGAAGAAAGGGCAGGGCAAGACCN
GUGCCAGCCGCCGCGGUAAUACCGGCUGCUCGAGUGAUGGCNNCUAUUACUGGGUUUAAA
GCGUCCGUAGCUUGACUGUUAGGUCUCUUGGGAAAUCUUCGCGCUCAACGUGAAGGCGUC
UAAGAGAUACCGGCAGNCUUGGAACUGGGAGAGGUAAACCGUACUUCGGGGGUAGGAGUG
AAAUCUUGUAAUCCUCGAGGGACGACC-UAUGGCGAAGGCAGUUUACCAGNACAGCUUCG
ACAGUGAGGGACNNAAGCUGGGGGAGCAAACGGGAUUAGAUACCCCGGUAGUCCCAGCCG
UAAACAAUGUGCGUUAGGUGUGUCGGUAACCACGUGUUACUGAUGCGCCGAAGAGAAAUC
GUGAAACGCACCACCUGGGAAGUACGGUCGCAAGGCUGAAACUUAAAGGAAUUGGCGGGN
NAGCACCACAACAGGUGGAGCCUGCGGUUUAAUUGGNNNNAACGCCGGACAUCUCACCGG
AUAAGACAGCUGA-AUGAUUGUCAAUCUGAAGGUUUUACAUGACUAGCUGAGAGGAGGUG
CAUGGCCGUCGUCAGUUCGUACUGUGAAGCAUCCUGUUAAGUCAGGCAACGAGCGAGACC
CACGCCGACAAUUGCCAGCAGCAUC-UCCG-GAUGGCUGGNGACAUUGUCGGGACCGCCU
CUGCUNAAGGGGAGGAAGGAAUGGGCAACGGUAGGUCAGCAUGCCCCGAAUUAUCCGGGC
UACACGCGGGCUACAAUGGACGGGACAAUGGGUAACAACACCGAAAGGUGCAGUCAAUCU
CCGAACCCCGCCCUUAGUUAGGAUUGCGGGUUGCAACUCACCCGCAUGAAUCUGGAAUCU
GUAGUAAUCGCGUUUCACU-AUAGCGCGGUGAAUACGUCCCUNCUCCUUGCACACACCGC
CCGNCAAACCAUCCUAGUGGGGUUUGGAUGAGUCCCUNGU-CUUU-GCCGGGGUCGAAUC
UAGGUUCCGUGAGGAGG-------------------------
>CP000102.947506.948995
AAUCCGUUUGAUCCUGGCGGAAGCUACUGCUAUUGGGAUUCGAUUAAGCCAUGCAAGUCG
AAUGAAC---CUA------GUUCAUGGCAUACGGCUCAGUAACACGUGGAUAACUUACCC
UUAGGACCGGGAUAACUUUGGGAAACUGAAGAUAAUACUGGAUAUUAGGUUA-UGCCUGG
AAUGGUUUACCUUUGAAA-UGU--------AUUU---------UCG-CCUAAGGAUAGAU
CUGCGGCUGAUUAGGUCGUUGGUGGGGUAAUGGCCCACCAAGCCGAUGAUCGGUACGGGU
UGUGAGAGCAAGAGCCCGGAGAUGGAACCUGAGACAAGGUUCCAGACCCUACGGGGUGCA
GCAGGCGCGAAACCUCCGCAAUGUACGCAAGUGCGACGGGGGGAUCCCAAGUGUUAUUCU
UA-ACAGAAUAACUUUUCAUUAGUGUAAAAAGCUUUUAGAAUAAGAGCUGGGCAAGACCG
GUGCCAGCCGCCGCGGUAACACCGGCAGCUCAAGUGGUAGCUGUUUUUAUUGGGCCUAAA
GCGUUCGUAGCCGGUUUGAUAAGUCUUUGGUGAAAGCUUGUAGCUUAACUAUAAGAAUUG
CUGAAGAUACUGUCAGACUUGAAGUCGGGAGAGGUUAGAGGUACUACCGGGGUAGGGGUG
AAAUCCUAUAAUCCUGGGAGGACCACC-UGUGGCGAAGGCGUCUAACUGGAACGAUCUUG
ACGGUGAGUAACGAAAGCCAGGGGCGCGAACCGGAUUAGAUACCCGGGUAGUCCUGGCCG
UAAACGAUGUGGACUUGGUGUUGGAAUGGCCUCGAGUUGUUCCGGUGCCGAAGGGAAGCU
GUUAAGUCCACCGCCUGGGAAGUACGGUCGCAAGACUGAAACUUAAAGGAAUUGGCGGGG
GAGCACCACAACGCGUGGAGCCUGCGGUUUAAUUGGAUUCAACGCCGGACAUCUCACCAG
GAGCGACAGCAGA-AUGAUAAUCAGGUUGAUGACCUUAUUUGACUAGCUGAGAGGAGGUG
CAUGGCCGCCGUCAGCUCGUACUGUGAAGCGUCCUGUUAAGUCAGGCAACGAGCGAGACC
CACGCCCUUAGUUACCAACACAAUC-UCUG-GAUUGGUGGGCACACUAGGGGGACCGCCA
GUGAUAAACUGGAGGAAGGAGUGGACGACGGUAGGUCCGUAUGCCCCGAAUCUCCUGGGC
UACACGCGGGCUACAAUGGCUAUGGCAAUGGGUUUCUGCACUGAAAAGUGAUGGUAAUCU
CCUAAACAUAGUCUUAGUUCGGAUUGAGGGCUGUAACUCGCCCUCAUGAAGCUGGAAUGC
GUAGUAAUCGCAUGUCAC-AACCGUGCGGUGAAUACGUCCCUGCUCCUUGCACACACCGC
CCGUCACACCACCCAAAAAGGGUUUGGAUGAGGCCAUAAUUUCAAUGUUAUUGUCGAAUC
UAGGUUUUUUGAGGAGGGUGAAGUCGUAACAAGGUAGCCGUA
>AB034187.1.1430
-----GGUUGAUCCUGCCAGCGG-CACCGCUAUUGGAAUUCGAUUAAGACAUGCGAGUCG
AGAGUC----GUAUG-----GACUCGGCGGACUGCUCAGUAACACGUGGAUAACGUGCCC
UAGAGUGGAGGAUAAUCUCGGGAAAUUGAGGAUAAUACUCCAUAGAUCAUGAAU-UCUGG
AACGACUCAUGGUUGAAA--GU--------UCCG---------GC-GCUCUAGGAUCGGU
CUGCGGCCUAUCAGGUAGUAGUGGGUGUAACGGACCCACUAGCCGACGACGGGUAUGGGC
CUUGAGAGAGGGAGCCCAGAGAUGGAAUCUGAGACACGAUUCCAGGCCCUACGGGGCGCA
N-AGUCGCGAAAACUUCACAAUGGAGGCAACUCCGAUGAGGGAAUUCCAAGUGCUAGCAC
AU-UAGUGUUAGCUUUUCUUAAGCAUAGAUAACUUAAGGAAUAAGGGCUGGGUAAGACGG
GUGCCAGCCGCCGCGGUAAUACCCGCAGCCCAAGUGGUGGUCGAUUUUAUUGAGUCUAAA
ACGUUCGUAGCCGGUUCAUUAAAUCCUUGGGUAAGUCGGAUGGCUUAACUAUCCGAA-UU
CCGGGGAGACUGGUGAACUUGGGACCGGGAGAGGCAAGAGGUACUUUUGGGGUAGGGGUA
AAAUCCUGUAAUCCUAAAAGGACCACC-GGUGGCGAAGGCGUCUUGCUAGAACGGAUCCG
ACGGUGAGGGACGAAGCCCUGGGUCGCAAACGGGAUUAGAUACCCCGGUAGUCCAGGGUG
UAAACGCUGCAGACUUGGUGUUGGGGACCU-UCGGGGGUGUUCAGUGCCGGAGAGAAGUU
GUUAAGUCUGCUACUUGGGGAGUACGUCCGCAAGGAUGAAACUUAAAGGAAUUGGCGGGG
GAGCACCGCAACGGGAGGAACGUGCGGUUUAAUUGGAUUCAACACCGGAAAACUCACCAG
CAGCGACUAUUAC-AUGAAAGUCAGGCCGAUGACCUUACUAGAUUUUUAGAGAGGUGGUG
CAUGGCCGUCGUCAGUUCGUACCGUAAGGCGUUCUCUUAAGUGAGAUAACGAACGAGACC
CUCACCAAUAAUUGCUACUGCGUCG-UCCG-CGGC-GUAGGCACAUUAUUGGGAC--NUG
GCGCUAAGUCAGAGGAAGGAGAGGUCAACGGUAGGUCAGUAUGCCCCGAAUCUGCUGGGC
UACACGCGCGUUACAAAGGGCGGGACAAUGGGCUCCGACGCCGAAAGGCGAAGGUAAUCU
CG-AAACCCGUCCGUAGUUCGGAUUGAGGGUUGUAACUCACCCUCAUGAAGCUGGAUUCC
GUAGUAAUCGCGAAUCAA-CAACUCGCGGUGAAUAUGCCCCUGCUCCUUGCACACACCGC
CCGUCAAACCACCCGAGUUGGGUUUCAGUGAGGUUAUCUCUUUC-UGGGGUAUUCGAACU
GAGAUUUAGCAAGGAGGGUUAAGUCGUAACAAGGUAACC---
>AOJG01000020.56996.58543
--UCCGGUUGAUCCUGCCGGAGGCCAUUGCUAUUGGGAUUCGAUUUAGCCAUGCUAGUCG
CACGAGU---UCAG-----ACUCGUGGCGAAUAGCUCAGUAACACGUGGCCAAACUACCC
UUCGGAGCACAAUACCCUCGGGAAACUGAGGCUAAUAGUGCAUACCACAGUC-CACCUGG
AAUGAGGACUGUGCCAAA-CGC--------UCCG--AAAGG--GCG-CCGAAGGAUGUGG
CUGCGGCCGAUUAGGUAGACGGUGGGGUAACGGCCCACCGUGCCAAUAAUCGGUACGGGU
CAUGAGAGUGAGAACCCGGAGACGGAAUCUGAGACAAGAUUCCGGGCCCUACGGGGCGCA
GCAGGCGCGAAACCUUUACACUGCACGCCAGUGCGAUAAGGGAAUCCCAAGUGCGUAGGC
AUAGAGCCUACGCUUUUGUCCACCGUAGGGAGGUGGACGAAUAAGGGCUGGGCAAGACCG
GUGCCAGCCGCCGCGGUAAUACCGGCAGCCCGAGUGAUGGCCGAUCUUAUUGGGCCUAAA
GCGUCCGUAGCUGGCCGCACAAGUCCAUCGGAAAAUCCACCCGCUCAACGGGUGGGCGUC
CGGUGGAAACUGUGUGGCUUGGGACCGGAAGGCGCGACGGGUACGUCCGGGGUAGGAGUG
AAAUCCCGUAAUCCUGGACGGACCGCCGAU-GGCGAAAGCACGUCGCGAGGACGGAUCCG
ACAGUGAGGGACGAAAGCCAGGGUCUCGAACCGGAUUAGAUACCCGGGUAGUCCUGGCCG
UAAACAAUGUCUGUUAGGUGUGGCUCCCACUACGAGUGGGUGCUGUGCCGUAGGGAAGCC
GCUAAACAGACCGCCUGGGAAGUACGUCCGCAAGGAUGAAACUUAAAGGAAUUGGCGGGG
GAGCACUACAACCGGAGGAGCCUGCGGUUUAAUUGGACUCAACGCCGGACAUCUCACCAG
CAUCGACUGUAAUAAUGACGAUCAGGUUGAUGACCUUAUCCGAGUUUCAGAGAGGAGGUG
CAUGGCCGCCGUCAGCUCGUACCGUGAGGCGUCCUGUUAAGUCAGGCAACGAGCGAGACC
CGCAUCCUUACUUGCCAGCAGCACU-GCGA-AGUGGCUGGGGACAGUAGGGAGACCGCCG
UGGCCAACACGGAGGAAGGAACGGGCAACGGUAGGUCAGUAUGCCCCGAAUGUGCUGGGC
AACACGCGGGCUACAAUGGUCGAGACAAAGGGUUCCAACUCCGAAAGGAGACGGUAAUCU
CAGAAACUCGAUCGUAGUUCGGAUUGUGGGCUGCAACUCGCCCACAUGAAGCUGGAUUCG
GUAGUAAUCGCGUGUCAC-AAGCGCGCGGUGAAUACGUCCCUGCUCCUUGCACACACCGC
CCGUCAAAGCACCCGAGUGAGGUCCGGAUGAGGCGCGU----CAC---ACGCGUCGAAUC
UGGGCUUCGCAAGGGGGCUUAAGUCGUAACAAGGUAGCCGUA
>AB294255.1.1400
--------------------CGGCCACCGCUAUUGGAAUACGAUUAAGACAUGCGAGUCG
AGAGAC----AUUUG-----GUCUCGGCGGACCGCUCAGUAACACGUGGAUAACAUGCCC
UAAGGUGGGGGAUAAGCUCGGGAAACUGAGGGUAAUACCCCAUAGGUCUUCU-AUGCUGG
AAUGCUUGAAGGCCGAAA--AC--------UCCG---------GU-GCCUUAGGAUUGGU
CUGCGGCCUAUCAGGCAGUAGUGGGUGUAACGGACCCACUAGCCCGUGACGGGUAUGGGC
CUUGAGAGAGGGAGCCCAGAGAUGGACUCUGAGACAUGAGUCCAGGCCCUACGGGGCGCA
GCAGUCGCGAAAACUUCGCAAUGGGGGCAACCCCGACGAGGGAAUUCCAAGUGCCAGCAC
UU-U-GUGUUGGCUGUUCUCCUGUCUAAAAAACAGGAGGAGUAAGGGGCGGGUAAGACGG
GUGCCAGCCGCCGCGGUAAUACCCGCSGCCCGAGUGGUGGUCGAUAUUAUUGAGCCUAAA
ACGUCCGUAGCCGGUCUUUUAAAUCCUUGGGUAAAUCGGGUAGCUUAACUAUCCGAA-UU
CCGGGGAGACUGAAAGACUUGGGACCGGGAGAGGUCAGAGGUACUUCUGGGGUAGGGGUA
AAAUCCUGUAAUCCUGGAAGGACCACC-GGUGGCGAAGGCGUCUGACUAGAACGGAUCCG
ACGGUGAGGGACGAAGCCCUGGGGCGCAAACGGGAUUAGAUACCCCGGUAGUCCAGGGUG
UAAACGCUGCGGGCUUGGUGUUGGGGGUCCUUUGUGGGCGCCCAGUGCCGGAGAGAAGUU
GUUAAGCCUGCUGCUUGGGGAGUAUGUCCGCAAGGAUGAAACUUAAAGGAAUUGGCGGGG
GAGCACCGCAACGGGAGGAGCGUGCGGUUCAAUUGGAUUCAACGCCGAAAAACUCACCAG
GAGCGACGGAUAU-AUGAAGGUCAAGCUGAUGACUUUACCUGAUUUUCCGAGAGGUGGUG
CAUGGCCGUCGUCAGUUCGUACCGUAAGGCGUUCUCUUAAGUGAGAUAACGAACGAGACC
CUCACCUUUAAUUGCUAGUCUCUUC-UCCG-GAGG-GGGCGCACAUUAAAGGGACCGCUG
GCGCUAAGUCAGAGGAAGGAGAGGUCAACGGUAGGUCCGUAUGCCCCGAAUCCCCUGGGC
AACACGCGCGCUACAAAGGACGGGACAAUGGGCUUCCACACCGAAAGGUGGCGACAAUCC
UG-AAACCCGUCCAUAGUUCGGAUUGUGGGCUGUAACUCGCCCACAUGAAGCUGGAUUCC
GUAGUAAUCGCUUGUCAA-CAUCAAGCGGUGAAUAUGCCCCUGCUCCUUGCACACACCGC
CCGUCAAACCAUCCGAGUUGGGUUUCAGUAAGGAUAUCUCUAAU-UGGGGUCUUCGAACU
GAGAUUCAGCAAGGGGGGUU----------------------
>AY196664.1.1264
------------------------------------------------------------
---------------------------------GCUCAGUAACACGUGGAUAACCUACCC
UUAGGACCGGGAUAACCCUGGGAAACUGGGGCUAAUACUGGAUAGAUGGUUUUU-UCUGU
AAUGGUAUUUCGUCUAAA-UGUUU------UUUU---------UCG-CCUAAGGAUGGGU
CUGCGGCCGAUUAGGUUGUUGGUUAGGUAAUGGCUUACCAAGCCGUUUAUCGGUACGGGU
UGUGAGAGCAAGAGCCCGGAGAUGGAACCUGAGACAAGGUUCCAGGCCCUACGGGGCGCA
GCAGGCGCGAAACCUCCGCAAUGUGAGAAAUCGCGACGGGGGGACCCCAAGUGCCAUUCU
UA-ACGGGAUGGCUUUUCUUAAGUGUAAAAAGCUUUUGGAAUAAGAGCUGGGCAAGACCG
GUGCCAGCCGCCGCGGUAACACCGGCAGCUCUAGUGGUGGCCAGUUUUAUUGGGCCUAAA
GCGUUCGUAGCCGGUUUAUUAAGUCUCUGGUGAAAUCCCGUAGCUUAACUAUGGGAAUUG
CUGGAGAUACUAGUAGACUUGAGGUCGGGAGAGGUUAGAGGUACUCCCAGGGUAGGGGUG
AAAUCCUGUAAUCCUGGGAGGACCACCUGU-GGCGAAGGCGUCUAACUGGAACGAACCUG
ACGGUGAGGGACGAAAGCUAGGGGCGCGAACCGGAUUAGAUACCCGGGUAGUCCUAGCCG
UAAACGAUGCGGACUUGGUGUUAGGAUGGCUUUGAGCCGCUCUAGUGCCGAAGGGAAGCU
GUUAAGUCCGCCGCCUGGGAAGUACGGUCGCAAGACUGAAACUUAAAGGAAUUGGCGGGG
GAGCACCACAACGCGUGGAGCCUGCGGUUUAAUUGGAUUCAACGCCGGACAUCUCACCAG
GGGCGACAGCAGU-AUGAUGGCCAGGUUGAUGGCCUUGCUUGACAAGCUGAGAGGAGGUG
CAUGGCCGCCGUCAGCUCGUACCGUGAGGCGUCCUGUUAAGUCAGGCAACGAGCGAGACC
CACGCCCUUAGUUACCAGCGGAUCCUUUUU-GGAUGCCGGGCACACUAAGGGGACCGCCA
GUGAUAAAUUGGAGGAAGGAGUGGACGACGGUAGGUCCGUAUGCCCCGAAUCCCCUGGGC
AACACGCGGGCUACAAUGGCUGAGACAAUGGGUUCCGACAUUGAAAAGUGGAGGUAAUCC
UCUAAACUUAGUCGUAGUUCGGAUUGAGGGCUGUAACUCGCCCUCAUGAAGCUGGAAUGC
GUAGUAAUCGCGUGUCAU-AAUCGCGCGGUGAAUACGUCCCUGCUCCUUGCACACACCG-
------------------------------------------------------------
------------------------------------------
>AB477978.1.1430
--------------------AGGCCAUUGCUAUUGGGAUUCGAUUUAGCCAUGCUAGUCG
CACGAGU---UCAG-----ACUCGUGGCGAAUAGCUCAGUAACACGUGGCCAAACUACCC
UUCGGAGCACAAUACCCUCGGGAAACUGAGGCUAAUAGUGCAUACCACAGUC-CACCUGG
AAUGAGGACUGUGCCAAA-CGC--------UCCG---------GCG-CCGAAGGAUGUGG
CUGCGGCCGAUUAGGUAGACGGUGGGGUAACGGCCCACCGUGCCAAUAAUCGGUACGGGU
CAUGAGAGUGAGAACCCGGAGACGGAAUCUGAGACAAGAUUCCGGGCCCUACGGGGCGCA
GCAGGCGCGAAACCUUUACACUGCACGCCAGUGCGAUAAGGGAAUCCCAAGUGCGUAGGC
AUAGAGCCUACGCUUUUGUCCACCGUAGGGAGGUGGACGAAUAAGGGCUGGGCAAGACCG
GUGCCAGCCGCCGCGGUAAUACCGGCAGCCCGAGUGAUGGCCGAUCUUAUUGGGCCUAAA
GCGUCCGUAGCUGGCCGCACAAGUCCAUCGGAAAAUCCACCCGCUCAACGGGUGGGCGUC
CGGUGGAAACUGUGUGGCUUGGGACCGGAAGGCGCGACGGGUACGUCCGGGGUAGGAGUG
AAAUCCCGUAAUCCUGGACGGACCGCCGAU-GGCGAAAGCACGUCGCGAGGACGGAUCCG
ACAGUGAGGGACGAAAGCCAGGGUCUCGAACCGGAUUAGAUACCCGGGUAGUCCUGGCCG
UAAACAAUGUCUGUUAGGUGUGGCUCCCACUACGAGUGGGUGCUGUGCCGUAGGGAAGCC
GCUAAACAGACCGCCUGGGAAGUACGUCCGCAAGGAUGAAACUUAAAGGAAUUGGCGGGG
GAGCACUACAACCGGAGGAGCCUGCGGUUUAAUUGGACUCAACGCCGGACAUCUCACCAG
CAUCGACUGUAAUAAUGACGAUCAGGUUGAUGACCUUAUCCGAGUUUCAGAGAGGAGGUG
CAUGGCCGCCGUCAGCUCGUACCGUGAGGCGUCCUGUUAAGUCAGGCAACGAGCGAGACC
CGCAUCCUUACUUGCCAGCAGCACU-GCGA-AGUGGCUGGGGACAGUAGGGAGACCGCCG
UGGCCAACACGGAGGAAGGAACGGGCAACGGUAGGUCAGUAUGCCCCGAAUGUGCUGGGC
AACACGCGGGCUACAAUGGUCGAGACAAAGGGUUCCAACUCCGAAAGGAGACGGUAAUCU
CAGAAACUCGAUCGUAGUUCGGAUUGUGGGCUGCAACUCGCCCACAUGAAGCUGGAUUCG
GUAGUAAUCGCGUGUCAC-AAGCGCGCGGUGAAUACGUCCCUGCUCCUUGCACACACCGC
CCGUCAAAGCACCCGAGUGAGGUCCGGAUGAGGCGCGU----CAC---ACGCGUCGAAUC
UGGGCUUCGCAAGGGGGCUUAAGUCGUAACAAGGUAGCCGUA
>AY196684.1.1261
------------------------------------------------------------
---------------------------------GCUCAGUAACACGUGGAUAACUUACCC
UUAGGACCGGGAUAACUUUGGGAAACUGAAGAUAAUACUGGAUAUUAGGUUA-UGCCUGG
AAUGGUUUACCUUUGAAA-UGU--------AUUU---------UCG-CCUAAGGAUAGAU
CUGCGGCUGAUUAGGUCGUUGGUGGGGUAAUGGCCCACCAAGCCGAUGAUCGGUACGGGU
UGUGAGAGCAAGAGCCCGGAGAUGGAACCUGAGACAAGGUUCCAGACCCUACGGGGUGCA
GCAGGCGCGAAACCUCCGCAAUGUACGCAAGUGCGACGGGGGGAUCCCAAGUGUUAUUCU
UA-ACAGAAUAACUUUUCAUUAGUGUAAAAAGCUUUUAGAAUAAGAGCUGGGCAAGACCG
GUGCCAGCCGCCGCGGUAACACCGGCAGCUCAAGUGGUAGCUGUUUUUAUUGGGCCUAAA
GCGUUCGUAGCCGGUUUGAUAAGUCUUUGGUGAAAGCUUGUAGCUUAACUAUAAGAAUUG
CUGAAGAUACUGUCAGACUUGAAGUCGGGAGAGGUUAGAGGUACUACCGGGGUAGGGGUG
AAAUCCUAUAAUCCUGGGAGGACCACC-UGUGGCGAAGGCGUCUAACUGGAACGAUCUUG
ACGGUGAGUAACGAAAGCCAGGGGCGCGAACCGGAUUAGAUACCCGGGUAGUCCUGGCCG
UAAACGAUGUGGACUUGGUGUUGGAAUGGCCUCGAGUUGUUCCGGUGCCGAAGGGAAGCU
GUUAAGUCCACCGCCUGGGAAGUACGGUCGCAAGACUGAAACUUAAAGGAAUUGGCGGGG
GAGCACCACAACGCGUGGAGCCUGCGGUUUAAUUGGAUUCAACGCCGGACAUCUCACCAG
GAGCGACAGCAGA-AUGAUAAUCAGGUUGAUGACCUUAUUUGACUAGCUGAGAGGAGGUG
CAUGGCCGCCGUCAGCUCGUACUGUGAAGCGUCCUGUUAAGUCAGGCAACGAGCGAGACC
CACGCCCUUAGUUACCAACACAAUC-UCUG-GAUUGGUGGGCACACUAGGGGGACCGCCA
GUGAUAAACUGGAGGAAGGAGUGGACGACGGUAGGUCCGUAUGCCCCGAAUCUCCUGGGC
UACACGCGGGCUACAAUGGCUAUGGCAAUGGGUUUCUGCACUGAAAAGUGAUGGUAAUCU
CCUAAACAUAGUCUUAGUUCGGAUUGAGGGCUGUAACUCGCCCUCAUGAAGCUGGAAUGC
GUAGUAAUCGCAUGUCAC-AACCGUGCGGUGAAUACGUCCCUGCUCCUUGCACACACCG-
------------------------------------------------------------
------------------------------------------
>AB598075.1.1399
---------------------AACCACCGCUAUUGGAAUACGAUUAAGACAUGCGAGUCG
AGAGAC----AUUUG-----GUCUCGGCGGACCGCUCAGUAACACGUGGAUAACAUGCCC
UAAGGUGGGGGAUAAUCUCGGGAAACUGAGGAUAAUACCCCAUAGGUCUUCU-AUGCUGG
AAUGCUUGAAGGCCGAAA--AC--------UCCG---------GU-GCCUUAGGAUUGGU
CUGCGGCCUAUCAGGCUGUAGUGGGUGUAAUGGACCCACUAGCCCGUGACGGGUAUGGGC
CUUGAGAGAGGGAGCCCAGAGAUGGACUCUGAGACAUGAGUCCAGGCCCUACGGGGCGCA
GCAGUCGCGAAAACUUCGCAAUGGGGGCACCCCCGACGAGGGAAUUCCAAGUGCCAGCAC
UU-U-GUGUUGGCUGUUCUCCUGUCUAAAAAACAGGAGGAGUAAGGGGCGGGUAAGACGG
GUGCCAGCCGCCGCGGUAAUACCCGCGCCCCUAGUGGUGGUCGAUAUUAUUGAGCCUAAA
ACGUCCGUAGCCGGUCUUUUAAAUCCUUGGGUAAAUCGGGCAGCUCAACUGUCCGAA-UU
CCGAGGAGACUGGAAGACUUGGGACCGGGAGAGGUCAGAGGUACUUCUGGGGUAGGGGUA
AAAUCCUGUAAUCCUGGAAGGACCACC-GGUGGCGAAGGCGUCUGACUAGAACGGAUCCG
ACGGUGAGGGACGAAGCCCUGGGGCGCAAACGGGAUUAGAUACCCCGGUAGUCCAGGGUG
UAAACGCUGCGGGCUUGGUGUUGGGGGUCCUUUGAGAGCGCCCAGUGCCGGAGAGAAGUU
GUUAAGCCUGCUGCUUGGGGAGUAUGUCCGCAAGGAUGAAACUUAAAGGAAUUGGCGGGG
GAGCACCGCAACGGGAGGAGCGUGCGGUUCAAUUGGAUUCAACGCCGAAAAACUCACCAG
GAGCGACGGAUAU-AUGAAGGUCAAGUUGAUGACUUUACCUGAUUUUCCGAGAGGUGGUG
CAUGGCCGUCGUCAGUUCGUACCGUAAGGCGUUCUCUUAAGUGAGAUAACGAACGAGACC
CUCACCUUUAAUUGCUAGUCUCUUC-UCCG-GAGG-AGGCGCACAUUAAAGGGACCGCUG
GCGCUAAGUCAGAGGAAGGUGAGGUCAACGGUAGGUCCGUAUGCCCCGAAUCUCCUGGGC
AACACGCGCGCUACAAAGGACGGGACAAUGGGCUUCCACACCGAAAGGUGGCGAUAAUCC
UC-AAACCCGUCCAUAGUUCGGAUUGUGGGCUGUAACCCGCCCACAUGAAGCUGGAUUCC
GUAGUAAUCGCCUGUCAA-CAUCAGGCGGUGAAUAUGCCCCUGCUCCUUGCACACACCGC
CCGUCAAACCACCCGAGUUGGGUUUCAGUAAGGAUAUCUCUCAU-UGGGGUCUUCGAACU
GAGAUUCAGCAAGGAGGGUU----------------------
>AY454781.1.1056
------------------------------------------------------------
------------------------------------------------------------
------------------------------------------------------------
------------------------------------------------------------
------------------------------------------------------------
--------------------------------CGCGGGAUUGCACGGGGGACGGGGUGCA
GCCGGCGCGAAACCUCCGCAAUGUACGCAAGUGCGACGGGGGGAUCCCAAGUGUUAUUCU
UA-ACAGAAUAACUUUUCAUUAGUGUAAAAAGCUUUUAGAAUAAGAGCUGGGCAAGACCG
GUGCCAGCCGCCGCGGUAACGCCGGCAGCUCAAGUGGUAGCUGUUUUUAUUGGGCCUAAA
GCGUUCGUAGCCGGUUUGAUAAGUCUUUGGUGAAAGCUUGUAGCUUAACUAUAAGAAUUG
CUGAAGAUACUGUCAGACUUGAAGUCGGGAGAGGUUAGAGGUACUACCGGGGUAGGGGUG
AAAUCCUAUAAUCCUGGGAGGACCACCUGU-GGCGAAGGCGUCUAACUGGAACGAUCUUG
ACGGUGAGUAACGAAAGCCAGGGGCGCGAACCGGAUUAGAUACCCGGGUAGUCCUGGCCG
UAAACGAUGUGGACUUGGUGUUGGAAUGGCCUCGAGUUGUCCCGGUGCCGAAGGGAAGCU
GUUAAGUCCACCGCCUGGGAAGUACGGUCGCAAGACUGAAACUUAAAGGAAUUGGCGGGG
GAGCACCACAACGCGUGGAGCCUGCGGUUUAAUUGGAUUCAACGCCGGACAUCUCACCAG
GAGCGACAGCAGA-AUGAUAAUCAGGUUGAUGACCUUAUUUGACUAGCUGAGAGGAGGUG
CAUGGCCGCCGUCAGCUCGUACUGUGAAGCGUCCUGUUAAGUCAGGCAACGAGCGAGACC
CACGCCCUUAGUUACCAACACAAUC-UCUG-GAUUGGUGGGCACACUAGGGGGACCGCCA
GUGAUAAACUGGAGGAAGGAGUGGACGACGGUAGGUCCGUAUGCCCCGAAUCUCCUGGGC
UACACGCGGGCUACAAUGGCUAUGGCAAUGGGUUUCUGCACUGAAAAGUGAUGGUAAUCU
CCUAAACAUAGUCUUAGUUCGGAUUGAGGGCUGUAACUCGCCCUCAUGAAGCUGGAAUGC
GUAGUAAUCGCAUGUCAC-AACCGUGCGGUGAAUACGUCCCUGCUCCUUGCACGAAUUCG
CCGAAUCACUAGU-----------------------------------------------
------------------------------------------
>AB663415.1.1470
AUUCCGGUUGAUCCUGCCGGAGGCCAUUGCUAUUGGGAUUCGAUUUAGCCAUGCUAGUCG
CACGAGU---UCAG-----ACUCGUGGCGAAUAGCUCAGUAACACGUGGCCAAACUACCC
UUCGGAGCACAAUACCCUCGGGAAACUGAGGCUAAUAGUGCAUACCACAGUC-CACCUGG
AAUGAGGACUGUGCCAAA-CGC--------UCCG---------GCG-CCGAAGGAUGUGG
CUGCGGCCGAUUAGGUAGACGGUGGGGUAACGGCCCACCGUGCCAAUAAUCGGUACGGGU
CAUGAGAGUGAGAACCCGGAGACGGAAUCUGAGACAAGAUUCCGGGCCCUACGGGGCGCA
GCAGGCGCGAAACCUUUACACUGCACGCCAGUGCGAUAAGGGAAUCCCAAGUGCGUAGGC
AUAGAGCCUACGCUUUUGUCCACCGUAGGGAGGUGGACGAAUAAGGGCUGGGCAAGACCG
GUGCCAGCCGCCGCGGUAAUACCGGCAGCCCGAGUGAUGGCCGAUCUUAUUGGGCCUAAA
GCGUCCGUAGCUGGCCGCACAAGUCCAUCGGAAAAUCCACCCGCUCAACGGGUGGGCGUC
CGGUGGAAACUGUGUGGCUUGGGACCGGAAGGCGCGACGGGUACGUCCGGGGUAGGAGUG
AAAUCCCGUAAUCCUGGACGGACCGCCGAU-GGCGAAAGCACGUCGCGAGGACGGAUCCG
ACAGUGAGGGACGAAAGCCAGGGUCUCGAACCGGAUUAGAUACCCGGGUAGUCCUGGCCG
UAAACAAUGUCUGUUAGGUGUGGCUCCCACUACGAGUGGGUGCUGUGCCGUAGGGAAGCC
GCUAAACAGACCGCCUGGGAAGUACGUCCGCAAGGAUGAAACUUAAAGGAAUUGGCGGGG
GAGCACUACAACCGGAGGAGCCUGCGGUUUAAUUGGACUCAACGCCGGACAUCUCACCAG
CAUCGACUGUAAUAAUGACGAUCAGGUUGAUGACCUUAUCCGAGUUUCAGAGAGGAGGUG
CAUGGCCGCCGUCAGCUCGUACCGUGAGGCGUCCUGUUAAGUCAGGCAACGAGCGAGACC
CGCAUCCUUACUUGCCAGCAGCACU-GCGA-AGUGGCUGGGGACAGUAGGGAGACCGCCG
UGGCCAACACGGAGGAAGGAACGGGCAACGGUAGGUCAGUAUGCCCCGAAUGUGCUGGGC
AACACGCGGGCUACAAUGGUCGAGACAAAGGGUUCCAACUCCGAAAGGAGACGGUAAUCU
CAGAAACUCGAUCGUAGUUCGGAUUGUGGGCUGCAACUCGCCCACAUGAAGCUGGAUUCG
GUAGUAAUCGCGUGUCAC-AAGCGCGCGGUGAAUACGUCCCUGCUCCUUGCACACACCGC
CCGUCAAAGCACCCGAGUGAGGUCCGGAUGAGGCGCGU----CAC---ACGCGUCGAAUC
UGGGCUUCGCAAGGGGGCUUAAGUCGUAACAAGGUAGCCGUA
>AY995282.1.1257
------------------------------------------------------------
---------------------------------GCUCAGUAACACGUGGAGAACGUGCCC
UUAGGAGGGGGAUAAUCUCGGGAAAUUGAGGAUAAUACCCCAUAGGUCAUGG-GACCUGG
AACGGCCCAUGGCCGAAA--GC--------CCCG---------GC-GCCUAAGGAUCGCU
CUGCGGCUUAUCAGGUCGUAGUGGGUGUAACGUACCCCCUAGCCGACGACGAGUAUGGGC
CUUGAGAGAGGGAGCCCAGAGUUGGAUUCUGAGACACGAAUCCAGGCCCUACGGGGCGCA
GCAGUCGCGAAAACUUCACACUGGGGGCAACCCCGAUGAGGGAAUUCCUAGUGCCAGGGC
UU-U-GUCCUGGCUUUUCUCCAGCGUAGAUUACUGGAGGAAUAAGGGCUGGGUAAGACGG
GUGCCAGCCGCCGCGGUAAUACCUGCAGCCCAAGUGGUGGUCGAUUUUAUUGAGUCUAAA
ACGUUCGUAGCCGGUUUGGUAAAUCUUUGGGUAAAUCGGGAAGCUUAACUUUCCGAC-UU
CCGAAGAGACUGUCAAACUUGGGACCGGGAGAGGCUAGAGGUACUUCUGGGGUAGGGGUA
AAAUCCUGUAAUCCUAGAAGGACCACC-GGUGGCGAAGGCGUCUAGCUAGAACGGAUCCG
ACGGUGAGGGACGAAGCCCUGGGUCGCAAACGGGAUUAGAUACCCCGGUAGUCCAGGGUG
UAAACGCUGCAGACUUGGUGUUGGAGGCCCUUCGGGGGCAUUCAGUGCCGGAGAGAAGUU
GUUAAGUCUGCUACUUGGGGAGUACGUCCGCAAGGAUGAAACUUAAAGGAAUUGGCGGGG
GAGCACCGCAACGGGAGGAGCGUGCGGUUUAAUUGGAUUCAACACCGGAAAACUCACCAA
GGGCGACUGUUAC-AUGAAAGCCAGGCUAACGACCUUGCUUGAUUUUCAGAGAGGUGGUG
CAUGGCCGUCGUCAGUUCGUACCGUAAGGCGUUCUCUUAAGUGAGAUAACGAACGAGACC
CUCAUCUAUAAUUGCUACUUCAUUC-UCCG-GAAU-GGAGGCACAUUAUCGAGACCGCUG
GCGCUAAGUCAGAGGAAGGAGAGGUCAACGGUAGGUCAGUAUGCCCCGAAUCUCUUGGGC
AACACGCGCGCUACAAAGGGCGGGACAAUGGGCUACGACGCCGAAAGGCGAAGUCAAUCU
CG-AAACCCGUCCGUAGUUCGGAUUGAGGCUUGUAACUCAGCCUCAUGAAGCUGGAUUCC
GUAGUAAUCGCGAAUCAAA-AACUCGCGGUGAAUAUGCCCCUGCUCCUUGCACACACCG-
------------------------------------------------------------
------------------------------------------
>AB905925.1.1263
------------------------------------------------------------
--------------------------------UGCUCAGUAACACGUGGAUAACCUACCC
UUAGGACCGGGAUAACCUUGGGAAACUGAGGAUAAUACUGGAUAGGCAAUUC-UUCCUGU
AAUGGUUUUUUGUUUAAA-UGU--------UUUU---------UCG-CCUAAGGAUGGGU
CUGCGGCCGAUUAGGUAGUUGGUUAGGUA-UGGCUUACCAAGCCGUUGAUCGGUACGGGU
UGUGAGAGCAAGAGCCCGGAGAUGGAACCUGAGACAAGGUUCCAGGCCCUACGGGGCGCA
GCAGGCGCGAAACCUCCGCAAUGUGAGAAAUCGCGACGGGGGGAUCCCAAGUGCCAUUCU
UA-ACGGGAUGGCUUUUCAUUAGUGUAAAGAGCUUUUGGAAUAAGAGCUGGGCAAGACCG
GUGCCAGCCGCCGCGGUAACACCGGCAGCUCUAGUGGUAACAAUUAUUAUUGGGCCUAAA
GCGUUCGUAGCCGGUUUGAUAAGUCACUGGUGAAAUCCUGUAGCUUAACUGUGGGAAUUG
CUGGUGAUACUGUUGAACUUGAGGUCGGGAGAGGUUAGCGGUACUCCCAGGGUAGAGGUG
AAAUUCUGUAAUCCUGGGAGGACCACC-UGUGGCGAAGGCGGCUAACUGGAACGAACCUG
ACGGUGAGGGACGAAAGCUAGGGGCGCGAACCGGAUUAGAUACCCGGGUAGUCCUAGCCG
UAAACGAUGCGGACUUGGUGUUGGGAUGGCUUUGAGCCGCUCCGGUGCCGAAGGGAAGCU
GUUAAGUCCGCCGCCUGGGAAGUACGGUCGCAAGACUGAAACUUAAAGGAAUUGGCGGGG
GAGCACCACAACGCGUGGAGCCUGCGGUUUAAUUGGAUUCAACGCCGGACAUCUCACCAG
GAGCGACAGCUGU-AUGAUUACCAGGCUGAUGACCUUGUUUGACUAGCUGAGAGGAGGUG
CAUGGCCGCCGUCAGCUCGUACCGUGAGGCGUCCUGUUAAGUCAGGCAACGAGCGAGACC
CACGCCCUUAGUUACCAUCAGAUUC-UCCG-GAAUGCUGGGCACACUAAGGGGACCGCCA
GUGAUAAACUGGAGGAAGGGGUGGACGACGGUAGGUCCGUAUGCCCCGAAUCCCCUGGGC
UACACGCGGGCUACAAUGGCUGGGACAAUGGGUUCCGACGCCGAAAGGCGGAGGUAAUCU
UUUAAACCUAGUCGUAGUUCGGAUUGAGGGCUGUAACUCGCCCUCAUGAAGCUGGAAUGC
GUAGUAAUCGCGUGUCAC-AAUCGCGCGGUGAAUACGUCCCUGCUCCUUGCACACACCGA
AU----------------------------------------------------------
------------------------------------------
>AB921775.1.1444
--UCCGGUUGAUCCUGCCGGCGGCCACCGCUAUAGGAGUUCGAUUAAGACAUGCGAGUCG
AGAGUC----GUUUG-----GACUCGGCGGACUGCUCAGUAACACGUGGACAACGUGCCC
UUAAGUGGAGGAUAACCUCGGGAAAUUGAGGAUAAUACUCCAUAGAUCAUGG-AAUCUGG
AACGAUUCAUGGUUCAAA--GU--------UCCG---------GC-GCUUAAGGAUCGGU
CUGCGGCCUAUCAGGUAGUAGUGGGUGUAACGUACCUACUAGCCUAUGACGGGUAUGGGC
CUUGAGAGAGGGAGCCCAGAGUUGGAUUCUGAGACACGAAUCCAGGCCCUACGGGGCGCA
GCAGUCGCGAAAACUUCACAAUGGGCGCAAGCCCGAUGAGGGAACUCCUAGUGCUAGCAC
UU-U-GUGUUAGCUUUUCUUUAGCGUAGAUAACUAAAGGAAUAAGGGCUGGGUAAGACGG
GUGCCAGCCGCCGCGGUAAUACCUGCAGCCCAAGUGGUGGUCGAUUUUAUUGAGUCUAAA
ACGUUCGUAGCCGGUUUGAUAAAUCCUUGGGUAAAUCGGAAAGCUUAACUUUCCGAC-UU
CCGAGGAGACUGUCAAACUUGGGACCGGGAGAGGCUAGAGGUACUUCUGGGGUAGGGGUA
AAAUCCUGCAAUCCUAGAAGGACCACC-GGUGGCGAAGGCGUCUAGCUAGAACGGAUCCG
ACGGUGAGGGACGAAGCCCUGGGUCGCAAACGGGAUUAGAUACCCCGGUAGUCCAGGGUG
UAAACGCUGCAGACUUGGUGUUGGAGACCCUUCGAGGGUAUUCAGUGCCGGAGAGAAGUU
GUUAAGUCUGCUACUUGGGGAGUACGUCCGCAAGGAUGAAACUUAAAGGAAUUGGCGGGG
GAGCACCGCAACGGGAGGAGCGUGCGGUUUAAUUGGAUUCAACACCGGAAAACUCACCAG
GGAAGACUGUUAC-AUGAAAGCCAGGCUGAUGACCUUGCUCGAUUUUCAGAGAGGUGGUG
CAUGGCCGUCGUCAGUUCGUACCGUAAGGCGUUCUCUUAAGUGAGAUAACGAACGAGACC
CUCACUAAUAGUUGCUACUUCAUUC-UCCG-GAAU-GGAAGCACACUAUUGGGACCGCUG
GCGCUAAGUCAGAGGAAGGAGAGGUCAACGGUAGGUCAGUAUGCCCCGAAUUUCCUGGGC
UACACGCGCGCUACAAAGGGCGGGACAAUGAGUUCCGACACCGAAAGGUGGAGGUAAUCU
CG-AAACCCGUCCGUAGUUCGGAUUGAGGGUUGUAACUCACCCUCAUGAAGCUGGAUUCC
GUAGUAAUCGCGAAUCAA-CAACUCGCGGUGAAUAUGCCCCUGCUCCUUGCACACACCGC
CCGUCAAACCAUCCGAGUUGGGUUUCAGUGAGGCUGCCUCUAU--UAGGGUUGUCGAACU
GAGAUUUAGCAAGGAAGGUAAAGUCGUAACAAGGUAGGCC--
>CP000678.520016.521491
-UUCUGUUUGAUCCUGGCAGAUGCUACUGCUAUUGGGAUUCG-UUAAGCCAUGCAAGUCG
AACGAGU---UUAG-----GCUCGUGGCGUACGGCUCAGUAACACGUGGAUAACCUACCC
UUAGGACUGGGAUAACCCUGGGAAACUGGGGAUAAUACUGGAUAGGCAAUUA-UUCCUGU
AAUGGUUUUUUGUUUAAA-UGU--------UUUU---------UCG-CCUAAGGAUGGGU
CUGCGGCCGAUUAGGUAGUUGGUUAGGUAAUGGCUUACCAAGCCUUUGAUCGGUACGGGU
UGUGAGAGCAAGAGCCCGGAGAUGGAACCUGAGACAAGGUUCCAGGCCCUACGGGGUGCA
GCAGGCGCGAAACCUCCGCAAUGUGAGAAAUCGCGAGGGGGGGAUCCCAAGUGCCAUUCU
UA-ACGGGAUGGCUUUUCAUUAGUGUAAAGAGCUUUUGGAAUAAGAGCUGGGCAAGACCG
GUGCCAGCCGCCGCGGUAACACCGGCAGCUCUAGUGGUAGCAGUUUUUAUUGGGCCUAAA
GCGUCCGUAGCCGGUUUAAUAAGUCUCUGGUGAAAUCCUGCAGCUUAACUGUGGGAAUUG
CUGGAGAUACUAUUAGACUUGAGAUCGGGAGAGGUUAGAGGUACUCCCAGGGUAGAGGUG
AAAUUCUGUAAUCCUGGGAGGACCGCC-UGUUGCGAAGGCGUCUGACUGGAACGAUUCUG
ACGGUGAGGGACGAAAGCUAGGGGCGCGAACCGGAUUAGAUACCCGGGUAGUCCUAGCUG
UAAACGAUGCGGACUUGGUGUUGGGGUGGCUUUGAGCUGUCCCAGUGCCGAAGGGAAGCU
GUUAAGUCCGCCGCCUGGGAAGUACGGUCGCAAGACUGAAACUUAAAGGAAUUGGCGGGG
GAGCACCACAACGCGUGGAGCCUGCGGUUUAAUUGGAUUCAACGCCGGACAUCUCACCAG
AGGCGACAGCUGU-AUGAUAGCCAGGUUGAUGACUUUGCUUGACUAGCUGAGAGGAGGUG
CAUGGCCGCCGUCAGCUCGUACCGUGAGGCGUCCUGUUAAGUCAGGCAACGAGCGAGACC
CACGCUCUUAGUUACCAGCGGAUCCUUUUUUGGAUGCCGGGCACACUAAGGGGACCGCCU
AUGAUAAAUAGGAGGAAGGAGUGGACGACGGUAGGUCCGUAUGCCCCGAAUCCUCUGGGC
AACACGCGGGCUACAAUGGCUGAGACAAUGGGUUCCGACGCCGAAAGGCGGAGGUAAUCC
UCUAAACUUAGUCGUAGUUCGGAUUGAGGACUGUAACUCGUUCUCAUGAAGCUGGAAUGC
GUAGUAAUCGCGUGUCAC-AAUCGCGCGGUGAAUACGUCCCUGCUCCUUGCACACACCGC
CCGUCACGCCACCCAAAAAGGGAUUGGAUGAGGAUGUAAUG-UUUUGUUAUAUUCGAAUC
UAGUUUUUUUAAGGAGGGCGAAGUCGUAACAAGGUAGCCGUA
>ABYW01000015.50.1525
AUUCUGUUUGAUCCUGGCAGAUGCUACUGCUAUUGGGAUUCG-UUAAGCCAUGCAAGUCG
AACGAGU---UUAG-----ACUCGUGGCGUACGGCUCAGUAACACGUGGAUAACCUACCC
UUAGGACUGGGAUAACCCUGGGAAACUGGGGAUAAUACUGGAUAGGCAAUUA-UUCCUGU
AAUGGUUUUUUGUUUAAA-UGU--------UUUU---------UCG-CCUAAGGAUGGGU
CUGCGGCCGAUUAGGUAGUUGGUUAGGUAAUGGCUUACCAAGCCUUUGAUCGGUACGGGU
UGUGAGAGCAAGAGCCCGGAGAUGGAACCUGAGACAAGGUUCCAGGCCCUACGGGGUGCA
GCAGGCGCGAAACCUCCGCAAUGUGAGAAAUCGCGACGGGGGGAUCCCAAGUGCCAUUCU
UA-ACGGGAUGGCUUUUCAUUAGUGUAAAGAGCUUUUGGAAUAAGAGCUGGGCAAGACCG
GUGCCAGCCGCCGCGGUAACACCGGCAGCUCUAGUGGUAGCAGUUUUUAUUGGGCCUAAA
GCGUCCGUAGCCGGUUUAAUAAGUCUCUGGUGAAAUCCUGCAGCUUAACUGUGGGAAUUG
CUGGAGAUACUAUUAGACUUGAGAUCGGGAGAGGUUAGAGGUACUCCCAGGGUAGAGGUG
AAAUUCUGUAAUCCUGGGAGGACCGCC-UGUUGCGAAGGCGUCUGACUGGAACGAUUCUG
ACGGUGAGGGACGAAAGCUAGGGGCGCGAACCGGAUUAGAUACCCGGGUAGUCCUAGCUG
UAAACGAUGCGGACUUGGUGUUGGGGUGGCUUUGAGCUGUCCCAGUGCCGAAGGGAAGCU
GUUAAGUCCGCCGCCUGGGAAGUACGGUCGCAAGACUGAAACUUAAAGGAAUUGGCGGGG
GAGCACCACAACGCGUGGAGCCUGCGGUUUAAUUGGAUUCAACGCCGGACAUCUCACCAG
AGGCGACAGCUGU-AUGAUAGCCAGGUUGAUGACUUUGCUUGACUAGCUGAGAGGAGGUG
CAUGGCCGCCGUCAGCUCGUACCGUGAGGCGUCCUGUUAAGUCAGGCAACGAGCGAGACC
CACGCUCUUAGUUACCAGCGGAUCCUUUUUUGGAUGCCGGGCACACUAAGGGGACCGCCU
AUGAUAAAUAGGAGGAAGGAGUGGACGACGGUAGGUCCGUAUGCCCCGAAUCCUCUGGGC
AACACGCGGGCUACAAUGGCUGAGACAAUGGGUUCCGACGCCGAAAGGCGGAGGUAAUCC
UCUAAACUUAGUCGUAGUUCGGAUUGAGGACUGUAACUCGUUCUCAUGAAGCUGGAAUGC
GUAGUAAUCGCGUGUCAC-AAUCGCGCGGUGAAUACGUCCCUGCUCCUUGCACACACCGC
CCGUCACGCCACCCAAAAAGGGAUUGGAUGAGGAUGUAAUG-UUUUGUUAUAUUCGAAUC
UAGUUUUUUUAAGGAGGGCGAAGUCGUAACAAGGUAGCCGUA
>AY196662.1.1264
------------------------------------------------------------
---------------------------------GCUCAGUAACACGUGGAUAACCUACCC
UUAGGACCGGGAUAACCCUGGGAAACUGGGGCUAAUACUGGAUAGAUGGUUUUU-UCUGU
AAUGGUAUUUCGUCUAAA-UGUUU------UUUU---------UCG-CCUAAGGAUGGGU
CUGCGGCCGAUUAGGUUGUUGGUUAGGUAAUGGCUUACCAAGCCGUUUAUCGGUACGGGU
UGUGAGAGCAAGAGCCCGGAGAUGGAACCUGAGACAAGGUUCCAGGCCCUACGGGGCGCA
GCAGGCGCGAAACCUCCGCAAUGUGAGAAAUCGCGACGGGGGGACCCCAAGUGCCAUUCU
UA-ACGGGAUGGCUUUUCUUAAGUGUAAAAAGCUUUUGGAAUAAGAGCUGGGCAAGACCG
GUGCCAGCCGCCGCGGUAACACCGGCAGCUCUAGUGGUGGCCAGUUUUAUUGGGCCUAAA
GCGUUCGUAGCCGGUUUAUUAAGUCUCUGGUGAAAUCCCGUAGCUUAACUAUGGGAAUUG
CUGGAGAUACUAGUAGACUUGAGGUCGGGAGAGGUUAGAGGUACUCCCAGGGUAGGGGUG
AAAUCCUGUAAUCCUGGGAGGACCACCUGU-GGCGAAGGCGUCUAACUGGAACGAACCUG
ACGGUGAGGGACGAAAGCUAGGGGCGCGAACCGGAUUAGAUACCCGGGUAGUCCUAGCCG
UAAACGAUGCGGACUUGGUGUUAGGAUGGCUUUGAGCCGCUCUAGUGCCGAAGGGAAGCU
GUUAAGUCCGCCGCCUGGGAAGUACGGUCGCAAGACUGAAACUUAAAGGAAUUGGCGGGG
GAGCACCACAACGCGUGGAGCCUGCGGUUUAAUUGGAUUCAACGCCGGACAUCUCACCAG
GGGCGACAGCAGU-AUGAUGGCCAGGUUGAUGGCCUUGCUUGACAAGCUGAGAGGAGGUG
CAUGGCCGCCGUCAGCUCGUACCGUGAGGCGUCCUGUUAAGUCAGGCAACGAGCGAGACC
CACGCCCUUAGUUACCAGCGGAUCCUUUUU-GGAUGCCGGGCACACUAAGGGGACCGCCA
GUGAUAAAUUGGAGGAAGGAGUGGACGACGGUAGGUCCGUAUGCCCCGAAUCCCCUGGGC
AACACGCGGGCUACAAUGGCUGAGACAAUGGGUUCCGACAUUGAAAAGUGGAGGUAAUCC
UCUAAACUUAGUCGUAGUUCGGAUUGAGGGCUGUAACUCGCCCUCAUGAAGCUGGAAUGC
GUAGUAAUCGCGUGUCAU-AAUCGCGCGGUGAAUACGUCCCUGCUCCUUGCACACACCG-
------------------------------------------------------------
------------------------------------------
>AY196668.1.1262
------------------------------------------------------------
---------------------------------GCUCAGUAACACGUGGAUAACCUACCC
UUAGGACUGGGAUAACCCUGGGAAACUGGGGAUAAUACUGGAUAGGCAAUUA-UUCCUGU
AAUGGUUUUUUGUUUAAA-UGU--------UUUU---------UCG-CCUAAGGAUGGGU
CUGCGGCCGAUUAGGUAGUUGGUUAGGUAAUGGCUUACCAAGCCUUUGAUCGGUACGGGU
UGUGAGAGCAAGAGCCCGGAGAUGGAACCUGAGACAAGGUUCCAGGCCCUACGGGGUGCA
GCAGGCGCGAAACCUCCGCAAUGUGAGAAAUCGCGACGGGGGGAUCCCAAGUGCCAUUCU
UA-ACGGGAUGGCUUUUCAUUAGUGUAAAGAGCUUUUGGAAUAAGAGCUGGGCAAGACCG
GUGCCAGCCGCCGCGGUAACACCGGCAGCUCUAGUGGUAGCAGUUUUUAUUGGGCCUAAA
GCGUCCGUAGCCGGUUUAAUAAGUCUCUGGUGAAAUCCUGCAGCUUAACUGUGGGAAUUG
CUGGAGAUACUAUUAGACUUGAGAUCGGGAGAGGUUAGAGGUACUCCCAGGGUAGAGGUG
AAAUUCUGUAAUCCUGGGAGGACCGCC-UGUUGCGAAGGCGUCUGACUGGAACGAUUCUG
ACGGUGAGGGACGAAAGCUAGGGGCGCGAACCGGAUUAGAUACCCGGGUAGUCCUAGCUG
UAAACGAUGCGGACUUGGUGUUGGGGUGGCUUUGAGCUGUCCCAGUGCCGAAGGGAAGCU
GUUAAGUCCGCCGCCUGGGAAGUACGGUCGCAAGACUGAAACUUAAAGGAAUUGGCGGGG
GAGCACCACAACGCGUGGAGCCUGCGGUUUAAUUGGAUUCAACGCCGGACAUCUCACCAG
AGGCGACAGCUGU-AUGAUAGCCAGGUUGAUGACUUUGCUUGACUAGCUGAGAGGAGGUG
CAUGGCCGCCGUCAGCUCGUACCGUGAGGCGUCCUGUUAAGUCAGGCAACGAGCGAGACC
CACGCUCUUAGUUACCAGCGGAUCCUUUUU-GGAUGCCGGGCACACUAAGGGGACCGCCU
AUGAUAAAUAGGAGGAAGGAGUGGACGACGGUAGGUCCGUAUGCCCCGAAUCCUCUGGGC
AACACGCGGGCUACAAUGGCUGAGACAAUGGGUUCCGACGCCGAAAGGCGGAGGUAAUCC
UCUAAACUUAGUCGUAGUUCGGAUUGAGGACUGUAACUCGUUCUCAUGAAGCUGGAAUGC
GUAGUAAUCGCGUGUCAC-AAUCGCGCGGUGAAUACGUCCCUGCUCCUUGCACACACCG-
------------------------------------------------------------
------------------------------------------
>CP000678.333483.334957
-UUCUGUUUGAUCCUGGCAGAUGCUACUGCUAUUGGGAUUCG-UUAAGCCAUGCAAGUCG
AACGAGU---UUAG-----GCUCGUGGCGUACGGCUCAGUAACACGUGGAUAACCUACCC
UUAGGACUGGGAUAACCCUGGGAAACUGGGGAUAAUACUGGAUAGGCAAUUA-UUCCUGU
AAUGGUUUUUUGUUUAAA-UGU--------UUUU---------UCG-CCUAAGGAUGGGU
CUGCGGCCGAUUAGGUAGUUGGUUAGGUAAUGGCUUACCAAGCCUUUGAUCGGUACGGGU
UGUGAGAGCAAGAGCCCGGAGAUGGAACCUGAGACAAGGUUCCAGGCCCUACGGGGUGCA
GCAGGCGCGAAACCUCCGCAAUGUGAGAAAUCGCGACGGGGGGAUCCCAAGUGCCAUUCU
UA-ACGGGAUGGCUUUUCAUUAGUGUAAAGAGCUUUUGGAAUAAGAGCUGGGCAAGACCG
GUGCCAGCCGCCGCGGUAACACCGGCAGCUCUAGUGGUAGCAGUUUUUAUUGGGCCUAAA
GCGUCCGUAGCCGGUUUAAUAAGUCUCUGGUGAAAUCCUGCAGCUUAACUGUGGGAAUUG
CUGGAGAUACUAUUAGACUUGAGAUCGGGAGAGGUUAGAGGUACUCCCAGGGUAGAGGUG
AAAUUCUGUAAUCCUGGGAGGACCGCC-UGUUGCGAAGGCGUCUGACUGGAACGAUUCUG
ACGGUGAGGGACGAAAGCUAGGGGCGCGAACCGGAUUAGAUACCCGGGUAGUCCUAGCUG
UAAACGAUGCGGACUUGGUGUUGGGGUGGCUUUGAGCUGUCCCAGUGCCGAAGGGAAGCU
GUUAAGUCCGCCGCCUGGGAAGUACGGUCGCAAGACUGAAACUUAAAGGAAUUGGCGGGG
GAGCACCACAACGCGUGGAGCCUGCGGUUUAAUUGGAUUCAACGCCGGACAUCUCACCAG
AGGCGACAGCUGU-AUGAUAGCCAGGUUGAUGACUUUGCUUGACUAGCUGAGAGGAGGUG
CAUGGCCGCCGUCAGCUCGUACCGUGAGGCGUCCUGUUAAGUCAGGCAACGAGCGAGACC
CACGCUCUUAGUUACCAGCGGAUCCUUUUUUGGAUGCCGGGCACACUAAGGGGACCGCCU
AUGAUAAAUAGGAGGAAGGAGUGGACGACGGUAGGUCCGUAUGCCCCGAAUCCUCUGGGC
AACACGCGGGCUACAAUGGCUGAGACAAUGGGUUCCGACGCCGAAAGGCGGAGGUAAUCC
UCUAAACUUAGUCGUAGUUCGGAUUGAGGACUGUAACUCGUUCUCAUGAAGCUGGAAUGC
GUAGUAAUCGCGUGUCAC-AAUCGCGCGGUGAAUACGUCCCUGCUCCUUGCACACACCGC
CCGUCACGCCACCCAAAAAGGGAUUGGAUGAGGAUGUAAUG-UUUUGUUAUAUUCGAAUC
UAGUUUUUUUAAGGAGGGCGAAGUCGUAACAAGGUAGCCGUA
>AY454550.1.1061
------------------------------------------------------------
------------------------------------------------------------
------------------------------------------------------------
------------------------------------------------------------
------------------------------------------------------------
-------------------CGCGGGAU--UGGGGCGGGGGCACGGGGG-GACGGGGUGCA
GCAGGCGCGAAACCUCCGCAAUGCGAGCAAUCGCGACGGGGGGACCCCAAGUGCCACUCU
UA-ACGGGGUGGCUUUUAUGAAGUGUAAAAAGCUUCAAGAAUAAGGGCUGGGCAAGACCG
GUGCCAGCCGCCGCGGUAACACCGGCAGCUCAAGUGGUGGCCGUUUUUAUUGGGCCUAAA
GCGUUCGUAGCCGGCCUGAUAAGUCUCUGGUGAAAUCCCAUAGCUUAACUGUGGGAAUUG
CUGGAGAUACUAUCAGGCUUGAGGCCGGGAGAGGUUAGGGGUACUCCCAGGGUAGGGGUG
AAAUCCUAUAAUCCUGGGAGGACCACCUGU-GGCGAAGGCGCCUAACUGGAACGGACCUG
ACGGUGAGUAACGAAAGCCAGGGGCGCGAACCGGAUUAGAUACCCGGGUAGUCCUGGCCG
UAAACGAUGCGGACUUGGUGUUGGGAUGGCUUCGAGCUGCCCCAGUGCCGAAGGGAAGCU
GUUAAGUCCGCCGCCUGGGAAGUACGGUCGCAAGACUGAAACUUAAAGGAAUUGGCGGGG
GAGCACCACAACGCGUGGAGCCUGCGGUUUAAUUGGAUUCAACGCCGGACAUCUCACCAG
GGGCGACAGCAGA-AUGAUGGCCAGGUUGACGACCUUGCUUGACAAGCUGAGAGGAGGUG
CAUGGCCGCCGUCAGCUCGUACCGUGAGGCGUCCUGUUAAGUCAGGCAACGAGCGAGACC
CACGCCCUUAGUUACCAGCGGAUCC-UCCG-GGAUGCCGGGCACACUAAGGGGACCGCCA
GUGAUAAACUGGAGGAAGGAGUGGACGACGGUAGGUCCGUAUGCCCCGAAUCCCCUGGGC
AACACGCGGGCUACAAUGGCUAGGACAAUGGGUUCCAACACUGAAAAGUGAAGGUAAUCU
CCUAAACCUAGUCGUAGUUCGGAUCGAGGGCUGUAACCCGCCCUCGUGAAGCUGGAAUGC
GUAGUAAUCGCGUGUCAU-AAUCGCGCGGUGAAUACGUCCCUGCUCCUUGCGCGAAUU--
CAAUCACUAGU-------------------------------------------------
------------------------------------------
>AY458601.1.1409
--------------------AGGUCAUUGCUAUUGGGGUCCGAUUUAGCCAUGCUAGUUG
CACGAGC---UUAG-----ACUCGUUGCGGAAAGCUCAGUAACACGUGGACAAACUACCC
UACGGAGAGCCAUAACCUCGGGAAACUGAGGCUAAUAGUUCAUAGGAGAGUC-GCGCUGG
AAUGCCGACUCUCCCAAA-CGC--------UCCG---------GCG-CCGUAGGAUGUGU
CUGCGGCCGAUUAGGUAGACGGUGGGGUAACGGCCCACCGUGCCGAUAAUCGGUACGGGU
UGUGAGAGCAAGAGCCCGGAGACGGAAUCUGAGACAAGAUUCCGGGCCCUACGGGGCGCA
GCAGGCGCGAAACCUUUACACUGCACGCAAGUGCGAUAAGGGGACCCCAAAUGCGAGGGC
AUAUAGUCCUCGCUUUUCACGACUGUAAGGCGGUCGUGGAAUAAGAGCUGGGCAAGACCG
GUGCCAGCCGCCGCGGUAAUACCGGCAGCUCAAGUGAUGACCGAUAUUAUUGGGCCUAAA
GCGUCCGUAGCCGGCCACGAAGGUUCAUCGGGAAAUCCGCCAGCUCAACUGGCGGGCGUC
CGGUGAAAACCACGUGGCUUGGGGCCGGAAGGCUCGAGGGGUACGUCCGGGGUAGGAGUG
AAACCCUGUAAUCCUAGACGGACCACC-GAUGGCGAAAGCACCUCGAGAAGACGGAUCCG
ACGGUGAGGGACGAAAGCUAGGGUCUCGAACCGGAUUAGAUACCCGGGUAGUCCUAGCUG
UAAACGAUGCUCGCUAGGUGUGGCACAGGCUACGAGCCUGUG-----CCGUAGGGAAGCC
GAGAAGCGAGCCGCCUGGGAAGCACGUCCGCAAGGAUGAAACUUAAAGGAAUUGGCGGGG
GAGCACUACAACCGGAGGAGCCUGCGGUUUAAUUGGACUCAACGCCGGACAUCUCACCAG
CUCCGACUAUAGUGAUGACGAUCAGGUUGAUGACCUUAUCCGACGUAUAGAGAGGAGGUG
CAUGGCCGCCGUCAGCUCGUACCGUGAGGCGUCCUGUUAAGUCAGGCAACGAGCGAGACC
CGCACUUCUAAUUGCCAGCAGCAGU-UUCG-ACUGGCUGGGUACAUUAGAAGGACUGCCG
CUGCUAAAGCGGAGGAAGGAACGGGCAACGGUAGGUCAGUAUGCCCCGAAUGAGCUGGGC
UACACGCGGGCUACAAUGGUCGAGACAAUGGGUUGCUAUCUCGAAAGAGAACGCUAAUCU
CCUAAACUCGAUCGUAGUUCGGAUUGAGGGCUGAAACUCGCCCUCAUGAAGCUGGAUUCG
GUAGUAAUCGCAUUUCAA-UAGAGUGCGGUGAAUACGUCCCUGCUCCUUGCACACACCGC
CCGUCAAAGCACCCGAGUGAGGUCCGGAUGAGGCCACC---ACAC---GGUGGUCGAAUC
UGGGCUUCGCAAGGGGGCUUAAGUCGUAA-------------
>CP000102.408655.410144
AAUCCGUUUGAUCCUGGCGGAAGCUACUGCUAUUGGGAUUCGAUUAAGCCAUGCAAGUCG
AAUGAAC---CUA------GUUCAUGGCAUACGGCUCAGUAACACGUGGAUAACUUACCC
UUAGGACCGGGAUAACUUUGGGAAACUGAAGAUAAUACUGGAUAUUAGGUUA-UGCCUGG
AAUGGUUUACCUUUGAAA-UGU--------AUUU---------UCG-CCUAAGGAUAGAU
CUGCGGCUGAUUAGGUCGUUGGUGGGGUAAUGGCCCACCAAGCCGAUGAUCGGUACGGGU
UGUGAGAGCAAGAGCCCGGAGAUGGAACCUGAGACAAGGUUCCAGACCCUACGGGGUGCA
GCAGGCGCGAAACCUCCGCAAUGUACGCAAGUGCGACGGGGGGAUCCCAAGUGUUAUUCU
UA-ACAGAAUAACUUUUCAUUAGUGUAAAAAGCUUUUAGAAUAAGAGCUGGGCAAGACCG
GUGCCAGCCGCCGCGGUAACACCGGCAGCUCAAGUGGUAGCUGUUUUUAUUGGGCCUAAA
GCGUUCGUAGCCGGUUUGAUAAGUCUUUGGUGAAAGCUUGUAGCUUAACUAUAAGAAUUG
CUGAAGAUACUGUCAGACUUGAAGUCGGGAGAGGUUAGAGGUACUACCGGGGUAGGGGUG
AAAUCCUAUAAUCCUGGGAGGACCACC-UGUGGCGAAGGCGUCUAACUGGAACGAUCUUG
ACGGUGAGUAACGAAAGCCAGGGGCGCGAACCGGAUUAGAUACCCGGGUAGUCCUGGCCG
UAAACGAUGUGGACUUGGUGUUGGAAUGGCCUCGAGUUGUUCCGGUGCCGAAGGGAAGCU
GUUAAGUCCACCGCCUGGGAAGUACGGUCGCAAGACUGAAACUUAAAGGAAUUGGCGGGG
GAGCACCACAACGCGUGGAGCCUGCGGUUUAAUUGGAUUCAACGCCGGACAUCUCACCAG
GAGCGACAGCAGA-AUGAUAAUCAGGUUGAUGACCUUAUUUGACUAGCUGAGAGGAGGUG
CAUGGCCGCCGUCAGCUCGUACUGUGAAGCGUCCUGUUAAGUCAGGCAACGAGCGAGACC
CACGCCCUUAGUUACCAACACAAUC-UCUG-GAUUGGUGGGCACACUAGGGGGACCGCCA
GUGAUAAACUGGAGGAAGGAGUGGACGACGGUAGGUCCGUAUGCCCCGAAUCUCCUGGGC
UACACGCGGGCUACAAUGGCUAUGGCAAUGGGUUUCUGCACUGAAAAGUGAUGGUAAUCU
CCUAAACAUAGUCUUAGUUCGGAUUGAGGGCUGUAACUCGCCCUCAUGAAGCUGGAAUGC
GUAGUAAUCGCAUGUCAC-AACCGUGCGGUGAAUACGUCCCUGCUCCUUGCACACACCGC
CCGUCACACCACCCAAAAAGGGUUUGGAUGAGGCCAUAAUUUCAAUGUUAUUGUCGAAUC
UAGGUUUUUUGAGGAGGGUGAAGUCGUAACAAGGUAGCCGUA
>CP010070.1070956.1072425
ACUCCGGUUGAUCCUGCCGGCGGCCACCGCUAUAGGAAUUCGAUUAAGACAUGCGAGUCG
AGAGUC----GUUUG-----GACUCGGCGGACUGCUCAGUAACACGUGGAUAACGUGCCC
UUUGGUGGAGGAUAAUCUCGGGAAAUUGAGAAUAAUACUCCAUAGAUCAUGAGAUACUG-
AAUGACCCAUGGUCCAAA--GU--------UCCG---------GC-GCCAAAGGAUCGGU
CUGCGGCCUAUCAGGUAGUAGUGGGUGUAACGUACCUACUAGCCUAUGACGGGUAUGGGC
CUUGAGAGAGGGAGCCCAGAGUUGGAUUCUGAGACACGAAUCCAGGCCCUACGGGGCGCA
GCAGUCGCGAAAACUUCACACUGGGGGCAACCCCGAUGAGGGAAUUCCUAGUGCUAGCAC
AU-UAGUGUUAGCUUUUCUUCAGCAUAGAUAACUGGAGGAAUAAGGGCUGGGUAAGACGG
GUGCCAGCCGCCGCGGUAAUACCUGCAGCCCAAGUGGUGGUCGAUAUUAUUGAGUCUAAA
ACGUUCGUAGCCGGUUUAAUAAAUCCUUGGGUAAAUCGGGGGGCUUAACCUUCCGAA-UU
CCGAGGAGACUGUUAAACUUGGGACCGGGAGAGGCAAGAGGUACUUCUGGGGUAGGGGUA
AAAUCCUGUAAUCCUAGAAGGACCACC-GGUGGCGAAGGCGUCUUGCUAGAACGGAUCCG
ACGGUGAGGGACGAAGCCCUGGGGCGCAAACGGGAUUAGAUACCCCGGUAGUCCAGGGUG
UAAACGCUGCAGACUUGGUGUUGGAGGCCCUUCGGGGGCAUUCAGUGCCGGAGAGAAGUU
GUUAAGUCUGCUACUUGGGGAGUACGUCCGCAAGGAUGAAACUUAAAGGAAUUGGCGGGG
GAGCACCGCAACGGGAGGAGCGUGCGGUUUAAUUGGAUUCAACACCGGAAAACUCACCAG
GGGAGACUGUUAC-AUGAAAGCCAGGCUAAUGACUUUGCUAGAUUUUCAGAGAGGUGGUG
CAUGGCCGUCGUCAGUUCGUACCGUAAGGCGUUCUCUUAAGUGAGAUAACGAACGAGACC
CUCACCAAUAGUUGCUACUUUACCC-UCCG-GGGU-GGAGGCACACUAUUGGGACCGCUG
GCGCUAAGUCAGAGGAAGGAGAGGUCAACGGUAGGUCAGUAUGCCCCGAAUCUCCUGGGC
UACACGCGCGCUACAAAGGGCGGGACAAUGGGCUCCGACACCGAAAGGUGAAGGCAAUCU
CG-AAACCCGUCCGUAGUUCGGAUUGAGGGUUGUAACUCACCCUCAUGAAGCUGGAUUCC
GUAGUAAUCGCGAAUCAA-CAACUCGCGGUGAAUAUGCCCCUGCUCCUUGCACACACCGC
CCGUCAAACCAUCCGAGUUGGGUUUCAGUGAGGCUGCCUUUAU--UGGGGUUGUCGAACU
GAGAUUUAGCAAGGAAGGUUAAGUCGUAACAAGGUAUCUGAG
>CP000559.1015589.1017053
--UCUGGUUGAUCCUGCCAGAGGCCAUUGCUAUCAGGGUUUGACUAAGCCAUGCGAGUCG
AGAGGU----GUAAG-----ACCUCGGCAUACUGCUCAGUAACACGUGGUUAACCUGCCC
UAAGGUGGAGAAUACUCCCGGGAAACUGGGGCUAAUGCUCCAUAGUGGAUAU-GUCCUGG
AAUGGUAUAUCCUCGAAA--GA--------UCCG---------UC-GCCUUAGGAUGGGA
CUGCGUCCGAUUAGGUUGUUGGCGGGGUAACGGCCCACCAAGCCUUUUAUCGGUACGGGU
UGUGGGAGCAAGAUCCCGGAGAUGGAUUCUGAGACAUGAAUCCAGGCCCUACGGGGCGCA
GCAGGCGCGCAAACUUUACAAUGCGAGCAAUCGUGAUAAGGAAACCCUGAGUGCCUGU--
CG-AU--GCAGGCUGUUCAUAUAUCUAAAUCAUAUGUGAAGAAAGGGCAGGGCAAGACCG
GUGCCAGCCGCCGCGGUAAUACCGGCUGCUCGAGUGAUGGCCACUAUUACUGGGUUUAAA
GCGUCCGUAGCUUGACUGUUAGGUCUCUUGGGAAAUCUUCGCGCUCAACGUGAAGGCGUC
UAAGAGAUACCGGCAGUCUUGGAACUGGGAGAGGUAAACCGUACUUCGGGGGUAGGAGUG
AAAUCUUGUAAUCCUCGAGGGACGACCUAU-GGCGAAGGCAGUUUACCAGAACAGCUUCG
ACAGUGAGGGACGAAAGCUGGGGGAGCAAACGGGAUUAGAUACCCCGGUAGUCCCAGCCG
UAAACAAUGUGCGUUAGGUGUGUCGGUAACCACGUGUUACUGAUGCGCCGAAGAGAAAUC
GUGAAACGCACCACCUGGGAAGUACGGUCGCAAGGCUGAAACUUAAAGGAAUUGGCGGGG
GAGCACCACAACAGGUGGAGCCUGCGGUUUAAUUGGAUUCAACGCCGGACAUCUCACCGG
AUAAGACAGCUGA-AUGAUUGUCAAUCUGAAGGUUUUACAUGACUAGCUGAGAGGAGGUG
CAUGGCCGUCGUCAGUUCGUACUGUGAAGCAUCCUGUUAAGUCAGGCAACGAGCGAGACC
CACGCCGACAAUUGCCAGCAGCAUC-UCCG-GAUGGCUGGGGACAUUGUCGGGACCGCCU
CUGCUAAAGGGGAGGAAGGAAUGGGCAACGGUAGGUCAGCAUGCCCCGAAUUAUCCGGGC
UACACGCGGGCUACAAUGGACGGGACAAUGGGUAACAACACCGAAAGGUGCAGUCAAUCU
CCGAACCCCGCCCUUAGUUAGGAUUGCGGGUUGCAACUCACCCGCAUGAAUCUGGAAUCU
GUAGUAAUCGCGUUUCACU-AUAGCGCGGUGAAUACGUCCCUGCUCCUUGCACACACCGC
CCGUCAAACCAUCCUAGUGGGGUUUGGAUGAGUCCCUGGU-CUUU-GCCGGGGUCGAAUC
UAGGUUCCGUGAGGAGGGUUAAGUCGUAACAAGGUAGCCGUA
>CP010834.710839.712322
AUUCUGUUUGAUCCUGGCAGAUGCUACUGCUAUUGGGAUUCG-UUAAGCCAUGCAAGUCG
AACGAGU---UUAG-----GCUCGUGGCGUACGGCUCAGUAACACGUGGAUAACCUACCC
UUAGGACCGGGAUAACCUUGGGAAACUGAGGAUAAUACUGGAUAGGCAAUUU-UUCCUGG
AAUGGUUUUUUGUUUAAA-UGU--------UUUU---------UCG-CCUAAGGAUGGGU
CUGCGGCCGAUUAGGUAGUUGGUUAGGUAACGGCUUACCAAGCCAUUGAUCGGUACGGGU
UGUGAGAGCAAGAGCCCGGAGAUGGAACCUGAGACAAGGUUCCAGGCCCUACGGGGCGCA
GCAGGCGCGAAACCUCCGCAAUGUGAGAAAUCGCGACGGGGGGAUCCCAAGUGCCAUUCU
UA-ACGGGAUGGCUUUUCAUUAGUGUAAAAAGCUUUUGGAAUAAGAGCUGGGCAAGACCG
GUGCCAGCCGCCGCGGUAACACCGGCAGCUCUAGUGGUAGCAAUUUUUAUUGGGCCUAAA
GCGUCCGUAGCCGGUUUAAUAAGUCUCUGGUGAAAUCCUGUAGCUUAACUGUGGGAAUUG
CUGGAGAUACUAUUAGACUUGAGACCGGGAGAGGUUAGAGGUACUCCCAGGGUAGAGGUG
AAAUUCUGUAAUCCUGGGAGGACCGCC-UGUUGCGAAGGCGUCUAACUGGAACGGUUCUG
ACGGUGAGGGACGAAAGUUAGGGGCGCGAACCGGAUUAGAUACCCGGGUAGUCCUAACUG
UAAACGAUGCGGACUUGGUGUUGGGGUGGCUUUGAGCUGCUCCAGUGCCGAAGGGAAGCU
GUUAAGUCCGCCGCCUGGGAAGUACGGUCGCAAGACUGAAACUUAAAGGAAUUGGCGGGG
GAGCACCACAACGCGUGGAGCCUGCGGUUUAAUUGGAUUCAACGCCGGACAUCUCACCAG
AGGCGACAGCUGU-AUGAUAGCCAGGUUGAUGACUUUGCUUGACUAGCUGAGAGGAGGUG
CAUGGCCGCCGUCAGCUCGUACCGUGAGGCGUCCUGUUAAGUCAGGCAACGAGCGAGACC
CACGCCCUUAGUUACCAGCUUGUCCUUUUUUGGAUGAUGGGCACACUAAGGGGACCGCCU
AUGAUAAAUAGGAGGAAGGAGUGGACGACGGUAGGUCCGUAUGCCCCGAAUCCUCUGGGC
AACACGCGGGCUACAAUGGCUAAGACAAUGGGUUCCGACACCGAAAGGUGGAGGUAAUCC
UCUAAACUUAGUCGUAGUUCGGAUUGAGGACUGUAACUCGUUCUCAUGAAGCUGGAAUGC
GUAGUAAUCGCGUAUCAC-UAUUGCGCGGUGAAUACGUCCCUGCUCCUUGCACACACCGC
CCGUCACACCACCCAAAAAGGGCUUGGAUGAGGAUAUGGUG-UUUUGUCAUAUUCGAAUC
UAGGUUUUUUAAGGAGGGUGAAGUCGUAACAAGGUAGCCGUA
>CP000102.1167651.1169140
AAUCCGUUUGAUCCUGGCGGAAGCUACUGCUAUUGGGAUUCGAUUAAGCCAUGCAAGUCG
AAUGAAC---CUA------GUUCAUGGCAUACGGCUCAGUAACACGUGGAUAACUUACCC
UUAGGACCGGGAUAACUUUGGGAAACUGAAGAUAAUACUGGAUAUUAGGUUA-UGCCUGG
AAUGGUUUACCUUUGAAA-UGU--------AUUU---------UCG-CCUAAGGAUAGAU
CUGCGGCUGAUUAGGUCGUUGGUGGGGUAAUGGCCCACCAAGCCGAUGAUCGGUACGGGU
UGUGAGAGCAAGAGCCCGGAGAUGGAACCUGAGACAAGGUUCCAGACCCUACGGGGUGCA
GCAGGCGCGAAACCUCCGCAAUGUACGCAAGUGCGACGGGGGGAUCCCAAGUGUUAUUCU
UA-ACAGAAUAACUUUUCAUUAGUGUAAAAAGCUUUUAGAAUAAGAGCUGGGCAAGACCG
GUGCCAGCCGCCGCGGUAACACCGGCAGCUCAAGUGGUAGCUGUUUUUAUUGGGCCUAAA
GCGUUCGUAGCCGGUUUGAUAAGUCUUUGGUGAAAGCUUGUAGCUUAACUAUAAGAAUUG
CUGAAGAUACUGUCAGACUUGAAGUCGGGAGAGGUUAGAGGUACUACCGGGGUAGGGGUG
AAAUCCUAUAAUCCUGGGAGGACCACC-UGUGGCGAAGGCGUCUAACUGGAACGAUCUUG
ACGGUGAGUAACGAAAGCCAGGGGCGCGAACCGGAUUAGAUACCCGGGUAGUCCUGGCCG
UAAACGAUGUGGACUUGGUGUUGGAAUGGCCUCGAGUUGUUCCGGUGCCGAAGGGAAGCU
GUUAAGUCCACCGCCUGGGAAGUACGGUCGCAAGACUGAAACUUAAAGGAAUUGGCGGGG
GAGCACCACAACGCGUGGAGCCUGCGGUUUAAUUGGAUUCAACGCCGGACAUCUCACCAG
GAGCGACAGCAGA-AUGAUAAUCAGGUUGAUGACCUUAUUUGACUAGCUGAGAGGAGGUG
CAUGGCCGCCGUCAGCUCGUACUGUGAAGCGUCCUGUUAAGUCAGGCAACGAGCGAGACC
CACGCCCUUAGUUACCAACACAAUC-UCUG-GAUUGGUGGGCACACUAGGGGGACCGCCA
GUGAUAAACUGGAGGAAGGAGUGGACGACGGUAGGUCCGUAUGCCCCGAAUCUCCUGGGC
UACACGCGGGCUACAAUGGCUAUGGCAAUGGGUUUCUGCACUGAAAAGUGAUGGUAAUCU
CCUAAACAUAGUCUUAGUUCGGAUUGAGGGCUGUAACUCGCCCUCAUGAAGCUGGAAUGC
GUAGUAAUCGCAUGUCAC-AACCGUGCGGUGAAUACGUCCCUGCUCCUUGCACACACCGC
CCGUCACACCACCCAAAAAGGGUUUGGAUGAGGCCAUAAUUUCAAUGUUAUUGUCGAAUC
UAGGUUUUUUGAGGAGGGUGAAGUCGUAACAAGGUAGCCGUA
>CP002916.334433.335897
ACUCCGGUUGAUCCUGCCGGCGGCCACCGCUAUUGGAAUUCGAUUAAGACAUGCGAGUCU
AGAGA-----GCAA------U-CUCGGCGGACUGCUCAGUAACACGUGGACAACGUGCCC
UACAGUGGAGCAUAAUCUCGGGAAACUGAGGAUAAUUCUCCAUAGGCCAUAG-AAUCUGG
AAUGAUUUAUGGCUCAAA--GU--------UCCG---------GC-GCUGUAGGAUCGGU
CUGCGGCCUAUCAGGUAGUAGUGGGUGUAACGUACCCCCUAGCCGAUUACGGGUAUGGGC
CUUGAGAGAGGGAGCCCAGAGUUGGAUUCUGAGACACGAAUCCAGGCCCUACGGGGCGCA
GCAGUCGCGAAAACUUCACAAUGGGCGAAAGCCCGAUGAGGGAAUUCCAAGUGCAUGCAC
AU-U-GUGUAUGCUUUUCUUCAGCGUAGAUAACUGAAGGAAUAAGGGCUGGGUAAGACGG
GUGCCAGCCGCCGCGGUAAUACCCGCAGCCCGAGUGGUGGUCGAUUUUAUUGAGUCUAAA
ACGUUCGUAGCCGGCCUAGUAAAUCUUUGGGUAAAUCGGGAGGCUUAACUUUCCGAA-UU
CCGGAGAGACUGCUAGGCUUGGGAUCGGGAGAGGUAAGAGGUACUUCAGGGGUAGGGGUA
AAAUCCUGUAAUCCUUGGAGGACCACC-GGUGGCGAAGGCGUCUUACUAGAACGAAUCCG
ACGGUGAGGGACGAAGCCCUAGGUCGCAAACGGGAUUAGAUACCCCGGUAGUCUAGGGUG
UAAACGCUGCAGACUUGGUGUUGGGGGCCCUUCGGGGGCAUUCAGUGCCGGAGAGAAGUU
GUUAAGUCUGCUACUUGGGGAGUACGUCCGCAAGGAUGAAACUUAAAGGAAUUGGCGGGG
GAGCACCGCAACGGGAGGAGCGUGCGGUUUAAUUGGAUUCAACACCGGAAAACUCACCAG
GGGAGACCAUCAC-AUGAAGACCAGGCUAAUGACUUUGUCUGAUUCUUGGAGAAGUGGUG
CAUGGCCAUCGUCAGUUCGUACUGUAAAGCGUUCUCUUAAGUGAGAUAACGAACAAGACC
CUCACUUAUAAUUGCUACUUCGGUC-UCCG-GAUC-GGAGGCACAUUAUCGGGACCGCUG
ACGCUAAGUCAGAGGAAGGAGAGGUCAACGGUAGGUCAGUAUGCCCUGAAUCUCCUGGGC
UACACGCGCGCUACAAAGGGCGGGACAAUGGGUUCCGACGCCGAAAGGCGAAGGCAAUCU
CG-AAACCCGUCCGUAGUUCGGACUGAGGGUUGUAACUCACCCUCACGAAGCUGGAUUCC
GUAGUAAUCGCGAAUCAA-CAACUCGCGGUGAAUAUGCCCCUGCUCCUUGCACACACCGC
CCGUCAAACCACCCGAGUCGGGUUUCAGUGAGGCUGCCUU-UUU-UGGGGUUGUCGAACU
GAGAUUCAGCAAGGGAGGUUAAGUCGUAACAAGGUAUCUGAG
>CP014213.2064896.2066383
AAUCCGUUUGAUCCUGGCGGAAGCUACUGCUAUUGGGAUUCGAUUAAGCCAUGCGAGUUG
AAUGAAU---UUAG-----AUUCAUGGCGUACGGCUCAGUAACACGUGGAUAACUUACCC
UUAGGACUGGGAUAACUCUGGGAAACUGGGGAUAAUACCGGAUAUUAGGCUA-UGGCUGG
AAUGCUUUGCCUUUGAAA-UGUUU------CUUG-------UAUCG-CCUAAGGAUAGAU
CUGCGGCUGAUUAGGUCGUUGGUGGGGUAAUGGCCCACCAAGCCUAUGAUCGGUACGGGU
UGUGAGAGCAAGAGCCCGGAGAUGGAACCUGAGACAAGGUUCCAGACCCUACGGGGUGCA
GCAGGCGCGAAACCUCCGCAAUGUACGAAAGUGCGACGGGGGGAUCCCAAGUGUUAUUCU
UA-AUAGGAUAACUUUUCAUUAGUGUAAAAAGCUUUUAGAAUAAGAGCUGGGCAAGACCG
GUGCCAGCCGCCGCGGUAACACCGGCAGCUCAAGUGGUAGCUGUUUUUAUUGGGCCUAAA
GCGUUCGUAGCCGGUUUGAUAAGUCUUUGGUGAAAGCUUAUGGCUUAACUGUAAGAAUUG
CUGAAGAUACUGUCAGACUUGAAGUCGGGAGAGGUUAGAGGUACUACCGGGGUAGGGGUG
AAAUCCUAUAAUCCUGGGAGGACCACC-UGUGGCGAAGGCGUCUAACUGGAACGAUCUUG
ACGGUGAGUAACGAAAGCCAGGGGCGCGAACCGGAUUAGAUACCCGGGUAGUCCUGGCCG
UAAACGAUGUGGACUUGGUGUUGGAAUGGCUUCGAGUUGUUCCAGUGCCGAAGGGAAGCU
GUUAAGUCCACCGCCUGGGAAGUACGGUCGCAAGACUGAAACUUAAAGGAAUUGGCGGGG
GAGCACCACAACGCGUGGAGCCUGCGGUUUAAUUGGAUUCAACGCCGGACAUCUCACCAG
GAGCGACAGCUGU-AUGACAAUCAGGUUGAUGACCUUAUUUGACUAGCUGAGAGGAGGUG
CAUGGCCGCCGUCAGCUCGUACCGUGAGGCGUCCUGUUAAGUCAGGCAACGAGCGAGACC
CACGCCCUUAGUUACCAGCAUGGUC-UUUG-GAUUGAUGGGCACACUAAGGGGACCGCCA
GUGAUAAACUGGAGGAAGGAGUGGACGACGGUAGGUCCGUAUGCCCCGAAUCUCCUGGGC
UACACGCGGGCUACAAUGGCUAUGGCAAUGGGUUUCUUCACUGAAAGGUGGUGGUAAUCU
CUUAAACAUAGUCUUAGUUCGGAUUGAGGGCUGUAACUCGCCCUCAUGAAGCUGGAAUGC
GUAGUAAUCGCAUGUCAU-AACCGUGCGGUGAAUACGUCCCUGCUCCUUGCACACACCGC
CCGUCACACCACCCAAAAAGGGUUUGGAUGAGGCAAUGAUUUCAAUGUUAUUGUCGAAUC
UAGGUUUUUUGAGGAGGGUGAAGUCGUAACAAGGUAGCCGUA
>CP013703.1314122.1315598
ACUCCGGUUGAUCCUGCCGGCGGCCACCGCUAUAGGAUUUCGAUUAAGACAUGCGAGUCG
AGAGUC----GUUUG-----GACUCGGCGGACUGCUCAGUAACACGUGGAGAACGUGCCC
UUAAGUGGGGGAUAAUCUCGGGAAAUUGAGGAUAAUACCCCAUAGAUCAUGA-GAUCUGG
AAUGACUCAUGGUUCAAA--GU--------UCCG---------GC-GCUUAAGGAUCGCU
CUGCGGCCUAUCAGGUAGUAGUGGGUGUAAAGUACCCCCUAGCCUACGACGGGUAUGGGC
CUUGAGAGAGGGAGCCCAGAGUUGGAUUCUGAGACACGAAUCCAGGCCCUACGGGGCGCA
GCAGUCGCGAAAACUUCACACUGGGGGGAACCCCGAUGAGGGAAAUCCUAGUGCUAGGAC
AU-U-GUUCUAGCUUUUCUCAAGCGUAGAUAACUUGAGGAAUAAGGGCUGGGUAAGACGG
GUGCCAGCCGCCGCGGUAAUACCUGCAGCCCAAGUGGUGGUCGAUUUUAUUGAGUCUAAA
ACGUUCGUAGCCGGUUUGGUAAAUCUUUGGGUAAAUCGGGAGGCUCAACUUUCCGAC-UU
CCGAAGAGACUGCCAAACUUGGGACCGGGAGAGGCUAGAGGUACUUCUGGGGUAGGGGUA
AAAUCCUGUAAUCCUAGAAGGACCACC-GGUGGCGAAGGCGUCUAGCUAGAACGGAUCCG
ACGGUGAGGGACGAAGCCCUGGGUCGCAAACGGGAUUAGAUACCCCGGUAGUCCAGGGUG
UAAACGCUGCAGACUUGGUGUUGGAGGCAAUUCGGUUGCAUUCAGUGCCGGAGAGAAGUU
GUUAAGUCUGCUACUUGGGGAGUACGUCCGCAAGGAUGAAACUUAAAGGAAUUGGCGGGG
GAGCACCGCAACGGGAGGAGCGUGCGGUUUAAUUGGAUUCAACACCGGAAAACUCACCAA
GGGCGACUAUCAC-AUGAAAGCCAGGCUAAUGACCUUGCUUGAUUCUUAGAGAGGUGGUG
CAUGGCCGUCGUCAGUUCGUACCGUAAGGCGUUCUCUUAAGUGAGAUAACGAACGAGACC
CUCAUCUAUAAUUGCUACUUCAUUC-UCCG-GAAU-GGAGGCACAUUAUCGAGACCGCUG
GCGCUAAGUCAGAGGAAGGAGAGGUCAACGGUAGGUCAGUAUGCCCCGAAUCUCUUGGGC
UACACGCGCGCUACAAAGGGCGGGACAAUGGGCAACAACGUCGAAAGGCGAAGUCAAUCU
CG-AAACCCGUCCGUAGUUCGGAUUGAGGGUUGUAACUCACCCUCAUGAAGCUGGAUUCC
GUAGUAAUCGCGAAUCAAA-AACUCGCGGUGAAUAUGCCCCUGCUCCUUGCACACACCGC
CCGUCAAACCAUCCGAGUUGGGUUUCAGUGAGGUGACCCCUAU--UAGGGUUUUCAAACU
GAGAUUUAGCAAGGAAGGUUAAGUCGUAACAAGGUAUCUGAG
>CP000559.1692279.1693743
--UCUGGUUGAUCCUGCCAGAGGCCAUUGCUAUCAGGGUUUGACUAAGCCAUGCGAGUCG
AGAGGU----GUAAG-----ACCUCGGCAUACUGCUCAGUAACACGUGGUUAACCUGCCC
UAAGGUGGAGAAUACUCCCGGGAAACUGGGGCUAAUGCUCCAUAGUGGAUAU-GUCCUGG
AAUGGUAUAUCCUCGAAA--GA--------UCCG---------UC-GCCUUAGGAUGGGA
CUGCGUCCGAUUAGGUUGUUGGCGGGGUAACGGCCCACCAAGCCUUUUAUCGGUACGGGU
UGUGGGAGCAAGAUCCCGGAGAUGGAUUCUGAGACAUGAAUCCAGGCCCUACGGGGCGCA
GCAGGCGCGCAAACUUUACAAUGCGAGCAAUCGUGAUAAGGAAACCCUGAGUGCCUGU--
CG-AU--GCAGGCUGUUCAUAUAUCUAAAUCAUAUGUGAAGAAAGGGCAGGGCAAGACCG
GUGCCAGCCGCCGCGGUAAUACCGGCUGCUCGAGUGAUGGCCACUAUUACUGGGUUUAAA
GCGUCCGUAGCUUGACUGUUAGGUCUCUUGGGAAAUCUUCGCGCUCAACGUGAAGGCGUC
UAAGAGAUACCGGCAGUCUUGGAACUGGGAGAGGUAAACCGUACUUCGGGGGUAGGAGUG
AAAUCUUGUAAUCCUCGAGGGACGACCUAU-GGCGAAGGCAGUUUACCAGAACAGCUUCG
ACAGUGAGGGACGAAAGCUGGGGGAGCAAACGGGAUUAGAUACCCCGGUAGUCCCAGCCG
UAAACAAUGUGCGUUAGGUGUGUCGGUAACCACGUGUUACUGAUGCGCCGAAGAGAAAUC
GUGAAACGCACCACCUGGGAAGUACGGUCGCAAGGCUGAAACUUAAAGGAAUUGGCGGGG
GAGCACCACAACAGGUGGAGCCUGCGGUUUAAUUGGAUUCAACGCCGGACAUCUCACCGG
AUAAGACAGCUGA-AUGAUUGUCAAUCUGAAGGUUUUACAUGACUAGCUGAGAGGAGGUG
CAUGGCCGUCGUCAGUUCGUACUGUGAAGCAUCCUGUUAAGUCAGGCAACGAGCGAGACC
CACGCCGACAAUUGCCAGCAGCAUC-UCCG-GAUGGCUGGGGACAUUGUCGGGACCGCCU
CUGCUAAAGGGGAGGAAGGAAUGGGCAACGGUAGGUCAGCAUGCCCCGAAUUAUCCGGGC
UACACGCGGGCUACAAUGGACGGGACAAUGGGUAACAACACCGAAAGGUGCAGUCAAUCU
CCGAACCCCGCCCUUAGUUAGGAUUGCGGGUUGCAACUCACCCGCAUGAAUCUGGAAUCU
GUAGUAAUCGCGUUUCACU-AUAGCGCGGUGAAUACGUCCCUGCUCCUUGCACACACCGC
CCGUCAAACCAUCCUAGUGGGGUUUGGAUGAGUCCCUGGU-CUUU-GCCGGGGUCGAAUC
UAGGUUCCGUGAGGAGGGUUAAGUCGUAACAAGGUAGCCGUA
>CP005934.1478325.1479818
AUUCCGGUUGAUCCUGCCGGCGGCCACCGCUAUUGGAAUGCGAUUAAGACAUGCGAGUCG
AGAGAC----AUUUG-----GUCUCGGCGGACCGCUCAGUAACACGUGGACAACAUGCCC
UAAGGUGGGGGAUAAUCUCGGGAAACUGAGGAUAAUACCCCAUAGGUCUAAU-CUGCUGG
AAUGCUUUUAGGCCGAAA--AC--------UCCG---------GU-GCCUUAGGAUUGGU
CUGCGGUCUAUCAGGUUGUAGUGGGUGUAAUGGACCCACUAGCCCGUGACGGAUAUGGGC
CUUGAGAGAGGGAGCCCAGAGAUGGACUCUGAGACAUGAGUCCAGGCCCUACGGGGCGCA
GCAGUCGCGAAAACUUCGCAAUGGGGGAAACCCCGACGAGGGAAUUCCAAGUGCCAGCAU
UU-A-AUGUUGGCUGUUCUUUUGUCUAAAAAACAUGAGAAGUAAGGGGCGGGUAAGACGG
GUGCCAGCCGCCGCGGUAAUACCCGCGCCCCAAGUGGUGGUCGAUAUUAUUGAGCCUAAA
ACGUCCGUAGCCGGUUUUCUAAAUCCUUGGGUAAAUCGGGCAGCUUAACUGUCCGAA-UU
CCGGGGAGACUGGGAGACUUGGGACCGGGAGAGGUCAGAGGUACUUCUGGGGUAGGGGUA
AAAUCCUGUAAUCCUGGAAGGACCACC-GGUGGCGAAGGCGUCUGACUAGAACGGAUCCG
ACGGUGAGGGACGAAGCCCUGGGGCGCAAACGGGAUUAGAUACCCCGGUAGUCCAGGGUG
UAAACGCUGCGGGCUUGGUGUUGGGGGUCCUUAGUGGGCGCCCAGUGCCGGAGAGAAGUU
GUUAAGCCUGCUGCUUGGGGAGUAUGUCCGCAAGGAUGAAACUUAAAGGAAUUGGCGGGG
GAGCACCGCAACGGGAGGAGCGUGCGGUUCAAUUGGAUUCAACGCCGAAAAACUCACCAG
GAGCGACGGAUAU-AUGAAGGUCAAGCCGAUGACUUUACCUGAUUUUCCGAGAGGUGGUG
CAUGGCCGUCGUCAGUUCGUACCGUAAGGCGUUCUCUUAAGUGAGAUAACGAACGAGACC
CUCACCAUUAAUUGCUAAUCCUUUC-UCCG-GAGG-GGAUGCACAUUAAUGGGACCGCUG
GCGCUAAGUCAGAGGAAGGAGAGGUCAACGGUAGGUCCGUAUGCCCCGAAUCUCCUGGGC
AACACGCGCGCUACAAAGGACGGGACAAUGGGCUUCAACACCGAAAGGUGAAGACAAUCC
UG-AAACCCGUCCAUAGUUCGGAUUGGGGGCUGUAACUCGCCCCCAUGAAGCUGGAUUCC
GUAGUAAUCGCUUGUCAA-CAUCAAGCGGUGAAUAUGCCCCUGCUCCUUGCACACACCGC
CCGUCAAACCACCCGAGUUGGGUUUCAGUGAGGAUGUUUCUAU--UGGGGCUUUCGAACU
GAGAUUCAGCAAGGAGGGUUAAGUCGUAACAAGGUAUCUGAG
>CP014214.1550807.1552273
ACUCCGGUUGAUCCUGCCGGCGGCCACCGCUAUAGGAAUUCGAUUAAGACAUGCGAGUCU
AGAGA-----GCAA------U-CUCGGCGGACUGCUCAGUAACACGUGGACAACGUACCC
UAAAGUGGAGCAUAAUCUCGGGAAACUGAGGAUAAUUCUCCAUAGACCAUGA-GAUCUGG
AAUGACUUAUGGUUCAAA--GU--------UCCG---------GC-GCUUUAGGAUCGGU
CUGCGGCCUAUCAGGUAGUAGUGGGUGUAACGUACCCCCUAGCCAAUUACGGGUAUGGGC
CUUGAGAGAGGGAGCCCAGAGUUGGAUUCUGAGACACGAAUCCAGGCCCUACGGGGCGCA
GCAGUCGCGAAAACUUCACAAUGGGCGAAAGCCCGAUGAGGGAAUUCCUAGUGCUAGCAC
AU-U-GUGCUAGCUUUUCCUUAGCGUAGAUAACUAGGGGAAUAAGGGCUGGGUAAGACGG
GUGCCAGCCGCCGCGGUAAUACCCGCAGCCCGAGUGGUGGUCGAUUUUAUUGAGUCUAAA
ACGUUCGUAGCCGGUCUGAUAAAUCCCUGGGUAAAUCGGGUGGCUUAACCAUCCGAA-UU
CCGGGGAGACUGUCAGGCUUGGGAUCGGGAGAGGUAUGAGGUACUUCAGGGGUAGGGGUA
AAAUCCUGUAAUCCUUGGAGGACCACC-GGUGGCGAAGGCGUCAUACUAGAACGAAUCCG
ACGGUGAGGGACGAAGCCCUAGGUCGCAAACGGGAUUAGAUACCCCGGUAGUCUAGGGUG
UAAACGCUGCAGACUAGGUGUUGGAGGCCCUACGGGGGCACCCAGUGCCCGAGAGAAGUU
GUUAAGUCUGCUACUUGGGGAGUACGUCCGCAAGGAUGAAACUUAAAGGAAUUGGCGGGG
GAGCACCGCAACGGGAGGAGCGUGCGGUUUAAUUGGAUUCAACACCUUAAAACUCACCAA
GGGAGACCAUCAC-AUGAAAGCCAGGCUAAUGACUUUGCUUGAUUCUUGGAGAAGUGGUG
CAUGGCCAUCGUCAGUUCGUACUGUAAAGCGUUCUCUUAAGUGAGAUAACGAACAAGACC
CUCACUUAUAAUUGCUACUCGUCUG-UCCG-CAGA-CGAGGCACAUUAUCGGGACCGCUG
GCGCUAAGUCAGAGGAAGGAGAGGUCAACGGUAGGUCAGUAUGCCCUGAAUCUCUUGGGC
UACACGCGCGCUACAAAGGGCGGGACAAUGGGUCCCUACACCGAAAGGUGGAGGCAAUCU
CG-AAACCCGUCCGUAGUUCGGACUGAGGGUUGUAACUCACCCUCACGAAGCUGGAUUCC
GUAGUAAUCGCGAAUCAA-CAACUCGCGGUGAAUAUGCCCCUGCUCCUUGCACACACCGC
CCGUCAAACCACCCGAGUCGGGUUUCAGUGAGGUUACCUUUAAU-UGGGGUAUUCGAACU
GAGAUUCAGCAAGGGAGGUUAAGUCGUAACAAGGUAUCUGAG
>CP004049.283612.285072
-----GGUUGAUCCUGCCGGCGGCCACCGCUAUAGGAAUUCGAUUAAGACAUGCGAGUCG
AGAG-C----GCAAG-------CUCGGCGGACUGCUCAGUAACACGUGGACAACGUGCCC
UAAAGUGGGGGAUAAUCAGGGGAAACUCUGGAUAAUACCCCAUAGAUCAUGA-GAUCUGG
AAUGACUUAUGGUUCAAA--GU--------UCCG---------GC-GCUUUAGGAUCGGU
CUGCGGCCUAUCAGGUAGUAGUGGGUGUAAUGUACCCCCUAGCCUAUUACGGGUAUGGGC
CUUGAGAGAGGGAGCCCAGAGUUGGAUUCUGAGACACGAAUCCAGGCCCUACGGGGCGCA
GCAGUCGCGAAAACUUCACAAUGGGCGAAAGCCCGAUGAGGGAAUUCCUAGUGCUAGCAC
UU-U-GUGUUAGCUUUUCUUUAGCGUAGAUAACUAGAGGAAUAAGGGCUGGGUAAGACGG
GUGCCAGCCGCCGCGGUAAUACCCGCAGCCCGAGUGGUGGUCGAUUUUAUUGAGUCUAAA
ACGUUCGUAGCCGGUCUGAUAGAUCCUUGGGUAAAUCGGGGGGCUUAACCUUCCGAA-UU
CCGAGGAGACCGUCAGGCUUGGGAUCGGGAGAGGUAAGAGGUACUUCAGGGGUAGGGGUA
AAAUCCUGUAAUCCUUGGAGGACCACC-GGUGGCGAAGGCGUCUUACUAGAACGAAUCCG
ACGGUGAGGGACGAAGCCCUAGGUCGCAAACGGGAUUAGAUACCCCGGUAGUCUAGGGUG
UAAACGCUGCAGACUUGGUGUUGGAGGCCCUUCGGGGGCAUUCAGUGCCGGAGAGAAGUU
GUUAAGUCUGCUACUUGGGGAGUACGUCCGCAAGGAUGAAACUUAAAGGAAUUGGCGGGG
GAGCACCGCAACGGGAGGAGCGUGCGGUUUAAUUGGAUUCAACACCGGAAAACUCACCAA
GGGAGACCAUCAC-AUGAAAGCCAGGCUAAUGACUUUGCUUGAUUCUUGGAGAAGUGGUG
CAUGGCCAUCGUCAGUUCGUACUGUAAAGCGUUCUCUUAAGUGAGAUAACGAACAAGACC
CUCACUUAUAAUUGCUAACUAGAUC-UCCG-GAUC-UGGUGCACAUUAUCGGGACCGCUG
GCGCUAAGUCAGAGGAAGGAGAGGUCAACGGUAGGUCAGUAUGCCCUGAAUCUCUUGGGC
UACACGCGCGCUACAAAGGGCGGGACAAUGAGUUCCGACACCGAAAGGUGAAGGUAAUCU
C-CAAACCCGUCCGUAGUUCGGACUGAGGGUUGUAACUCACCCUCACGAAGCUGGAUUCC
GUAGUAAUCGCGAAUCAAA-AACUCGCGGUGAAUAUGCCCCUGCUCCUUGCACACACCGC
CCGUCAAACCACCCGAGUCGGGUUUCAGUGAGGCUGCCUUUUAU-UGGGGUAUUCGAGCU
GAGAUUCAGCAAGGGAGGUUAAGUCGUAACAAGGUAUCU---
>CP014213.2832628.2834115
AAUCCGUUUGAUCCUGGCGGAAGCUACUGCUAUUGGGAUUCGAUUAAGCCAUGCGAGUUG
AAUGAAU---UUAG-----AUUCAUGGCGUACGGCUCAGUAACACGUGGAUAACUUACCC
UUAGGACUGGGAUAACUCUGGGAAACUGGGGAUAAUACCGGAUAUUAGGCUA-UGGCUGG
AAUGCUUUGCCUUUGAAA-UGUUU------CUUG-------UAUCG-CCUAAGGAUAGAU
CUGCGGCUGAUUAGGUCGUUGGUGGGGUAAUGGCCCACCAAGCCUAUGAUCGGUACGGGU
UGUGAGAGCAAGAGCCCGGAGAUGGAACCUGAGACAAGGUUCCAGACCCUACGGGGUGCA
GCAGGCGCGAAACCUCCGCAAUGUACGAAAGUGCGACGGGGGGAUCCCAAGUGUUAUUCU
UA-AUAGGAUAACUUUUCAUUAGUGUAAAAAGCUUUUAGAAUAAGAGCUGGGCAAGACCG
GUGCCAGCCGCCGCGGUAACACCGGCAGCUCAAGUGGUAGCUGUUUUUAUUGGGCCUAAA
GCGUUCGUAGCCGGUUUGAUAAGUCUUUGGUGAAAGCUUAUGGCUUAACUGUAAGAAUUG
CUGAAGAUACUGUCAGACUUGAAGUCGGGAGAGGUUAGAGGUACUACCGGGGUAGGGGUG
AAAUCCUAUAAUCCUGGGAGGACCACC-UGUGGCGAAGGCGUCUAACUGGAACGAUCUUG
ACGGUGAGUAACGAAAGCCAGGGGCGCGAACCGGAUUAGAUACCCGGGUAGUCCUGGCCG
UAAACGAUGUGGACUUGGUGUUGGAAUGGCUUCGAGUUGUUCCAGUGCCGAAGGGAAGCU
GUUAAGUCCACCGCCUGGGAAGUACGGUCGCAAGACUGAAACUUAAAGGAAUUGGCGGGG
GAGCACCACAACGCGUGGAGCCUGCGGUUUAAUUGGAUUCAACGCCGGACAUCUCACCAG
GAGCGACAGCUGU-AUGACAAUCAGGUUGAUGACCUUAUUUGACUAGCUGAGAGGAGGUG
CAUGGCCGCCGUCAGCUCGUACCGUGAGGCGUCCUGUUAAGUCAGGCAACGAGCGAGACC
CACGCCCUUAGUUACCAGCAUGGUC-UUUG-GAUUGAUGGGCACACUAAGGGGACCGCCA
GUGAUAAACUGGAGGAAGGAGUGGACGACGGUAGGUCCGUAUGCCCCGAAUCUCCUGGGC
UACACGCGGGCUACAAUGGCUAUGGCAAUGGGUUUCUUCACUGAAAGGUGGUGGUAAUCU
CUUAAACAUAGUCUUAGUUCGGAUUGAGGGCUGUAACUCGCCCUCAUGAAGCUGGAAUGC
GUAGUAAUCGCAUGUCAU-AACCGUGCGGUGAAUACGUCCCUGCUCCUUGCACACACCGC
CCGUCACACCACCCAAAAAGGGUUUGGAUGAGGCAAUGAUUUCAAUGUUAUUGUCGAAUC
UAGGUUUUUUGAGGAGGGUGAAGUCGUAACAAGGUAGCCGUA
>CP017686.283604.285078
ACUCCGGUUGAUCCUGCCGGCGGCCACCGCUAUAGGAAUUCGAUUAAGACAUGCGAGUCG
AGAG-C----GCAAG-------CUCGGCGGACUGCUCAGUAACACGUGGACAACGUGCCC
UAAAGUGGGGGAUAAUCAGGGGAAACUCUGGAUAAUACCCCAUAGAUCAUGA-GAUCUGG
AAUGACUUAUGGUUCAAA--GU--------UCCG---------GC-GCUUUAGGAUCGGU
CUGCGGCCUAUCAGGUAGUAGUGGGUGUAAUGUACCCCCUAGCCUAUUACGGGUAUGGGC
CUUGAGAGAGGGAGCCCAGAGUUGGAUUCUGAGACACGAAUCCAGGCCCUACGGGGCGCA
GCAGUCGCGAAAACUUCACAAUGGGCGAAAGCCCGAUGAGGGAAUUCCUAGUGCUAGCAC
UU-U-GUGUUAGCUUUUCUUUAGCGUAGAUAACUAGAGGAAUAAGGGCUGGGUAAGACGG
GUGCCAGCCGCCGCGGUAAUACCCGCAGCCCGAGUGGUGGUCGAUUUUAUUGAGUCUAAA
ACGUUCGUAGCCGGUCUGAUAGAUCCUUGGGUAAAUCGGGGGGCUUAACCUUCCGAA-UU
CCGAGGAGACCGUCAGGCUUGGGAUCGGGAGAGGUAAGAGGUACUUCAGGGGUAGGGGUA
AAAUCCUGUAAUCCUUGGAGGACCACC-GGUGGCGAAGGCGUCUUACUAGAACGAAUCCG
ACGGUGAGGGACGAAGCCCUAGGUCGCAAACGGGAUUAGAUACCCCGGUAGUCUAGGGUG
UAAACGCUGCAGACUUGGUGUUGGAGGCCCUUCGGGGGCAUUCAGUGCCGGAGAGAAGUU
GUUAAGUCUGCUACUUGGGGAGUACGUCCGCAAGGAUGAAACUUAAAGGAAUUGGCGGGG
GAGCACCGCAACGGGAGGAGCGUGCGGUUUAAUUGGAUUCAACACCGGAAAACUCACCAA
GGGAGACCAUCAC-AUGAAAGCCAGGCUAAUGACUUUGCUUGAUUCUUGGAGAAGUGGUG
CAUGGCCAUCGUCAGUUCGUACUGUAAAGCGUUCUCUUAAGUGAGAUAACGAACAAGACC
CUCACUUAUAAUUGCUAACUAGAUC-UCCG-GAUC-UGGUGCACAUUAUCGGGACCGCUG
GCGCUAAGUCAGAGGAAGGAGAGGUCAACGGUAGGUCAGUAUGCCCUGAAUCUCUUGGGC
UACACGCGCGCUACAAAGGGCGGGACAAUGAGUUCCGACACCGAAAGGUGAAGGUAAUCU
C-CAAACCCGUCCGUAGUUCGGACUGAGGGUUGUAACUCACCCUCACGAAGCUGGAUUCC
GUAGUAAUCGCGAAUCAAA-AACUCGCGGUGAAUAUGCCCCUGCUCCUUGCACACACCGC
CCGUCAAACCACCCGAGUCGGGUUUCAGUGAGGCUGCCUUUUAU-UGGGGUAUUCGAGCU
GAGAUUCAGCAAGGGAGGUUAAGUCGUAACAAGGUAUCUGAG
>DQ372972.1.1440
AUUCCGGUUGAUCCUGGCGGCGGCCACCGCUAUAGGAUUUCGAUUAAGACAUGCGAGUCG
AGAGUC----GUUUG-----GACUCGGCGGACUGCUCAGUAACACGUGGAGAACGUGCCC
UUAAGUGGAGGAUAAUCUCGGGAAAUUGAGGAUAAUACUCCAUAGAUCAUGG-GAUCUGG
AAUGACCCAUGGUUCAAA--GU--------UCCG---------GC-GCUUAAGGAUCGCU
CUGCGGCCUAUCAGGUAGUAGUGGGUGUAAAGUACCCCCUAGCCUAUGACGGGUAUGGGC
CUUGAGAGAGGGAGCCCAGAGUUGGAUUCUGAGACACGAAUCCAGGCCCUACGGGGCGCA
GCAGUCGCGAAAACUUCACACUGGGGGCAACCCCGAUGAGGGAAAUCCUAGUGCUAGGAC
AU-U-GUUCUAGCUUUUCUCAAGCGUAAAUAACUUGAGGAAUAAGGGCUGGGUAAGACGG
GUGCCAGCCGCCGCGGUAAUACCUGCAGCCCAAGUGGUGGUCGAUUUUAUUGAGUCUAAA
ACGUUCGUAGCCGGUUUGGUAAAUCUUUGGGUAAAUCGGGAGGCUCAACUUUCCGAC-UU
CCGAAGAGACUGUCAAACUUGGGACCGGGAGAGGCUAGAGGUACUUCUGGGGUAGGGGUA
AAAUCCUGUAAUCCUAGAAGGACCACC-GGUGGCGAAGGCGUCUAGUUAGAACGGAUCCG
ACGGUGAGGGACGAAGCCCUGGGUCGCAAACGGGAUUAGAUACCCCGGUAGUCCAGGGUG
UAAACGCUGCCGACUUGGUGUUGGAGGCCCUUCGGGGGCAUUCAGUGCCGGAGAGAAGUU
GUUAAGUCGGCUACUUGGGGAGUACGUCCGCAAGGAUGAAACUUAAAGGAAUUGGCGGGG
GAGCACCGCAACGGGAGGAGCGUGCGGUUUAAUUGGAUUCAACACCGGAAAACUCACCAA
GGGCGACUAUCAU-AUGAAAGCCAGGCUAACGACCUUGCUUGAUUCUUAGAGAGGUGGUG
CAUGGCCGUCGUCAGUUCGUACCGUAAGGCGUUCUCUUAAGUGAGAUAACGAACGAGACC
CUCAUCUAUAAUUGCUACUUCACCC-UCCG-GGGU-GGAGGCACAUUAUCGAGACCGCUG
GCGCUAAGUCAGAGGAAGGAGAGGUCAACGGUAGGUCAGUAUGCCCCGAAUCUCUUGGGC
UACACGCGCGCUACAAAGGGCGGGACAAUGGGCUACGACGCCGAAAGGCGAAGUCAAUCU
CG-AAACCCGUCCGUAGUUCGGAUUGAGGCUUGUAACUCAGCCUCAUGAAGCUGGAUUCC
GUAGUAAUCGCGAAUCAAA-AACUCGCGGUGAAUAUGCCCCUGCUCCUUGCACACACCGC
CCGUCAAACCAUCCGAGUUGGGUUUCAGUGAGGUGGCCCCUAU--UAGGGUCUUCGAACU
GAGAUUUAGCAAGGAAGGUUAAGUCGUAACAAGGUAAC----
>DQ402017.1.1439
AUUCCGGUUGAUCCUGGCGGCGGCCACCGCUAUUGGAAUUCGAUUAAGACAUGCGAGUCG
AGAGUC----GUAUG-----GACUCGGCGGACUGCUCAGUAACACGUGGAUAACAUGCCC
UAGAGUGGAGGAUAAUCUCGGGAAAUUGAGGAUAAUACUCCAUAGAUCAUGA-AAUCUGG
AACGAUUCAUGGUUGAAA--GU--------UCCG---------GC-GCUCUAGGAUUGGU
CUGCGGCCUAUCAGGUAGUAGUGGGUGUAACGGACCCACUAGCCGACGACGGGUAUGGGC
CUUGAGAGAGGGAGCCCAGAGAUGGAAUCUGAGACACGAUUCCAGGCCCUACGGGGCGCA
GCGGUCGCGAAAACUUCACAAUGGAGGCAACUCCGAUGAGGGAAUUCCAAGUGCUAGCAC
AU-UAGUGUUAGCUUUUCUUAAGCAUAGAUAACUUAAGGAAUAAGGGCUGGGUAAGACGG
GUGCCAGCCGCCGCGGUAAUACCCGCAGCCCAAGUGGUGGUCGAUUUUAUUGAGUCUAAA
ACGUUCGUAGCCGGUUCAUUAAAUCCCUGGGUAAAUCGGAUGGCUUAACUAUCCGAA-UU
CCGGGGAGACUGGUGAACUUGGGACCGGGAGAGGCAAGAGGUACUUUUGGGGUAGGGGUA
AAAUCCUGUAAUCCUAAAAGGACCACC-GGUGGCGAAGGCGUCUUGCUAGAACGGAUCCG
ACGGUGAGGGACGAAGCCCUGGGUCGCAAACGGGAUUAGAUACCCCGGUAGUCCAGGGUG
UAAACGCUGCAGACUUGGUGUUGGGGACCCUUCGGGGGUGUUCAGUGCCGGAGAGAAGUU
GUUAAGUCUGCUACUUGGGGAGUACGUCCGCAAGGAUGAAACUUAAAGGAAUUGGCGGGG
GAGCACCGCAACGGGAGGAACGUGCGGUUUAAUUGGAUUCAACACCGGAAAACUCACCAG
CAGCGACUAUUAC-AUGAAAGUCAGGCCGAUGACCUUACUAGAUUUUUAGAGAGGUGGUG
CAUGGCCGUCGUCAGUUCGUACCGUAAGGCGUUCUCUUAAGUGAGAUAACGAACGAGACC
CUCACCAAUAAUUGCUACUGCGUCG-UCCG-CGGC-GUAGGCACAUUAUUGGGACCGCUG
GCGCUAAGUCAGAGGAAGGAGAGGUCAACGGUAGGUCAGUAUGCCCCGAAUCUGCUGGGC
UACACGCGCGUUACAAAGGGCGGGACAAUGGGCUCCGACACCGAAAGGUGAAGGUAAUCU
CG-AAACCCGUCCGUAGUUCGGAUUGAGGGUUGUAACUCACCCUCAUGAAGCUGGAUUCC
GUAGUAAUCGCGAAUCAA-CAACUCGCGGUGAAUAUGCCCCUGCUCCUUGCACACACCGC
CCGUCAAACCAUCCGAGUUGGGUUUCAGUGAGGUUAUCUCUAAC-UGGGGUAUUCGAACU
GAGAUUUAGCAAGGGGGGUUAAGUCGUAACAAGGUAAC----
>DQ445723.1.1210
------------------------------------------------------------
---------------------------------GCUCAGUAACACGUGGAGAACGUGCCC
UUAAGUGGAGGAUAAUCUCGGGAAAUUGAGGAUAAUACUCCAUAGAUCAUGG-GAUCUGG
AAUGACCCAUGGUUGAAA--GU--------UCCG---------GC-GCUUAAGGAUCGCU
CUGCGGCCUAUCAGGUAGUAGUGGGUGUAACGUACCCCCUAGCCGACGACGGGUAUGGGC
CUUGAGAGAGGGAGCCCAGAGUUGGAUUCUGAGACACGAAUCCAGGCCCUACGGGGCGCA
GCAGUCGCGAAAACUUCACACUGGGGGCAACCCCGAUGAGGGAAUUCCUAGUGCUAGGAC
AU-U-GUUCUAGCUUUUCUCAAGCGUAGAUAACUUGAGGAAUAAGGGCUGGGUAAGACGG
GUGCCAGCCGCCGCGGUAAUACCUGCAGCCCAAGUGGUGGUCGAUUUUAUUGAGUCUAAA
ACGUUCGUAGCCGGUCUGGUAAAUCCUUGGGUAAAUCGGGAAGCUUAACUUUCCGAC-UU
CCGAGGAGACUGCCAGACUUGGGACCGGGAGAGGCAAGAGGUACUUCUGGGGUAGGGGUA
AAAUCCUGUAAUCCUAGAAGGACCACC-GGUGGCGAAGGCGUCUUGCUAGAACGGAUCCG
ACGGUGAGGGACGAAGCCCUGGGUCGCAAACGGGAUUAGAUACCCCGGUAGUCCAGGGUG
UAAACGCUGCAGACUUGGUGUUGGAGGCCCUUCGGGGGCAUUCAGUGCCGGAGAGAAGUU
GUUAAGUCUGCUACUUGGGGAGUACGUCCGCAAGGAUGAAACUUAAAGGAAUUGGCGGGG
GAGCACCGCAACGGGAGGAGCGUGCGGUUUAAUUGGAUUCAACACCGGAAAACUCACCAA
GGGCGACUGUUAC-AUGAAAGCCAGGCUAAUGACCUUGCUAGAUUUUCAGAGAGGUGGUG
CAUGGCCGUCGUCAGUUCGUACCGUAAGGCGUUCUCUUAAGUGAGAUAACGAACGAGACC
CUCACUGAUAAUUGCUACUCCAUCC-UCCG-GGGU-GGAGGCACAUUAUUGGGACCGCUA
GCGCUAAGUCAGAGGAAGGAGAGGUCAACGGUAGGUCAGUAUGCCCCGAAUCUCUUGGGC
UACACGCGCGCUACAAAGGGCGGGACAAUGGGCUCCGACGCCGAAAGGCGAAGGUAAUCU
CG-AAACCCGUCCAUAGUUCGGAUUGAGGGUUGUAACUCACCCUCAUGAAGCUGGAUUCC
GUAGUAAUCGCG------------------------------------------------
------------------------------------------------------------
------------------------------------------
>EU519252.1.1015
GCUCUGUUUGAUCCCGGCGGAGGCCACUGCUAUUGGGGUCCGAUUAAGCCAUGCAAGUCG
AACG-AUC--UUCG----GAU-CGUGGUAAACGGCUCAGUAACACGUGGAUAACCUACCC
UUAGGACUGGGAUAACCCCGGGAAACUGGGGAUAAUACUGGAUACAUGGAGUUU-CCUGG
AAUGGUACUCCACUUAAA--GC--------UCCG---------GCG-CCUAAGGAUGGAU
CUGCGGCCGAUUAGGUAGUUGGUGGGGUAAAGGCCCACCAAGCCGAUUAUCGGUACGGGU
UGUGAGAGCAAGAGCCCGGAGAUGGAACCUGAGACAAGGUUCCAGGCCCUACGGGGCGCA
-CAGGCGCGAAACCUCCGCAAUGCGAGCAAUCGCGACGGGGGGACCCCAAGUGCCACUCU
UA-ACGGGGUGGCUUUUAUGAAGUGUAAAAAGCUUCAAGAAUAAGGGCUGGGCAAGACCG
GUGCCAGCCGCCGCGGUAACACCGGCAGCUCAAGUGGUGGCCGUUUUUAUUGGGCCUAAA
GCGUUCGUAGCCGGCCUGAUAAGUCUCUGGUGAAACCCCAUAGCUUAACUGUGGGAAUUG
CUGGAGAUACUAUCAGGCUUGAGAUCGGGAGAGGUUAGGGGUACUCCCAGGGUAGGGGUG
AAAUCCUAUAAUCCUGGGAGGACCACCUGU-GGCGAAGGCGCCUGACUGGAACGAAUCUG
ACGGUGAGUAACGGAAGCCAGGGGCGCGGACCGGAUCAGAUACCCGGGUAGUCCUGGCCG
UAAACGAUGCGGACUUGGUGUUGGAAUAGCUUCGAGCUGCUCCAGUGCCGAAGGGAAGCU
GUUAAGCCCGCCGCCUGGGAAGUACGGUCGCAAGACUGAAACUUAAAGGAAUUGGCGGGG
GAGCACCACAACGCGUGGAGC-UGCGGUUUAAUUGGAUUCAACGCCGGACAUCUCACCAG
GGGCGACAGCAGA-AUGAUGGCCAGGUUGACGACCUUGCUUGACAAGCUGAGAGGAGGUG
CAUGGCCGCCGUCAGCUCGUACC-------------------------------------
------------------------------------------------------------
------------------------------------------------------------
------------------------------------------------------------
------------------------------------------------------------
------------------------------------------------------------
------------------------------------------------------------
------------------------------------------
>FJ490640.1.914
UUUCCGGUUGAUCCUGCCGGACCCGACUGCUAUCAGAGUGGGACUAAGCCAUGCGAGUCG
-ACAUA----GCAA------UAUGUGGCAUACGGCUCAGUGACACGUAGUCAACAUGCCC
AGGGGACGUGGAUAACCUCGGGAAACUGAGGUUAAACCGCGAUAGGUCAUCA-CUUCUGG
AAUGGGUAAUGACUUAAA-CCU--------AU-A---------UGG-CCCCUGGAUUGGA
CUGCGGCCGAUCAGGCUGUUGGUGAGGUAAUGGCCCACCAAACCUGUAACCGGUACGGGC
UCUGAGAGGAGGAGCCCGGGGAUGGGCACUGAGACAAGGGCCCAGGCCCUAUGGGGCGCA
GCAGGCGCGAAACCUCUGCAAUAGGCGAAAGCUUGACAGGGUUACUCUGAGUGAUUUCCG
UU-A-AGGAGAUCUUUUGGCACCUCUAAAAAUGGUGCAGAAUAAGGGGUGGGCAAGUCUG
GUGUCAGCCGCCGCGGUAAUACCGGCACCCCGAGUGGUCGGGACGAUUAUUGGGCCUAAA
GCAUCCGUAGCCGGUCCUGCAAGUCCUCCGUUAAAUCCACCCGCUCAACGGUUGGGC-CG
CGGGGGAUACUACAGGGCUAGGAGGCGGGAGAGGCAAGCGGUACUCGAUGGGUAGGGGUA
AAAUCCACUGAUCCAUUGAAGACCACC-AGUGGCGAAGGCGGCUUGCCAGAACGCGCUCG
ACGGUGAGGGAUGAAAGCUGGGGGAGCAAACCGGAUUAGAUACCCGGGUAGUCCCAGCUG
UAAACGAUGCAGACUCGGUGAUGGGCUGGCUUCGUGCCAACCCGGUGCCGCAGGGAAGCC
GUUAAGUCUGCCGCCUGGGGAGUACGGUCGCAAGACUGAAACUUAAAGGAAUUGGCGGGG
GAGCACCACAAGGGGUGGAGCCUGCGGUUCAAUUGGAGUCAACGCCGGA-----------
------------------------------------------------------------
------------------------------------------------------------
------------------------------------------------------------
------------------------------------------------------------
------------------------------------------------------------
------------------------------------------------------------
------------------------------------------------------------
------------------------------------------------------------
------------------------------------------
>FJ936655.1.987
--UCCGGUUGAUCCUGCCGGACCCGACUGCUAUCAGAGUGGGACUAAGCCAUGCGAGUUA
-ACGCA----GCAA------UGCGUGGCAUACGGCUCAGUAACACGUAGUCAACAUGCCC
AGGGGACGUGGAUAACCUCGGGAAACUGAGGAUAAACCGCGAUAGGCCAAGG-UUUCUGG
AAUGGAUCAUGGCUGAAA-CCU--------AC-A---------UGG-CCCCUGGAUUGGA
CUGCGGCCGAUCAGGCUGUUGGUGAGGUAAUGGCCCACCAAACCUGUAACCGGUACGGGC
UCUGAGAGGAGGAGCCCGGAGAUGGGCACUGAGACAAGGGCCCAGGCCCUAUGGGGCGCA
GCAGGCGCGAAACCUCUGCAAUAGGCGAAAGCUUGACAGGGUUACUCUGAGUGACGUCCG
UU-A-AGGACGUCUUUUGGCACCUCUAAAAAUGGUGCAGAAUAAGGGGUGG-CAAGUCUG
GUGUCAGCCGCCGCGGUAAUACCAGCACCCCGAGUGGUCGGGACGAUUAUUGGGCCUAAA
GCAUCCGUAGCCGGUUCUGCAAGUCUUCCGUUAAAUCCACCUGCUCAACAGAUGGGC-CG
CGGAGGAUACUACAGGGCUAGGAGGCGGGAGAGGCAAGCGGUACUCAGUGGGUAGGGGUA
AAAUCCUCUGAUCCACUGAAGACCACC-AGUGGCGAAGGCGGCUUGCCAGAACGCGCUCG
ACGGUGAGGGAUGAAAGCUGGGGGAGCAAACCAGAUUAGAUACCCGGGUAGUCCCAGCUG
UAAACGAUGCAGACUCGGUGAUGGGUUGGCUUUGGGCCAACCCAGUGCCGCAGGGAAGCC
GUUAAGCCCGCCGCCUGGGGAGUACGGCCGCAAGGCUGAAACUUAAAGGAAUUGGCGGGG
GAGCACCACAAGGGGUGAAGCUUGCGGUUUAAUUGGAGUCAACGCCGGAAACCUUACCGG
GGGCGACAGCAGA-GUGAAGGCCAGAUUAAAGGUCUUGCCAGACAAGCUGAGAGGAGGUG
CAUGGCC-----------------------------------------------------
------------------------------------------------------------
------------------------------------------------------------
------------------------------------------------------------
------------------------------------------------------------
------------------------------------------------------------
------------------------------------------------------------
------------------------------------------
>FR749948.1.1462
-----GGUUGAUCCUGCCAGAGGCCAUUGCUAUCAGGGUUUGACUAAGCCAUGCGAGUCG
AGAG-GU---GUAAG----AC-CUCGGCAUACUGCUCAGUAACACGUGGUUAACCUGCCC
UAAGGUGGAGAAUACUCCCGGGAAACUGGGGCUAAUGCUCCAUAGUGGAUAU-GUCCUGG
AAUGGUAUAUCCUCGAAA--GA--------UCCG---------UC-GCCUUAGGAUGGGA
CUGCGUCCGAUUAGGUUGUUGGCGGGGUAACGGCCCACCAAGCCAUUGAUCGGUACGGGU
UGUGGGAGCAAGAUCCCGGAGAUGGAUUCUGAGACAUGAAUCCAGGCCCUACGGGGCGCA
GCAGGCGCGCAAACUUUACAAUGCGAGCAAUCGUGAUAAGGAAACCCUGAGUGCCUGU--
CG-AU--GCAGGCUGUUCAUAUAUCUAAAUCAUAUGUGAAGAAAGGGCAGGGCAAGACCG
GUGCCAGCCGCCGCGGUAAUACCGGCUGCUCGAGUGAUGGCCACUAUUACUGGGUUUAAA
GCGUCCGUAGCUUGACUGUUAGGUCUCUUGGGAAAUCUUCACGCUCAACGUGAAGGCGUC
UAAGAGAUACCGGCAGUCUUGGAACUGGGAGAGGUAAACCGUACUUCGGGGGUAGGAGUG
AAAUCUUGUAAUCCUCGAGGGACGACCUAU-GGCGAAGGCAGUUUACCAGAACAGCUUCG
ACAGUGAGGGACGAAAGCUGGGGGAGCAAACGGGAUUAGAUACCCCGGUAGUCCCAGCCG
UAAACAAUGUGCGUUAGGUGUGUCGGUAACCACGUGUUACUGAUGCGCCGAAGAGAAACC
GUGAAACGCACCACCUGGGAAGUACGGUCGCAAGGCUGAAACUUAAAGGAAUUGGCGGGG
GAGCACCACAACAGGUGGAGCCUGCGGUUUAAUUGGAUUCAACGCCGGACAUCUCACCGG
AUAAGACAGCUGA-AUGAUUGUCAAUCUGAAGGUUUUACAUGACUAGCUGAGAGGAGGUG
CAUGGCCGUCGUCAGUUCGUACUGUGAAGCAUCCUGUUAAGUCAGGCAACGAGCGAGACC
CACGCCGACAAUUGCCAGCAGCAUC-UCCG-GAUGGCUGGGGACAUUGUCGGGACCGCCU
CUGCUAAAGGGGAGGAAGGAAUGGGCAACGGUAGGUCAGCAUGCCCCGAAUUAUCCGGGC
UACACGCGGGCUACAAUGGACGGGACAAUGGGUAACAACACCGAAAGGUGCAGUCAAUCU
CCGAACCCCGCCCUUAGUUAGGAUUGCGGGUUGCAACUCACCCGCAUGAAUCUGGAAUCU
GUAGUAAUCGCGUUUCACU-AUAGCGCGGUGAAUACGUCCCUGCUCCUUGCACACACCGC
CCGUCAAACCAUCCUAGUGGGGUUUGGAUGAGUCCCUGGU-CUUU-GCCGGGGUCGAAUC
UAGGUUCCGUGAGGAGGGUUAAGUCGUAACAAGGUAGCCGUA
>CP007174.1979360.1980652
--------------------ACCCGACUGCUAUCAGAGUGGGACUAAGCCAUGCGAGUUA
-ACGCA----GCAA------UGCGUGGCAUACGGCUCAGUAACACGUAGUCAACAUACCC
AGGGGACGUGGAUAACCUCGGGAAACUGAGGAUAAACCGCGAUAGGCCAUGG-UUUCUGG
AAUGGAUCAUGGCUGAAA-CCU--------AC-A---------UGG-CCCCUGGAUUGGA
CUGCGGCCGAUCAGGCUGUUGGUGAGGUAAUGGCCCACCAAACCUGUAACCGGUACGGGC
UCUGAGAGGAGGAGCCCGGAGAUGGGCACUGAGACAAGGGCCCAGGCCCUAUGGGGCGCA
GCAGGCGCGAAACCUCUGCAAUAGGCGAAAGCUUGACAGGGUUACUCUGAGUGACGUCCG
UU-A-AGGACGUCUUUUGGCACCUCUAAAAAUGGUGCAGAAUAAGGGGUGGGCAAGUCUG
GUGUCAGCCGCCGCGGUAAUACCAGCACCCCGAGUGGUCGGGACGAUUAUUGGGCCUAAA
GCAUCCGUAGCCGGUUCUGCAAGUCUUCCGUUAAAUCCACCUGCUCAACAGAUGGGC-UG
CGGAGGAUACUACAGGGCUAGGAGGCGGGAGAGGCAAGCGGUACUCAGUGGGUAGGGGUA
AAAUCCUCUGAUCCACUGAAGACCACC-AGUGGCGAAGGCGGCUUGCCAGAACGCGCUCG
ACGGUGAGGGAUGAAAGCUGGGGGAGCAAACCGGAUUAGAUACCCGGGUAGUCCCAGCUG
UAAACGAUGCAGACUCGGUGAUGGGUUGGCUUUGGGCCAACCCAGUGCCGCAGGGAAGCC
GUUAAGUCUGCCGCCUGGGGAGUACGGUCGCAAGACUGAAACUUAAAGGAAUUGGCGGGG
GAGCACCACAAGGGGUGAAGCCUGCGGUUCAAUUGGAGUCAACGCCGGAAAUCUUACCGG
GGGCGACAGCAGA-GUGAAGGUCAAGCUGAAGACUUUACCAGACAAGCUGAGAGGAGGUG
CAUGGCCGUCGCCAGCUCGUGCCGUGAGGUGUCCUGUUAAGUCAGGUAACGAGCAAGAUC
CCUGCCUCUAGUUGCUACUGCUGGUCUCCGGACUAGCAGGGCUAAUUAGAGGGACCGCCG
CCGCUGAGGCGGAGGAAGGAGGGGGCUACGGCAGGUCAGUAUGCCCCGAAACCCUCGGGC
CACACGCGGGCUGCAAUGGUAAGGACAACGGGCUCCGAUUCCGAAAGGAGGAGGCAAUCC
CC-AAACCUUACCUCAGUUAUGAUUGAGGGCUGAAACUCGCCCUCAUGAAUCUGGAAUCC
CUAGUAACCGCGUGUCACU-AUCGCGCGGUG-----------------------------
------------------------------------------------------------
------------------------------------------
>CP014214.1740638.1742103
ACUCCGGUUGAUCCUGCCGGCGGCCACCGCUAUAGGAAUUCGAUUAAGACAUGCGAGUCU
AGAGA-----GCAA------U-CUCGGCGGACUGCUCAGUAACACGUGGACAACGUACCC
UAAAGUGGAGCAUAAUCUCGGGAAACUGAGGAUAAUUCUCCAUAGACCAUGA-GAUCUGG
AAUGACUUAUGGUUCAAA--GU--------UCCG---------GC-GCUUUAGGAUCGGU
CUGCGGCCUAUCAGGUAGUAGUGGGUGUAACGUACCCCCUAGCCAAUUACGGGUAUGGGC
CUUGAGAGAGGGAGCCCAGAGUUGGAUUCUGAGACACGAAUCCAGGCCCUACGGGGCGCA
GCAGUCGCGAAAACUUCACAAUGGGCGAAAGCCCGAUGAGGGAAUUCCUAGUGCUAGCAC
AU-U-GUGCUAGCUUUUCCUUAGCGUAGAUAACUAGGGGAAUAAGGGCUGGGUAAGACGG
GUGCCAGCCGCCGCGGUAAUACCCGCAGCCCGAGUGGUGGUCGAUUUUAUUGAGUCUAAA
ACGUUCGUAGCCGGUCUGAUAAAUCCCUGGGUAAAUCGGGUGGCUUAACCAUCCGAA-UU
CCGGGGAGACUGUCAGGCUUGGGAUCGGGAGAGGUAUGAGGUACUUCAGGGGUAGGGGUA
AAAUCCUGUAAUCCUUGGAGGACCACC-GGUGGCGAAGGCGUCAUACUAGAACGAAUCCG
ACGGUGAGGGACGAAGCCCUAGGUCGCAAACGGGAUUAGAUACCCCGGUAGUCUAGGGUG
UAAACGCUGCAGACUAGGUGUUGGAGGCCCUACGGGGGCACCCAGUGCCCGAGAGAAGUU
GUUAAGUCUGCUACUUGGGGAGUACGUCCGCAAGGAUGAAACUUAAAGGAAUUGGCGGGG
GAGCACCGCAACGGGAGGAGCGUGCGGUUUAAUUGGAUUCAACACCGGAAAACUCACCAA
GGGAGACCAUCAC-AUGAAAGCCAGGCUAAUGACUUUGCUUGAUUCUUGGAGAAGUGGUG
CAUGGCCAUCGUCAGUUCGUACUGUAAAGCGUUCUCUUAAGUGAGAUAACGAACAAGACC
CUCACUUAUAAUUGCUACUCGUCUG-UCCG-CAGA-CGAGGCACAUUAUCGGGACCGCUG
GCGCUAAGUCAGAGGAAGGAGAGGUCAACGGUAGGUCAGUAUGCCCUGAAUCUCUUGGGC
UACACGCGCGCUACAAAGGGCGGGACAAUGGGUCCCUACACCGAAAGGUGGAGGCAAUCU
CG-AAACCCGUCCGUAGUUCGGACUGAGGGUUGUAACUCACCCUCACGAAGCUGGAUUCC
GUAGUAAUCGCGAAUCAA-CAACUCGCGGUGAAUAUGCCCCUGCUCCUUGCACACACCGC
CCGUCAAACCACCCGAGUCGGGUUUCAGUGAGGUUACCUUUAAU-UGGGGUAUUCGAACU
GAGAUUCAGCAAGGGAGGUUAAGUCGUAACAAGGUAUCUGAG
>CP007536.892626.894095
ACUCCGGUUGAUCCUGCCGGACCCGACUGCUAUCAGAGUGGGACUAAGCCAUGCGAGUUA
-ACGCA----GCAA------UGCGUGGCAUACGGCUCAGUAACACGUAGUCAACAUGCCC
AGGGGACGUGGAUAACCUCGGGAAACUGAGGAUAAACCGCGAUAGGCCAUGA-UUUCUGG
AAUGGAUCAUGGCUGAAA-CCU--------AC-A---------UGG-CCCCUGGAUUGGA
CUGCGGCCGAUCAGGCUGUUGGUGAGGUAAUGGCCCACCAAACCUGUAACCGGUACGGGC
UCUGAGAGGAGGAGCCCGGAGAUGGGCACUGAGACAAGGGCCCAGGCCCUAUGGGGCGCA
GCAGGCGCGAAACCUCUGCAAUAGGCGAAAGCUUGACAGGGUUACUCUGAGUGACGUCCG
UU-A-AGGACGUCUUUUGGCACCUCUAAAAAUGGUGCAGAAUAAGGGGUGGGCAAGUCUG
GUGUCAGCCGCCGCGGUAAUACCAGCACCCCGAGUGGUCGGGACGAUUAUUGGGCCUAAA
GCAUCCGUAGCCGGUUCUGCAAGUCUUCCGUUAAAUCCACCUGCUCAACAGAUGGGC-UG
CGGAGGAUACUACAGGGCUAGGAGGCGGGAGAGGCAAGCGGUACUCAGUGGGUAGGGGUA
AAAUCCUCUGAUCCACUGAAGACCACC-AGUGGCGAAGGCGGCUUGCCAGAACGCGCUCG
ACGGUGAGGGAUGAAAGCUGGGGGAGCAAACCGGAUUAGAUACCCGGGUAGUCCCAGCUG
UAAACGAUGCAGACUCGGUGAUGGGUUGGCUUUGGGCCAACCCAGUGCCGCAGGGAAGCC
GUUAAGUCUGCCGCCUGGGGAGUACGGUCGCAAGACUGAAACUUAAAGGAAUUGGCGGGG
GAGCACCACAAGGGGUGAAGCCUGCGGUUCAAUUGGAGUCAACGCCGGAAAUCUUACCGG
GGGCGACAGCAGA-GUGAAGGUCAAGCUGAAGACUUUACCAGACAAGCUGAGAGGAGGUG
CAUGGCCGUCGCCAGCUCGUGCCGUGAGGUGUCCUGUUAAGUCAGGUAACGAGCAAGAUC
CCUGCCUCUAGUUGCUACUGCUGGUCUCAGGACUAGAAGGGCUAAUUAGAGGGACCGCCG
CCGCUGAGGCGGAGGAAGGAGGGGGCUACGGCAGGUCAGUAUGCCCCGAAACCCUCGGGC
CACACGCGGGCUGCAAUGGUAAGGACAACGGGCUCCGAUUCCGAAAGGAGGAGGCAAUCC
CC-AAACCUUACCUCAGUUAUGAUUGAGGGCUGAAACUCGCCCUCAUGAAUCUGGAAUCC
CUAGUAACCGCGUGUCACU-AUCGCGCGGUGAAUACGUCCCUGCUCCUUGCACACACCGC
CCGUCGCUUCACCGAAGCUGGUUCUUGGCGAGGUGGCGCCUAAU-UGGCGCUAUCGAACC
UGGGGUCAGCAACGGGGGAGCC--------------------
>GU388489.1.1058
-UUCCGGUUGAUCCUGCCGGCGGCCACCGCUAUAGGAAUUCGAUUAAGACAUGCGAGUCG
AGAGUC----GUUUG-----GACUCGGCGGGCUGCUCAGUAACACGUGGAUAACGUGCCC
UUAAGAGGAGGAUAAUCUCGGGAAAUUGAGGAUAAUACUCCAUAGAUCACGG-GAUCUGG
AAUGACCUGUGGUUCAAA--GU--------UCCG---------GC-GCUUAAGGAUCGGU
CUGCGGCCUAUCAGGUAGUAGUGGGUUUAACAUACCUACUAGCCUACGACGGGUAUGGGC
CUUGAGAGAGGGAGCCCAGAGUUGGAUUCUGAGACACGAAUCCAGGCCCUACGGGGCGCA
GCAGUCGCGAAAACUUCACAAUGGGGGCAACCCCGAUGAGGGAAUUCCUAGUGCUAGCAC
AA-U-GUGUUAGCUUUUCUUCAGCAUAGAACACUGAAGGAAUAAGGGCUGGGUAAGACGG
GUGCCAGCCGCCGCGGUAAUACCUGCAGCCCAAGUGGUGGUCGAUUUUAUUGAGUCUAAA
ACGUUCGUAGCCGGUUCGGUAAAUCUUUGGGUAAAUCGGGGGGCUUAACUUUCCGAC-UU
CCGAGGAGACUGCCGAACUUGGGACCGGGAGAGGCAAGAGGUACUUCUGGGGUAGGGGUA
AAAUCCUGUAAUCCUAGAAGGACCACC-GGUGGCGAAGGCGUCUUGCUAGAACGGAUCCG
ACGGUGAGGGACGAAGCCCUAGGUCGCAAACGGGAUUAGAUACCCCGGUAGUCUAGGGUG
UAAACGCUGCAGACUUGGUGUUGGAGGCCCUUCGGGGGCAUUCAGUGCCGGAGAGAAGUU
GUUAAGUCUGCUACUUGGGGAGUACGUCCGCAAGGAUGAAACUUAAAGGAAUUGGCGGGG
GAGCACCGCAACGGGAGGAGCGUGCGGUUUAAUUGGAUUAAACACCGGAAAACUCACCAG
GGAAGACUGUUAC-AUGAAGGCCGGGCUAAAGACUCUGCCAGAUUUUCAGAGAGGUGGUG
CAUGGCCGUCGUCAGUUCGUACCGUAAGGCGUUCUCUUAAGUGAGAUAACGAACGAGACC
CUCACCAAUAGU------------------------------------------------
------------------------------------------------------------
------------------------------------------------------------
------------------------------------------------------------
------------------------------------------------------------
------------------------------------------------------------
------------------------------------------
>HI592328.1.1123
------------------------------------------------------------
------------------------------------------------------------
------------------------------------------------------------
------------------------------------------------------------
------------------------------------------------------------
---------------------------------------------------CGGGGUGCA
CCAGGCGCGAAAACUUCACAAUGGGGGCAACCCCGAUGAGGGAAUUCCUAGUGCUAGCAC
AA-U-GUGUUAGCUUUUCUUCAGCAUAGAACACUGAAGGAAUAAGGGCUGGGUAAGACGG
GUGCCAGCCGCCGCGGUAAUACCUGCAGCCCAAGUGGUGGUCGAUUUUAUUGAGUCUAAA
ACGUUCGUAGCCGGUUCGGUAAAUCUUUGGGUAAAUCGGGGGGCUUAACUUUCCGAC-UU
CCGAGGAGACUGCCGAACUUGGGACCGGGAGAGGCAAGAGGUACUUCUGGGGUAGGGGUA
AAAUCCUGUAAUCCUAGAAGGACCACC-GGUGGCGAAGGCGUCUUGCUAGAACGGAUCCG
ACGGUGAGGGACGAAGCCUUAGGUCGCAAACGGGAUUAGAUACCCCGGUAGUCUAGGGUG
UAAACGCUGCAGACUUGGUGUUGGAGGCCCUUCGGGGGGAUUCAGUGCCGGAGAGAAGUU
GUUAAGUCUGCUACUUGGGGAGUACGUCCGCAAGGAUGAAACUUAAAGGAAUUGGCGGGG
GAGCACCGCAACGGGAGGAGCGUGCGGUUUAAUUGGAUUAAACACCGGAAAACUCACCAG
GGAAGACUGUUAC-AUGAAGGCCGGGCUAAAGACUCUGCCAGAUUUUCAGAGAGGUGGUG
CAUGGCCGUCGUCAGUUCGUACCGUAAGGCGUUCUCUUAAGUGAGAUAACGAACGAGACC
CUCACCAAUAGUUGCUACUUAUUCC-UCCG-GGGG-UAAGGCACAUUAUUGGGACCGCUG
GCGCUAAGUCAGAUGAAGGCGAGGUCAACGGUAGGUCAGUAUGCCCCGAAUUUCCUGGGC
UACACGCGCGCUACAAAGGGCGGGACAAUGAGUUCUCACACCGAAAGGUGCAAGUAAUCU
CG-AAACCCGUCCGUAGUUCGGAUUGAGGGUUGUAACUCACCCUCAUGAAGCUGGAUUCC
GUAGUAAUCGCGAAUCAA-CAACUCGCGGUGAAUAUGCCCCUGCUCCUUGCACACACCGC
CCGUCAAACCAUCCGAGUUGGGUUUCAGUGAGGUUACCUUUGAU-UGGGGUAUUCGAACU
GAGAUUUAGCAAGGAAGGUUAAGUCGUAACAAGGUAUCCGU-
>HQ141808.1.942
-UUCCGGUUGAUCCUGCCGGACCUUACUGCUAUCGGGGUGGGACUAAGACAUGCGAGUCG
AGCGUCCCUAGCUAU-UUGAGACGCGGCGUACGGCUCAGUAACACGUGGCUAACCUACCC
UCAGGACGGGGACAACCCCGGGAAACUGGGGCUAAUACCAGAUAGGUGAGGA-UGCCUGG
AAUGGUUUCUCACUCAAAGGGCUUUGGAAACAUGC-UUCCACUGUCGCCUGAGGAUGGGG
CCGCGACCGAUCAGGUUGUUGGUGAGGUAAUGGCUCACCAAGCCUUUAACCGGUACGGGC
CGUGAGAGCGGUGGCCCGGAGAUGGGUACUGAGACAAGGGCCCAGGCCCUAUGGGGCGCA
GCAGGCGCGAAACCUCUGCAAUAGGCGAAAGCUUGACAGGGUUACUCUGAGUGAUUUCCG
UU-A-AGGAGAUCUUUUGGCACCUCUAAAAAUGGUGCAGAAUAAGGGGUGGGCAAGUCUG
GUGUCAGCCGCCGCGGUAAUACCAGCACCCCGAGUGGUCGGGACGUUUAUUGGGCCUAAA
GCAUCCGUAGCCGGUUCUACAAGUCUUCCGUUAAAUCCACCUGCUUAACAGAUGGGC-UG
CGGAAGAUACUAUAGAGCUAGGAGGCGGGAGAGGCAAGCGGUACUCGAUGGGUAGGGGUA
AAAUCCGUUGAUCCAUUGAAGACCACC-AGUGGCGAAGGCGGCUUGCCAGAACGCGCUCG
ACGGUGAGGGAUGAAAGCUGGGGGAGCAAACCGGAUUAGAUACCCGGGUAGUCCCAGCUG
UAAACGAUGCAGACUCGGUGAUGAGUUGGCUUAUUGCUAACUCAGCGCCGCAGGGAAGCC
GUUAAGUUUGCCGCCUGGGGAGUACGGUCGCAAGACUGAAACUUAAAGGAAUUGGCGGGG
GAGCACCACAAGGGGUGAAGCCUGCGGUUCAAUUGGAGUCAACGCCGGA-----------
------------------------------------------------------------
------------------------------------------------------------
------------------------------------------------------------
------------------------------------------------------------
------------------------------------------------------------
------------------------------------------------------------
------------------------------------------------------------
------------------------------------------------------------
------------------------------------------
>HQ616013.1.1259
------------------------------------------------------------
---------------------------------GCUCAGUAACACGUGGAGAACGCGCCC
UUAAGUGGAGGAUAAUCUCGGGAAAUUGAGGAUAAUACUCCAUAGAUCAUGG-GAUCUGG
AAUGACCCAUGGUUCAAA--GU--------UCCG---------GC-GCUUAAGGAUCGCU
CUGCGGCCUAUCAGGUAGUAGUGGGUGUAAAGUACCCCCUAGCCUACGACGGGUAUGGGC
CUUGAGAGAGGGAGCCCAGAGUUGGAUUCUGAGACACGAAUCCAGGCCCUACGGGGCGCA
GCAGUCGCGAAAACUUCACACUGGGGGCAACCCCGAUGAGGGAAAUCCUAGUGCUAGUGC
AA-U-GCAUUAGCUUUUCUUUAGCGUAGAUAACUAGAGGAAUAAGGGCUGGGUAAGACGG
GUGCCAGCCGCCGCGGUAAUACCCGCAGCCCAAGUGGUGGUCGAUUUUAUUGAGUCUAAA
ACGUUCGUAGCCGGUUCACUAAAUCCUUGGGUAAAUCGGGAAGCUUAACUUUCCGAC-UU
CCGAGGAGACUGGUGAACUUGGGACCGGGAGAGGCAAGAGGUACUUCUGGGGUAGGGGUA
AAAUCCUGUAAUCCUAGAAGGACCACC-GGUGGCGAAGGCGUCUUGCUAGAACGGAUCCG
ACGGUGAGGGACGAAGCCCUGGGUCGCAAACGGGAUUAGAUACCCCGGUAGUCCAGGGUG
UAAACGCUGCCGACUUGGUGUUGGAGGCCCUUCGGGGGCAUUCAGUGCCGGAGAGAAGUU
GUUAAGUCGGCUACUUGGGGAGUACGUCCGCAAGGAUGAAACUUAAAGGAAUUGGCGGGG
GAGCACCGCAACGGGAGGAGCGUGCGGUUUAAUUGGAUUCAACACCGGAAAACUCACCAA
GGGCGACUAUCAC-AUGAAAGCCAGGCUAACGACCUUGCUUGAUUCUUAGAGAGGUGGUG
CAUGGCCGUCGUCAGUUCGUACCGUAAGGCGUUCUCUUAAGUGAGAUAACGAACGAGACC
CUCAUCUAUAAUUGCUACUUCACCC-UCCG-GGGU-GGAGGCACAUUAUCGAGACCGCUG
GCGCUAAGUCAGAGGAAGGAGAGGUCAACGGUAGGUCAGUAUGCCCCGAAUCUCUUGGGC
UACACGCGCGCUACAAAGGGCGGGACAAUGGGCCACGACGCCGAAAGGCGAAGUCAAUCU
CG-AAACCCGUCCGUAGUUCGGAUUGAGGGUUGUAACUCACCCUCAUGAAGCUGGAUUCC
GUAGUAAUCGCGUUUCAAA-AUAGCGCGGUGAAUAAGUCCCUGCUCCUUGCACACACCG-
------------------------------------------------------------
------------------------------------------
>JF302318.1.1262
------------------------------------------------------------
---------------------------------GCUCAGUAACACGUGGAUAACCUACCC
UUAGGACCGGGAUAACCCUGGGAAACUGGGGAUAAUACUGGAUAGGCAAUUU-UUCCUGU
AAUGGUUUUUUGUUUAAA-UGU--------UUUU---------UCG-CCUAAGGAUGGGU
CUGCGGCCGAUUAGGUAGUUGGUUAGGUAAUGGCUUACCAAGCCGUUGAUCGGUACGGGU
UGUGAGAGCAAGAGCCCGGAGAUGGAACCUGAGACAAGGUUCCAGGCCCUACGGGGUGCA
GCAGGCGCGAAACCUCCGCAAUGUGAGAAAUCGCGACGGGGGGAUCCCAAGUGCCAUUCU
UA-ACGGGAUGGCUUUUCAUUAGUGUAAAGAGCUUUUGGAAUAAGAGCUGGGCAAGACCG
GUGCCAGCCGCCGCGGUAACACCGGCAGCUCUAGUGGUAGCAAUUUUUAUUGGGCCUAAA
GCGUCCGUAGCCGGUUUAAUAAGUCUCUGGUUCAAUCAUGCAGCUUAACUGUGGGAAUUG
CUGGAGAUACUAUUAGACUUGAGCCCGGGAGAGGUUAGAGGUACUCCCAGGGUAGAGGUG
AAAUUCUGUAAUCCUGGGAGCCCCGCC-UGUUGCGAAGGCGUCUAACUGGAACGGUUCUG
ACGGUGAGGGACGAAAGUUAGGGGCGCGAACCGGAUUAGAUACCCGGGUAGUCCUAGCCG
UAAACGAUGCGGACUUGGUGUUGGGAUGGCUUUGAGCCGCUCCGGUGCCGAAGGGAAGCU
GUUAAGUCCGCCGCCUGGGAAGUACGGUCGCAAGACUGAAACUUAAAGGAAUUGGCGGGG
GAGCACCACAACGCGUGGAGCCUGCGGUUUAAUUGGAUUCAACGCCGGACAUCUCACCAG
GAGCGACAGCUGU-AUGAUUACCAGGUUGAUGACUUUGCUUGACUAGCUGAGAGGAGGUG
CAUGGCCGCCGUCAGCUCGUACCGUGAGGCGUCCUGUUAAGUCAGGCAACGAGCGAGACC
CACGCCCUUAGUUACCAGCUUAUCCUUUUUUGGAUGAUGGGCACACUAAGGGGACCGCCU
AUGAUAAAUAGGAGGAAGGAGUGGACGACGGUAGGUCCGUAUGCCCCGAAUCCUCUGGGC
AACACGCGGGCUACAAUGGCUAAGACAAUGGGUUCCGACACCGAAAGGUGGAGGUAAUCC
UCUAAACUUAGUCGUAGUUCGGAUUGAGGACUGUAACUCGUUCUCAUGAAGCUGGAAUGC
GUAGUAAUCUCGUGUCAC-AAUCGCGCGGUGAAUACGUCCCUGCUCCUUGCACACACCG-
------------------------------------------------------------
------------------------------------------
>JF683050.1.1262
------------------------------------------------------------
---------------------------------GCUCAGUAACACGUGGAUAACCUACCC
UUAGGACUGGGAUAACUCUGGGAAACUGGGGCUAAUACCGGAUAGAUGAUUU-UUCUUGG
AAUGGGAUUUUGUUUAAA-UGU--------UUUU---------UCG-CCUAAGGAUGGGU
CUGCGGCAGAUUAGGUAGUUGGUUAGGUAAUGGCUUACCAAGCCGUUGGUCGGUACGGGU
UGUGAGAGCAAGAGCCCGGAGAUGGAACCUGAGACAAGGUUCCAGGCCCUACGGGGUGCA
GCAGGCGCGAAACCUCCGCAAUGUGAGAAAUCGCGACGGGGGGAUCCCAAGUGCCAUUCU
UA-ACGGGAUGGCUUUUCAUUAGUGUAAAGAGCUUUUGGAAUAAGAGCUGGGCAAGACCG
GUGCCAGCCGCCGCGGUAACACCGGCAGCUCUAGUGGUAACAAUUUUUAUUGGGCCUAAA
GCGUCCGUAGCCGGUUUGAUAAGUCACUGGUGAAAUCCUGUAGCUUAACUGUGGGAAUUG
CUGGUGAUACUGUUGAACUUGAGGUCGGGAGAGGUUAGCGGUACUCCCAGGGUAGAGGUG
AAAUUCUGUAAUCCUGGGAGGACCACC-UGUGGCGAAGGCGGCUAACUGGAACGAACCUG
ACGGUGAGGGACGAAAGCUAGGGGCGCGAACCGGAUUAGAUACCCGGGUAGUCCUAGCCG
UAAACGAUGCGGACUUGGUGUUGGGAUGGCUUUGAGCCGCUCCGGUGCCGAAGGGAAGCU
GUUAAGUCCGCCGCCUGGGAAGUACGGUCGCAAGACUGAAACUUAAAGGAAUUGGCGGGG
GAGCACCACAACGCGUGGAGCCUGCGGUUUAAUUGGAUUCAACGCCGGACAUCUCACCAG
GAGCGACAGCUGU-AUGAUUACCAGGCUGAUGACCUUGUUUGACUAGCUGAGAGGAGGUG
CAUGGCCGCCGUCAGCUCGUACCGUGAGGCGUCCUGUUAAGUCAGGCAACGAGCGAGACC
CACGCCCUUAGUUACCAGCUUAUCCUUUUUUGGAUGAUGGGCACACUAAGGGGACCGCCU
AUGAUAAAUAGGAGGAAGGAGUGGACGACGGUAGGUCCGUAUGCCCCGAAUCCUCUGGGC
AACACGCGGGCUACAAUGGCUGAGACAAUGGGUUCCGACACCGAAAGGUGGAGGUAAUCC
UCUAAACUUAGUCGUAGUUCGGAUUGAGGACUGUAACUCGUUCUCAUGAAGCUGGAAUGC
GUAGUAAUCGCGUAUCAC-UAUUGCGCGGUGAAUACGUCCCUGCUCCUUGCACACACCG-
------------------------------------------------------------
------------------------------------------
>JF683222.1.1262
------------------------------------------------------------
---------------------------------GCUCAGUAACACGUGGAUAAUCUACCC
UUAGGACCGGGAUAACCCUGGGAAACUGGGGAUAAUACUGGAUAGGCAAUUU-UUCCUGU
AAUGGUUUUUUGUUUAAA-UGU--------UUUU---------UCG-CCUAAGGAUGAGU
CUGCGGCCGAUUAGGUAGUUGGUUAGGUAAUGGCUUACCAAGCCGUUGAUCGGUACGGGU
UGUGAGAGCAAGAGCCCGGAGAUGGAACCUGAGACAAGGUUCCAGGCCCUACGGGGUGCA
GCAGGCGCGAAACCUCCGCAAUGUGAGAAAUCGCGACGGGGGGAUCCCAAGUGCCAUUCU
UA-ACGGGAUGGCUUUUCAUUAGUGUAAAGAGCUUUUGGAAUAAGAGCUGGGCAAGACCG
GUGCCAGCCGCCGCGGUAACACCGGCAGCUCUAGUGGUAACAAUUUUUAUUGGGCCUAAA
GCGUCCGUAGCCGGUUUGAUAAGUCACUGGUGAAAUCCUGUAGCUUAACUGUGGGAAUUG
CUGGUGAUACUGUUGAACUUGAGGUCGGGAGAGGUUAGCGGUACUCCCAGGGUAGAGGUG
AAAUUCUGUAAUCCUGGGAGGACCACC-UGUGGCGAAGGCGGCUAACUGGAACGAACCUG
ACGGUGAGGGACGAAAGCUAGGGGCGCGAACCGGAUUAGAUACCCGGGUAGUCCUAGCCG
UAAACGAUGCGGACUUGGUGUUGGGAUGGCUUUGAGCCGCUCCGGUGCCGAAGGGAAGCU
GUUAAGUCCGCCGCCUGGGAAGUACGGUCGCAAGACUGAAACUUAAAGGAAUUGGCGGGG
GAGCACCACAACGCGUGGAGCCUGCGGUUUAAUUGGAUUCAACGCCGGACAUCUCACCAG
GAGCGACAGCUGU-AUGAUUACCAGGCUGAUGACCUUGUUUGACUAGCUGAGAGGAGGUG
CAUGGCCGCCGUCAGCUCGUACCGUGAGGCGUCCUGUUAAGUCAGGCAACGAGCGAGACC
CACGCCCUUAGUUACCAGCUUGUCCCUUCG-GGAUGAUGGGCACACUAAGGGGACCGCCU
AUGAUAAAUAGGAGGAAGGAGUGGACGACGGUAGGUCCGUAUGCCCCGAAUCCUCUGGGC
AACACGCGGGCUACAAUGGCUGAGACAAUGGGUUCCGACACCGAAAGGCGGUGGUAAUCU
UUUAAACCUAGUCGUAGUUCGGAUUGAGGGCUGUAACUCGCCCUCAUGAAGCUGGAAUGC
GUAGUAAUCGCGUGUCAC-AAUCGCGCGGUGAAUACGUCCCUGCUCCUUGCACACACCG-
------------------------------------------------------------
------------------------------------------
>JF807141.1.1256
------------------------------------------------------------
---------------------------------GCUCAGUAACACGUGGAGAACGUGCCC
UUAAGUGGGGGAUAAUCUCGGGAAAUUGAGGAUAAUACCCCAUAGGUCAUGG-GAUCUGG
AAUGACCCAUGGCUGAAA--GU--------UCCG---------GC-GCUUAAGGAUCGCU
CUGCGGCCUAUCAGGUAGUAGUGGGUGUAACGUACCCCCUAGCCUACGACGGGUAUGGGC
CUUGAGAGAGGGAGCCCAGAGUUGGAUUCUGAGACACGAAUCCAGGCCCUACGGGGCGCA
GCAGUCGCGAAAACUUCACAAUGGGCGAAAGCCCGAUGAGGGAAUUCCUAGUGCUAGCAC
AU-UUGUGUUAGCUUUUCCUUAGCGUAGAUAACUAGGGGAAUAAGGGCUGGGUAAGACGG
GUGCCAGCCGCCGCGGUAAUACCCGCAGCCCGAGUGGUGGUCGAUUUUAUUGAGUCUAAA
ACGUUCGUAGCCGGUCUGAUAAAUCCUUGGGUAAAUCGGGAAGCUUAACUUUCCGAA-UU
CCGAGGAGACUGUCAGGCUUGGGAUCGGGAGAGGUAUGAGGUACUUCAGGGGUAGGGGUA
AAAUCCUGUAAUCCUUGGAGGACCACC-GGUGGCGAAGGCGUCAUACUAGAACGAAUCCG
ACGGUGAGGGACGAAGCCCUAGGUCGCAAACGGGAUUAGAUACCCCGGUAGUCUAGGGUG
UAAACGCUGCAGACUUGGUGUUGGGGGCCCUUCGGGGGCAUUCAGUGCCGGAGAGAAGUU
GUUAAGUCUGCUACUUGGGGAGUACGUCCGCAAGGAUGAAACUUAAAGGAAUUGGCGGGG
GAGCACCGCAACGGGAGGAGCGUGCGGUUUAAUUGGAUUCAACACCGGAAAACUCACCAA
GGGAGACCAUCAC-AUGAAAGCCAGGCUAAUGACUUUGCUUGAUUCUUGGAGAAGUGGUG
CAUGGCCAUCGUCAGUUCGUACUGUAAAGCGUUCUCUUAAGUGAGAUAACGAACAAGACC
CUCACUUAUAAUUGCUACUCGUCUG-UCCG-CAGG-CGAGGCACAUUAUCGGGACCGCUG
GCGCUAAGUCAGAGGAAGGAGAGGUCAACGGUAGGUCAGUAUGCCCUGAAUCUCUUGGGC
UACACGCGCGCUACAAAGGGCGGGACAAUGAGUUCCGACACCGAAAGGUGAAGGCAAUCU
CG-AAACCCGUCCGUAGUUCGGACUGAGGGUUGUAACUCACCCUCACGAAGCUGGAUUCC
GUAGUAAUCGCGAAUCAAA-AACUCGCGGUGAAUAUGCCCCUGCUCCUUGCACACACCG-
------------------------------------------------------------
------------------------------------------
>JF807264.1.1256
------------------------------------------------------------
---------------------------------GCUCAGUAACACGUGGACAACGUGCCC
UAAAGUGGAGCAUAAUCUCGGGAAACUGAGGAUAAUUCUCCAUAGACCAUGA-GAUCUGG
AAUGACUUAUGGUUCAAA--GU--------UCCG---------GC-GCUUUAGGAUCGGU
CUGCGGCCUAUCAGGUAGUAGUGGGUGUAACGUACCCCCUAGCCAGUUACGGGUAUGGGC
CUUGAGAGAGGGAGCCCAGAGUUGGAUUCUGAGACACGAAUCCAGGCCCUACGGGGCGCA
GCAGUCGCGAAAACUUCACAAUGGGCGAAAGCCCGAUGAGGGAAUUCCUAGUGCUAGCAC
AU-UUGUGUUAGCUUUUCCUUAGCGUAGAUAACUAGGGGAAUAAGGGCUGGGUAAGACGG
GUGCCAGCCGCCGCGGUAAUACCCGCAGCCCGAGUGGUGGUCGAUUUUAUUGAGUCUAAA
ACGUUCGUAGCCGGUCUGAUAAAUCCUUGGGUAAAUCGGGAAGCUUAACUUUCCGAA-UU
CCGAGGAGACUGUCAGGCUUGGGAUCGGGAGAGGUAUGAGGUACUUCAGGGGUAGGGGUA
AAAUCCUGUAAUCCUUGGAGGACCACC-GGUGGCGAAGGCGUCAUACUAGAACGAAUCCG
ACGGUGAGGGACGAAGCCCUAGGUCGCAAACGGGAUUAGAUACCCCGGUAGUCUAGGGUG
UAAACGCUGCAGACUUGGUGUUGGGGGCCCUUCGGGGGCAUUCAGUGCCGGAGAGAAGUU
GUUAAGUCUGCUACUUGGGGAGUACGUCCGCAAGGAUGAAACUUAAAGGAAUUGGCGGGG
GAGCACCGCAACGGGAGGAGCGUGCGGUUUAAUUGGAUUCAACACCGGAAAACUCACCAA
GGGAGACCAUCAC-AUGAAAGCCAGGCUAAUGACUUUGCUUGAUUCUUGGAGAAGUGGUG
CAUGGCCAUCGUCAGUUCGUACUGUAAAGCGUUCUCUUAAGUGAGAUAACGAACAAGACC
CUCACUUAUAAUUGCUACUCGUCUG-UCCG-CAGG-CGAGGCACAUUAUCGGGACCGCUG
GCGCUAAGCCAGAGGAAGGAGAGGUCAACGGUAGGUCAGUAUGCCCCGAAUCUCUUGGGC
UACACGCGCGCUACAAAGGGCGGGACAAUGGGCUCCGACGCCGAGAGGCGGAGGCAAUCC
CG-AAACCCGUCCGUAGUUCGGAUUGAGGGCUGUAACUCGCCCUCAUGAAGCUGGAUUCC
GUAGUAAUCGCGAAUCAA-CAACUCGCGGUGAAUAUGCCCCUGCUCCUUGCACACACCG-
------------------------------------------------------------
------------------------------------------
>JF980498.1.1419
---CUGGUUGAUCCUGCCGGCGGCCACCGCUAUAGGAAUUCGAUUAAGACAUGCGAGUCG
AGAGUC----GUAUG-----GACUCGGCGGACUGCUCAGUAACACGUGGAUAACGUGCCC
UUAAGUGGAGGAUAAUCUCGGGAAAUUGAGGAUAAUACUCCAUAGAUCAUGACA-CCUGG
AAUGAGUCAUGGUUCAAA--GU--------UCCG---------GC-GCUUAAGGAUCGGU
CUGCGGCCUAUCAGGUAGUAGUGGGUGUAAUGUACCUACUAGCCUAUGACGGGUAUGGGC
CUUGAGAGAGGGAGCCCAGAGUUGGAUUCUGAGACACGAAUCCAGGCCCUACGGGGCGCA
GCAGUCGCGAAAACUUCACAAUGGGCGCAAGCCCGAUGAGGGAACUCCUAGUGCUAGCAC
UU-U-KUGUUAGCUUUUCUUCAGCGUAGAUAACUGAAGGAAUAAGGGCUGGGUAAGACGG
GUGCCAGCCGCCGCGGUAAUACCUGCAGCCCAAGUGGUGGUCGAUUUUAUUGAGUCUAAA
ACGUUCGUAGCCGGUCUGGUAAAUCCUUGGGUAAAUCGGAAAGCUUAACUUUCCGAA-UU
CCGAGGAGACUGCCAGACUUGGGACCGGGAGAGGCUAGAGGUACUUCUGGGGUAGGGGUA
AAAUCCUGUAAUCCUAGAAGGACCACC-GGUGGCGAAGGCGUCUAGCUAGAACGGAUCCG
ACGGUGAGGGACGAAGCCCUGGGUCGCAAACGGGAUUAGAUACCCCGGUAGUCCAGGGUG
UAAACGCUGCAGACUUGGUGUUGGAGAUCCUUCGAGGGUAUUCAGUGCCGGAGAGAAGUU
GUUAAGUCUGCUACUUGGGGAGUACGUCCGCAAGGAUGAAACUUAAAGGAAUUGGUGGGG
GAGCACCGCAACGGGAGGAGCGUGCGGUUUAAUUGGAUUCAACACCGGAAAACUCACCAG
GGGAGACUGUUAC-AUGAAAGCCAGGCUAAUGACCUUGCUCGAUUUUCAGAGAAGUGGUG
CAUGGCCGUCGUCAGUUCGUACCGUAAGGCGUUCUCUUAAGUGAGAUAACGAACGAGACC
CUCACUAAUAUUUGCUACUCCGUUC-UCCG-GAAC-GGAGGCACAUUAUUGGGACCGCUG
GCGCUAAGCCAGAGGAAGGAGAGGUCAACGGUAGGUCAGCAUGCCCUGAAUCUCCUGGGC
UACACGCGCGCUACAAAGGGCGGGACAAUGGGUUCCGACACCGAAAGGUGAAGGUAAUCU
CG-AAACCCGUCCGUAGUUCGGAUUGAGGGUUGUAACUCACCCUCAUGAAGCUGGAUUCC
GUAGUAAUCGCGAAUCAA-CAACUCGCGGUGAAUAUGCCCCUGCUCCUUGCACACACCGC
CCGUCAAACCAUCCGAGUUGGGUUUCAGUGAAGCUGCCUCUAAC-UAGGGUUGUUGAACU
GAGAUUUAGCAAGGAAGGUU----------------------
>JN030663.1.1241
------------------------------------------------------------
---------------------------------GCUCAGUAACACGUGGAUAACAUGCCC
UAGAGUGGAGGAUAAUCUCGGGAAAUUGAGGAUAAUACUCCACAGAUCAUGA-AAUCUGG
AAUGAUUCAUGGUUCAAA--GU--------UCCG---------GC-GCUCUAGGAUUGGU
CUGCGGCUUAUCAGGUUGUAGUGGGUGUAACGGACCCACUAGCCGUUGACGAGUAUGGGC
CUUGAGAGAGGGAGCCCAGAGAUGGAUUCUGAGACACGAAUCCAGGCCCUACGGGGCGCA
GCAGUCGCGAAAACUUCACAAUGGAGGCAACUCCGAUGAGGGAAUUCCUAGUGCUAUUGC
AA-UUAUUAUAGCUUUUCUUUAGCGUAGAUAACUAGAGGAAUAAGGGCUGGGUAAGACGG
GUGCCAGCCGCCGCGGUAAUACCCGCAGCCCAAGUGGUGGUCGAUUUUAUUGAGUCUAAA
ACGUUCGUAGCCGGUUCACUAAAUCCUUGGGUAAAUCGGGAAGCUUAACUUUCCGAC-UU
CCGAGGAGACUGGUGAACUUGGGACCGGGAGAGGCAAGAGGUACUUCUGGGGUAGGGGUA
AAAUCCUGUAAUCCUAGAAGGACCACC-GGUGGCGAAGGCGUCUUGCUAGAACGGAUCCG
ACGGUGAGGGACGAAGCCCUGGGUCGCAAACGGGAUUAGAUACCCCGGUAGUCCAGGGUG
UAAACGCUGCAGACUUGGUGUUGGGGACCCUUCGGGGGUGUUCAGUGCCGGAGAGAAGUU
GUUAAGUCUGCUACUUGGGGAGUACGUCCGCAAGGAUGAAACUUAAAGGAAUUGGCGGGG
GAGCACCGCAACGGGAGGAACGUGCGGUUUAAUUGGAUUCAACACCGGAAAACUCACCAG
CAGCGACUAUUAC-AUGAAAGUCGGGCCGAUGACCUUACUAGAUUUUUAGAGAGGUGGUG
CAUGGCCGUCGUCAGUUCGUACCGUAAGGCGUUCUCUUAAGUGAGAUAACGAACGAGACC
CACACCAAUAGUUGCUACUGCGUCG-UCCG-CGAC-GCAGGCACACUAUUGGGACCGCUG
GCGCUAAGUCAGAGGAAGGAGUGGUCAACGGUAGGUCAGUAUGCCCCGAAUCUGCUGGGC
UACACGCGCGUUACAAAGGGCGGGACAAUGGGCUCCGACGCCGAAAGGCGAAGGCAAUCU
CG-AAACCCGUCCGUAGUUCGGAUUGAGGGUUGUAACUCACCCUCAUGAAGCUGGAUUCC
GUAGUAAUCGCGAAUCAA-CAACUCGCGGUGAAUAUGCCCC-------------------
------------------------------------------------------------
------------------------------------------
>CP017803.454724.456208
AUUCUGUUUGAUCCUGGCAGAUGCUACUGCUAUUGGGAUUCG-UUAAGCCAUGCAAGUCG
AACGAGU---UUAG-----GCUCGUGGCGUACGGCUCAGUAACACGUGGAUAACCUACCC
UUAGGACUGGGAUAACCCUGGGAAACUGGGGAUAAUACUGGAUAGGCAAUUA-UUCCUGU
AAUGGUUUUUUGUUUAAA-UGU--------UUUU---------UCG-CCUAAGGAUGGGU
CUGCGGCCGAUUAGGUAGUUGGUUAGGUAAUGGCUUACCAAGCCUUUGAUCGGUACGGGU
UGUGAGAGCAAGAGCCCGGAGAUGGAACCUGAGACAAGGUUCCAGGCCCUACGGGGUGCA
GCAGGCGCGAAACCUCCGCAAUGUGAGAAAUCGCGACGGGGGGAUCCCAAGUGCCAUUCU
UA-ACGGGAUGGCUUUUCAUUAGUGUAAAGAGCUUUUGGAAUAAGAGCUGGGCAAGACCG
GUGCCAGCCGCCGCGGUAACACCGGCAGCUCUAGUGGUAGCAGUUUUUAUUGGGCCUAAA
GCGUCCGUAGCCGGUUUAAUAAGUCUCUGGUGAAAUCCUGCAGCUUAACUGUGGGAAUUG
CUGGAGAUACUAUUAGACUUGAGAUCGGGAGAGGUUAGAGGUACUCCCAGGGUAGAGGUG
AAAUUCUGUAAUCCUGGGAGGACCGCC-UGUUGCGAAGGCGUCUGACUGGAACGAUUCUG
ACGGUGAGGGACGAAAGCUAGGGGCGCGAACCGGAUUAGAUACCCGGGUAGUCCUAGCUG
UAAACGAUGCGGACUUGGUGUUGGGGUGGCUUUGAGCUGUCCCAGUGCCGAAGGGAAGCU
GUUAAGUCCGCCGCCUGGGAAGUACGGUCGCAAGACUGAAACUUAAAGGAAUUGGCGGGG
GAGCACCACAACGCGUGGAGCCUGCGGUUUAAUUGGAUUCAACGCCGGACAUCUCACCAG
AGGCGACAGCUGU-AUGAUAGCCAGGUUGAUGACUUUGCUUGACUAGCUGAGAGGAGGUG
CAUGGCCGCCGUCAGCUCGUACCGUGAGGCGUCCUGUUAAGUCAGGCAACGAGCGAGACC
CACGCUCUUAGUUACCAGCGGAUCCUUUUUUGGAUGCCGGGCACACUAAGGGGACCGCCU
AUGAUAAAUAGGAGGAAGGAGUGGACGACGGUAGGUCCGUAUGCCCCGAAUCCUCUGGGC
AACACGCGGGCUACAAUGGCUGAGACAAUGGGUUCCGACGCCGAAAGGCGGAGGUAAUCC
UCUAAACUUAGUCGUAGUUCGGAUUGAGGACUGUAACUCGUUCUCAUGAAGCUGGAAUGC
GUAGUAAUCGCGUGUCAC-AAUCGCGCGGUGAAUACGUCCCUGCUCCUUGCACACACCGC
CCGUCACGCCACCCAAAAAGGGAUUGGAUGAGGAUGUAAUG-UUUUGUUAUAUUCGAAUC
UAGUUUUUUUAAGGAGGGCGAAGUCGUAACAAGGUAGCCGUA
>JN030715.1.1421
AUUCCGGUUGAUCCUGGCGGCGGCCACCGCUAUAGGAAUUCGAUUAAGACAUGCGAGUCG
AGAGUC----GUAUG-----GACUCGGCGGACUGCUCAGUAACACGUGGAUAACGUGCCC
UAAAGUGGAGCAUAAUCUCGGGAAACUGAGAAUAAUUCUCCAUAAACCACAAAU-UCUGG
AACGACUUAUGGUUGAAA--GU--------UCCG---------GC-GCUUUAGGAUCGGU
CUGCGGCCUAUCAGGUAGUAGUGGGUGUAAUGGACCCCCUAGCCAGUGACGGGUAUGGGC
CUUGAGAGAGGGAGCCCAGAGUUGGAAUCUGAGACACGAUUCCAGGCCCUACGGGGCGCA
GCAGUCACGAAAACUUCACACUGGAGGGAAGUCCGAUGAGGGAAUUCCAAGUGCUUGGGC
AU-U-GUCCAAGCUUUUCUUAAGCAUAGAUAACUCAAGGAAUAAGGGCUGGGUAAGACGG
GUGCCAGCCGCCGCGGUAAUACCCGCAGCCCAAGUGGUGGUCGAUUUUAUUGAGUCUAAA
ACGUUCGUAGCCGGUUCGGUAAAUCUUUGGGUAAAUCGGGGGGCUUAACUUUCCGAA-UU
CCGGGGAGACUGCCGAACUUGGGACCGGGAGAGGCAAGAGGUACUUGAGGGGUAGGGGUA
AAAUCCUGUAAUCCUAAAAGGACCACC-GGUGGCGAAGGCGUCUUGCUAGAACGGAUCCG
ACGGUGAGGGACGAAGCCCUGGGUCGCAAACGGGAUUAGAUACCCCGGUAGUCCAGGGUG
UAAACGCUGCAGACUUGGUGUUGGGGACCCUUCGGGGGUGUUCAGUGCCGGAGAGAAGUU
GUUAAGUCUGCUACUUGGGGAGUACGUCCGCAAGGAUGAAACUUAAAGGAAUUGGCGGGG
GAGCACCGCAACGGGAGGAACGUGCGGUUUAAUUGGAUUCAACACCGGAAAACUCACCAG
CAGCGACUGUUAC-AUGAAAGUCAGGCCGAUGACCUUACUAGAUUUUCAGAGAGGUGGUG
CAUGGCCGUCGUCAGUUCGUACCGUAAGGCGUUCUCUUAAGUGAGAUAACGAACGAGACC
CUCACCAAUAAUUGCUACUGCAUCG-UCCG-CGAU-GUAGGCACAUUAUUGGGACCGCUG
GCGCUAAGUCAGAGGAAGGAGAGGUCAACGGUAGGUCAGUAUGCCCCGAAUCUGCUGGGC
UACACGCGCGUUACAAAGGGCGGGACAAUGGGCUCCGACGCCGAAAGGCGAAGGCAAUCU
CG-AAACCCGUCCGUAGUUCGGAUUGAGGGUUGUAACUCACCCUCAUGAAGCUGGAUUCC
GUAGUAAUCGCGAAUCAA-CAACUCGCGGUGAAUAUGCCCCUGCUCCUUGCACACACCGC
CCGUCAAACCACCUGAGUUGGGUUUCAGUGAGGCUAUCUCUAAC-UGGGGUAUUCGAACU
GAGAUUUAGCAAGGAGGGUU----------------------
>DQ123862.1.1256
------------------------------------------------------------
---------------------------------GCUCAGUAACACGUGGAUAACGUGCCC
UAGAGUGGAGGAUAAUCUCGGGAAAUUGAGGAUAAUACCCCAUAGAUCAUGA-GAUCUGG
AAUGACUCAUGGUUCAAA--GU--------UCCG---------GC-GCUUAAGGAUCGCU
CUGCGGCCUAUCAGGUAGUAGUGGGUGUAAAGUACCCCCUAGCCUACGACGGGUAUGGGC
CUUGAGAGAGGGAGCCCAGAGUUGGAUUCUGAGACACGAAUCCAGGCCCUACGGGGCGCA
GCAGUCGCGAAAACUUCACACUGGGGGGAACCCCGAUGAGGGAAAUCCUAGUGCUAGGAC
AU-U-GUUCUAGCUUUUCUCAAGCGUAGAUAACUUGAGGAAUAAGGGCUGGGUAAGACGG
GUGCCAGCCGCCGCGGUAAUACCUGCAGCCCAAGUGGUGGUCGAUUUUAUUGAGUCUAAA
ACGUUCGUAGCCGGUUUGGUAAAUCUUUGGGUAAAUCGGGAGGCUCAACUUUCCGAC-UU
CCGAAGAGACUGCCAAACUUGGGACCGGGAGAGGCUAGAGGUACUUCUGGGGUAGGGGUA
AAAUCCUGUAAUCCUAGAAGGACCACC-GGUGGCGAAGGCGUCUAGCUAGAACGGAUCCG
ACGGUGAGGGACGAAGCCCUGGGUCGCAAACGGGAUUAGAUACCCCGGUAGUCCAGGGUG
UAAACGCUGCAGACUUGGUGUUGGGGACCCUUCGGGGGUGUUCAGUGCCGGAGAGAAGUU
GUUAAGUCUGCUACUUGGGGAGUACGUCCGCAAGGAUGAAACUUAAAGGAAUUGGCGGGG
GAGCACCGCAACGGGAGGAACGUGCGGUUUAAUUGGAUUCAACACCGGAAAACUCACCAG
CAGCGACUAUUAC-AUGAAAGUCAGGCCGAUGACCUUACUAGAUUUUUAGAGAGGUGGUG
CAUGGCCGUCGUCAGUUCGUACCGUAAGGCGUUCUCUUAAGUGAGAUAACGAACGAGACC
CUCACCAAUAAUUGCUACUGCGUCG-UCCG-CGGC-GUAGGCACAUUAUUGGGACCGCUG
GCGCUAAGUCAGAGGAAGGAGAGGUCAACGGUAGGUCAGUAUGCCCCGAAUCUGCUGGGC
UACACGCGCGUUACAAAGGGCGGGACAAUGGGCUCCGACGCCGAAAGGUGAAGGCAAUCU
CG-AAACCCGUCCGUAGUUCGGAUUGAGGGUUGUAACUCACCCUCAUGAAGCUGGAUUCC
GUAGUAAUCGCGAAUCAA-CAACUCGCGGUGAAUAUGCCCCUGCUCCUUGCACACACCG-
------------------------------------------------------------
------------------------------------------
>JN098564.1.1029
------------------------------------------------------------
------------------------------------------------------------
------------------------------------------------------------
------------------------------------------------------------
------------------------------------------------------------
-----------------------------------------------CCUACGGGGUGCA
GCAGGCGCGAAACCUCCGCAAUGUGAGAAAUCGCGACGGGGGGAUCCCAAGUGCCAUUCU
UA-ACGGGAUGGCUUUUCAUUAGUGUAAAGAGCUUUUGGAAUAAGAGCUGGGCAAGACCG
GUGCCAGCCGCCGCGGUAACACCGGCAGCUCUAGUGGUAGCAAUUUUUAUUGGGCCUAAA
GCGUCCGUAGCCGGUUUAAUAAGUCUCUGGUGAAAUCCUGCAGCUUAACUGUGGGAAUUG
CUGGAGAUACUAUUAGACUUGAGACCGGGAGAGGUUAGAGGUACUCCCAGGGUAGAGGUG
AAAUUCUGUAAUCCUGGGAGGACCGCC-UGUUGCGAAGGCGGCUAACUGGAACGAACCUG
ACGGUGAGGGACGAAAGCUAGGGGCGCGAACCGGAUUAGAUACCCGGGUAGUCCUAGCCG
UAAACGAUGCGGACUUGGUGUUGGGAUGGCUUUGAGCCGCUCCGGUGCCGAAGGGAAGCU
GUUAAGUCCGCCGCCUGGGAAGUACGGUCGCAAGACUGAAACUUAAAGGAAUUGGCGGGG
GAGCACCACAACGCGUGGAGCCUGCGGUUUAAUUGGAUUCAACGCCGGACAUCUCACCAG
GAGCGACAGCUGU-AUGAUUACCAGGCUGAUGACUUUGCUUGACUAGCUGAGAGGAGGUG
CAUGGCCGCCGUCAGCUCGUACCGUGAGGCGUCCUGUUAAGUCAGGCAACGAGCGAGACC
CACGCCCUUAGUUACCAGCAUAUCCUUUUU-GGAUGAUGGGCACACUAAGGGGACCGCCU
AUGAUAAAUAGGAGGAAGGAGUGGACGACGGUAGGUCCGUAUGCCCCGAAUCCUCUGGGC
AACACGCGGGCUACAAUGGCUAAGACAAUGGGUUCCGACACCGAAAGGUGGAGGUAAUCC
UCUAAACUCAGUCGUAGUUCGGAUUGAGGACUGUAACUCGUUCUCAUGAAGCUGGAAUGC
GUAGUAAUCGCGUAUCAC-UAUUGCGCGGUGAAUACGUCCCUGCUCCUUGCACACACCGC
------------------------------------------------------------
------------------------------------------
>CP010834.492619.494103
AUUCUGUUUGAUCCUGGCAGAUGCUACUGCUAUUGGGAUUCG-UUAAGCCAUGCAAGUCG
AACGAGU---UUAG-----GCUCGUGGCGUACGGCUCAGUAACACGUGGAUAACCUACCC
UUAGGACCGGGAUAACCUUGGGAAACUGAGGAUAAUACUGGAUAGGCAAUUU-UUCCUGG
AAUGGUUUUUUGUUUAAA-UGU--------UUUU---------UCG-CCUAAGGAUGGGU
CUGCGGCCGAUUAGGUAGUUGGUUAGGUAACGGCUUACCAAGCCAUUGAUCGGUACGGGU
UGUGAGAGCAAGAGCCCGGAGAUGGAACCUGAGACAAGGUUCCAGGCCCUACGGGGCGCA
GCAGGCGCGAAACCUCCGCAAUGUGAGAAAUCGCGACGGGGGGAUCCCAAGUGCCAUUCU
UA-ACGGGAUGGCUUUUCAUUAGUGUAAAAAGCUUUUGGAAUAAGAGCUGGGCAAGACCG
GUGCCAGCCGCCGCGGUAACACCGGCAGCUCUAGUGGUAGCAAUUUUUAUUGGGCCUAAA
GCGUCCGUAGCCGGUUUAAUAAGUCUCUGGUGAAAUCCUGUAGCUUAACUGUGGGAAUUG
CUGGAGAUACUAUUAGACUUGAGACCGGGAGAGGUUAGAGGUACUCCCAGGGUAGAGGUG
AAAUUCUGUAAUCCUGGGAGGACCGCC-UGUUGCGAAGGCGUCUAACUGGAACGGUUCUG
ACGGUGAGGGACGAAAGUUAGGGGCGCGAACCGGAUUAGAUACCCGGGUAGUCCUAACUG
UAAACGAUGCGGACUUGGUGUUGGGGUGGCUUUGAGCUGCUCCAGUGCCGAAGGGAAGCU
GUUAAGUCCGCCGCCUGGGAAGUACGGUCGCAAGACUGAAACUUAAAGGAAUUGGCGGGG
GAGCACCACAACGCGUGGAGCCUGCGGUUUAAUUGGAUUCAACGCCGGACAUCUCACCAG
AGGCGACAGCUGU-AUGAUAGCCAGGUUGAUGACUUUGCUUGACUAGCUGAGAGGAGGUG
CAUGGCCGCCGUCAGCUCGUACCGUGAGGCGUCCUGUUAAGUCAGGCAACGAGCGAGACC
CACGCCCUUAGUUACCAGCUUGUCCUUUUUUGGAUGAUGGGCACACUAAGGGGACCGCCU
AUGAUAAAUAGGAGGAAGGAGUGGACGACGGUAGGUCCGUAUGCCCCGAAUCCUCUGGGC
AACACGCGGGCUACAAUGGCUAAGACAAUGGGUUCCGACACCGAAAGGUGGAGGUAAUCC
UCUAAACUUAGUCGUAGUUCGGAUUGAGGACUGUAACUCGUUCUCAUGAAGCUGGAAUGC
GUAGUAAUCGCGUAUCAC-UAUUGCGCGGUGAAUACGUCCCUGCUCCUUGCACACACCGC
CCGUCACACCACCCAAAAAGGGCUUGGAUGAGGAUAUGGUG-UUUUGUCAUAUUCGAAUC
UAGGUUUUUUAAGGAGGGUGAAGUCGUAACAAGGUAGCCGUA
>DQ402011.1.1452
AUUCCGGUUGAUCCUGGCGGAAGCUACUGCUAUUGGGAUUCGAUUAAGCCAUGCGAGUUG
AAUGAAU---UUAG-----AUUCAUGGCGUACGGCUCAGUAACACGUGGAUAACUUACCC
UUAGGACUGGGAUAACUCUGGGAAACUGGGGAUAAUACCGGAUAUUAGGCUA-UGGCUGG
AAUGCUUUGCCUUUGAAA-UGUUU------CUUG-------UAUCG-CCUAAGGAUAGAU
CUGCGGCUGAUUAGGUCGUUGGUGGGGUAAUGGCCCACCAAGCCUAUGAUCGGUACGGGU
UGUGAGAGCAAGAGCCCGGAGAUGGAACCUGAGACAAGGUUCCAGACCCUACGGGGUGCA
GCAGGCGCGAAACCUCCGCAAUGUACGAAAGUGCGACGGGGGGAUCCCAAGUGUUAUUCU
UA-AUAGGAUAACUUUUCAUUAGUGUAAAAAGCUUUUAGAAUAAGAGCUGGGCAAGACCG
GUGCCAGCCGCCGCGGUAACACCGGCAGCUCAAGUGGUAGCUGUUUUUAUUGGGCCUAAA
GCGUUCGUAGCCGGUUUGAUAAGUCUUUGGUGAAAGCUUAUGGCUUAACUGUAAGAAUUG
CUGAAGAUACUGUCAGACUUGAAGUCGGGAGAGGUUAGAGGUACUACCGGGGUAGGGGUG
AAAUCCUAUAAUCCUGGGAGGACCACC-UGUGGCGAAGGCGUCUAACUGGAACGAUCUUG
ACGGUGAGUAACGAAAGCCAGGGGCGCGAACCGGAUUAGAUACCCGGGUAGUCCUGGCCG
UAAACGAUGUGGACUUGGUGUUGGAAUGGCUUCGAGUUGUUCCAGUGCCGAAGGGAAGCU
GUUAAGUCCACCGCCUGGGAAGUACGGUCGCAAGACUGAAACUUAAAGGAAUUGGCGGGG
GAGCACCACAACGCGUGGAGCCUGCGGUUUAAUUGGAUUCAACGCCGGACAUCUCACCAG
GAGCGACAGCUGU-AUGACAAUCAGGUUGAUGACCUUAUUUGACUAGCUGAGAGGAGGUG
CAUGGCCGCCGUCAGCUCGUACCGUGAGGCGUCCUGUUAAGUCAGGCAACGAGCGAGACC
CACGCCCUUAGUUACCAGCAUGGUC-UUUG-GAUUGAUGGGCACACUAAGGGGACCGCCA
GUGAUAAACUGGAGGAAGGAGUGGACGACGGUAGGUCCGUAUGCCCCGAAUCUCCUGGGC
UACACGCGGGCUACAAUGGCUAUGGCAAUGGGUUUCUUCACUGAAAGGUGGUGGUAAUCU
CUUAAACAUAGUCUUAGUUCGGAUUGAGGGCUGUAACUCGCCCUCAUGAAGCUGGAAUGC
GUAGUAAUCGCAUGUCAU-AACCGUGCGGUGAAUACGUCCCUGCUCCUUGCACACACCGC
CCGUCACACCACCCAAAAAGGGUUUGGAUGAGGCAAUGAUUUCAAUGUUAUUGUCGAAUC
UAGGUUUUUUGAGGAGGGUGAAGUCGUAACAAGGUAAC----
>JN562355.1.1308
---------------------CCCGACUGCUAUCAGAGUGGGACUAAGCCAUGCGAGUCG
-ACAUA----GCAA------UAUGUGGCAUACGGCUCAGUAACACGUAGUCAACAUGCCC
AGGGGACGUGGAUAACCUCGGGAAACUGAGGAUAAACCGCGAUAGGUCAUCA-CUUCUGG
AAUGGGUAAUGACUUAAA-CCU--------AU-A---------UGG-CCCCUGGAUUGGA
CUGCGGCCGAUCAGGCUGUUGGUGAGGUAAUGGCCCACCAAACCUGUAACCGGUACGGGC
UCUGAGAGGAGGAGCCCGGAGAUGGGCACUGAGACAAGGGCCCAGGCCCUAUGGGGCGCA
GCAGGCGCGAAACCUCUGCAAUAGGCGAAAGCUUGACAGGGUUACUCUGAGUGAUUUCCG
UU-A-AGGAGAUCUUUUGGCACCUCUAAAAAUGGUGCAGAAUAAGGGGUGGGCAAGUCUG
GUGUCAGCCGCCGCGGUAAUACCAGCACCCCGAGUGGUCGGGACGUUUAUUGGGCCUAAA
GCAUCCGUAGCCGGUUCUACAAGUCUUCCGUUAAAUCCACCUGCUUAACAGAUGGGC-UG
CGGAAGAUACUAUAGAGCUAGGAGGCGGGAGAGGCAAGCGGUACUCGAUGGGUAGGGGUA
AAAUCCGUUGAUCCAUUGAAGACCACC-AGUGGCGAAGGCGGCUUGCCAGAACGCGCUCG
ACGGUGAGGGAUGAAAGCUGGGGGAGCAAACCGGAUUAGAUACCCGGGUAGUCCCAGCUG
UAAACUAUGCAAACUCAGUGAUGCAUUGGCUUGUGGCCAAUGCAGUGCUGCAGGGAAGCC
GUUAAGUUUGCCGCCUGGGAAGUACGUACGCAAGUAUGAAACUUAAAGGAAUUGGCGGGG
GAGCACCACAAGGGGUGAAGCCUGCGGUUCAAUUGGAGUCAACGCCAGAAAUCUUACCCG
GAGAGACAGCAGA-AUGAAGGUCAAGCUGAAGACUUUACCAGACAAGCUGAGAGGUGGUG
CAUGGCCGUCGCCAGCUCGUGCCGUGAGAUGUCCUGUUAAGUCAGGUAACGAGCGAGAUC
CCUGCCUCUAGUUGCCACCAUUACUCUCAGGAGUAGUGGGGCGAAUUAGCGGGACCGCCG
CAGUUAAUGCGGAGGAAGGAAGGGGCCACGGCAGGUCAGUAUGCCCCGAAACUCUGGGGC
CACACGCGGGCUGCAAUGGUAGUGACAAUUGGUUCCGAAUCCGAAAGGAGGAGGUAAUCC
CU-AAACGCUACCACAGUUAUGACUGAGGGCUGCAACUCGCCCUCACGAAUAUGGAAUCC
CUAGUAACUGCGUGUCAUU-AUCGCGCGGUGAAUACGUCCCUGCUCCU------------
------------------------------------------------------------
------------------------------------------
>DQ402028.1.1440
AUUCCGGUUGAUCCUGGCGGCGGCCACCGCUAUAGGAAUUCGAUUAAGACAUGCGAGUCG
AGAGCC----GUCA----AAG-CUCGGCGGACUGCUCAGUAACACGUGGAGAACGUGCCC
UUAAGCGGAGGAUAAUCUCGGGAAAUUGAGGAUAAUACUCCAUAGGUCAUGG-GAUCUGG
AACGACCCAUGGCCGAAA--GC--------UCCG---------GC-GCUUAAGGAUCGCU
CUGCGGCUUAUCAGGUCGUAGUGGGUGUAACGUACCCCCUAGCCGACGACGAGUAUGGGC
CUUGAGAGAGGGAGCCCAGAGUUGGAUUCUGAGACACGAAUCCAGGCCCUACGGGGCGCA
GCAGUCGCGAAAACUUCACACUGGGGGCAACCCCGAUGAGGGAAUUCCUAGUGCCAGGGC
UU-U-GUCCUGGCUUUUCUCCAGCGUAGAUUACUGGAGGAAUAAGGGCUGGGUAAGACGG
GUGCCAGCCGCCGCGGUAAUACCUGCAGCCCGAGUGGUGGUCGAUUUUAUUGAGUCUAAA
ACGUUCGUAGCCGGUCCGGUAAAUCCCUGGGUAAAUCGGGAAGCUCAACUUCCCGAA-UU
CCGGGGAGACUGCCGGACUUGGGACCGGGAGAGGCUAGAGGUACUUCUGGGGUAGGGGUA
AAAUCCUGUAAUCCUGGAAGGACCACC-GGUGGCGAAGGCGUCUAGCUAGAACGGAUCCG
ACGGUGAGGGACGAAGCCCUGGGUCGCAAACGGGAUUAGAUACCCCGGUAGUCCAGGGUG
UAAACGCUGCAGACUUGGUGUUGGGGGCCCUUCGGGGGCGUCCAGUGCCGGAGAGAAGUU
GUUAAGUCUGCUACUUGGGGAGUACGUCCGCAAGGAUGAAACUUAAAGGAAUUGGCGGGG
GAGCACCGCAACGGGAGGAGCGUGCGGUUUAAUUGGAUUCAACACCGGAAAACUCACCAA
GGGCGACUGUUAC-AUGAAGGCCAGGCCGACGACCUUGCCGGAUUUUCAGAGAGGUGGUG
CAUGGCCGUCGUCAGUUCGUACCGUAAGGCGUUCUCUUAAGUGAGAUAACGAACGAGACC
CUCACCGAUAAUUGCUACUUCUCCC-UCCG-GGGA-GGAGGCACAUUAUCGGGACCGCUG
GCGCUAAGCCAGAGGAAGGAGAGGUCAACGGUAGGUCAGUAUGCCCCGAAUCUCUUGGGC
UACACGCGCGCUACAAAGGGCGGGACAAUGGGCUCCGACGCCGAGAGGCGGAGGCAAUCC
CG-AAACCCGUCCGUAGUUCGGAUUGAGGGCUGUAACCCGCCCUCAUGAAGCUGGAUUCC
GUAGUAAUCGCGAAUCAA-CAACUCGCGGUGAAUAUGCCCCUGCUCCUUGCACACACCGC
CCGUCAAACCAUCCGAGUUGGGUUCCAGUGAGGUCGCCUCCGAU-UGGGGCGUUCGAACU
GGGAUUCAGCAAGGAAGGUUAAGUCGUAACAAGGUAAC----
>JQ179593.1.1053
------------------------------------------------------------
---------------------------------GCUCAGUAACACGUGGAUAACCUACCC
UUAGGACCGGGAUAACCUUGGGAAACUGAGGAUAAUACUGGAUAGGCAAUUU-UUCCUGG
AAUGGUUUUUUGUUUAAA-UGU--------UUUU---------UCG-CCUAAGGAUGGGU
CUGCGGCAGAUUAGGUAGUUGGUUAGGUAAUGGCUUACCAAGCCUAUGAUCUGUACGGGU
UGUGAGAGCAAGAGCCCGGAGAUGGAACCUGAGACAAGGUUCCAGGCCCUACGGGGCGCA
GCAGGCGCGAAACCUCCGCAAUGUGAGAAAUCGCGACGGGGGGAUCCCAAGUGCCAUUCU
UA-ACGGGAUGGCUUUUCUUAAGUGUAAAAAGCUUUUGGAAUAAGAGCUGGGCAAGACCG
GUGCCAGCCGCCGCGGUAACACCGGCAGCUCUAGUGGUAGCUGUUUUUAUUGGGCCUAAA
GCGUUCGUAGCCGGUUUGAUAAGUCACUGGUGAAAUCCUGUAGCUUAACUGUGGGAAUUG
CUGGUGAUACUGUUGAACUUGAGGUCGGGAGAGGUUAGCGGUACUCCCAGGGUAGAGGUG
AAAUUCUGUAAUCCUGGGAGGACCACC-UGUGGCGAAGGCGGCUAACUGGAACGAACCUG
ACGGUGAGGGACGAAAGCUAGGGGCGCGAACCGGAUUAGAUACCCGGGUAGUCCUAGCCG
UAAACGAUGCGGACUUGGUGUUGGGAUGGCUUUGAGCCGCUCCGGUGCCGAAGGGAAGCU
GUUAAGUCCGCCGCCUGGGAAGUACGGUCGCAAGACUGAAACUUAAAGGAAUUGGCGGGG
GAGCACCACAACGCGUGGAGCCUGCGGUUUAAUUGGAUUCAACGCCGGACAUCUCACCAG
GAGCGACAGCUGU-AUGAUAAUCAGGUUGAUGACCUUAUUUGACUAGCUGAGAGGAGGUG
CAUGGCCGCCGUCAGCUCGUACCGUGAGGCGUCCUGUUAAGUCAGGCAACGAGCGAGACC
CACGCCCUUAGUUACCAGCAUGCCUUU--U-UGGUGAUGGGCACACUAGGGGGACCGCCA
GUGAUAAACUGGUGGAAGGAGUGGACGACGGU----------------------------
------------------------------------------------------------
------------------------------------------------------------
------------------------------------------------------------
------------------------------------------------------------
------------------------------------------
>CP011266.539366.540802
-----------UCCUGGCAGAUGCUACUGCUAUUGGGAUUCG-UUAAGCCAUGCAAGUCG
AACGAGU---UUAG-----GCUCGUGGCGUACGGCUCAGUAACACGUGGAUAACCUACCC
UUAGGACCGGGAUAACCUUGGGAAACUGAGGAUAAUACUGGAUAGGCAAUUA-UUCCUGC
AAUGGUUUUUUGUUUAAA-UGU--------UUUU---------UCG-CCUAAGGAUGGGU
CUGCGGCCGAUUAGGUAGUUGGUUAGGUAAUGGCUUACCAAGCCGUUGAUCGGUACGGGU
UGUGAGAGCAAGAGCCCGGAGAUGGAACCUGAGACAAGGUUCCAGGCCCUACGGGGUGCA
GCAGGCGCGAAACCUCCGCAAUGUGAGAAAUCGCGACGGGGGGAUCCCAAGUGCCAUUCU
UA-ACGGGAUGGCUUUUCAUUAGUGUAAAGAGCUUUUGGAAUAAGGGCUGGGCAAGACCG
GUGCCAGCCGCCGCGGUAACACCGGCAGCUCUAGUGGUAGCAGUUUUUAUUGGGCCUAAA
GCGUCCGUAGCCGGUUUAAUAAGUCUCUGGUGAAAUCCUGUAGCUUAACUGUGGGAAUAG
CUGGAGAUACUAUUAGACUUGAGACCGGGAGAGGUUAGAGGUACUCCCAGGGUAGAGGUG
AAAUUCUGUAAUCCUGGGAGGACCGCC-UGUUGCGAAGGCGUCUAACUGGAACGGUUCUG
ACGGUGAGGGACGAAAGUUAGGGGCGCGAACCGGAUUAGAUACCCGGGUAGUCCUAACUG
UAAACGAUGCGGACUUGGUGUUGGGGUGGCUUUGAGCUGCUCCAGUGCCGAAGGGAAGCU
GUUAAGUCCGCCGCCUGGGAAGUACGGUCGCAAGACUGAAACUUAAAGGAAUUGGCGGGG
GAGCACCACAACGCGUGGAGCCUGCGGUUUAAUUGGAUUCAACGCCGGACAUCUCACCAG
AGGCGACAGCUGU-AUGAUAGCCAGGCUGAUGACUUUGCUUGACUAGCUGAGAGGAGGUG
CAUGGCCGCCGUCAGCUCGUACCGUGAGGCGUCCUGUUAAGUCAGGCAACGAGCGAGACC
CACGCCCUUAGUUACCAGCGGAUCC-UUUU-GGAUGCCGGGCACACUAAGGGGACCGCCU
AUGAUAAAUAGGAGGAAGGAGUGGACGACGGUAGGUCCGUAUGCCCCGAAUCCUCUGGGC
AACACGCGGGCUACAAUGGCUAAGACAAUGGGUUCCGACACCGAAAGGUGGAGGUAAUCC
UCUAAACUUAGUCGUAGUUCGGAUUGAGGACUGUAACUCGUUCUCAUGAAGCUGGAAUGC
GUAGUAAUCGCGUAUCAC-UAUUGCGCGGUGAAUACGUCCCUGCUCCUUGCACACACCGC
CCGUCACACCACCCAAAAAGGGCUUGGAUGAGGAUGUAAUGUUUUUGUUAUAUUCGAAUC
UAGGUUUUUUAAGGAGGGUGAAGUCGUAACAAGGUAGCCGUA
>EU413602.1.1256
------------------------------------------------------------
---------------------------------GCUCAGUAACACGUGGAGAACGUGCCC
UUAAGUGGGGGAUAAUCUCGGGAAAUUGAGGAUAAUACCCCAUAGAUCAUGG-CAUCUGG
AAUGAGUCAUGGUUCAAA--GU--------UCCG---------GC-GCUUAAGGAUCGCU
CUGCGGCCUAUCAGGUAGUAGUGGGUGUAAGGUACCCCCUAGCCUACGACGGGUAUGGGC
CUUGAGAGAGGGAGCCCAGAGUUGGAUUCUGAGACACGAAUCCAGGCCCUACGGGGCGCA
GCAGUCGCGAAAACUUCACACUGGGGGCAACCCCGAUGAGGGAAAUCCUAGUGCUAGGAC
AU-U-GUUCUAGCUUUUCUCAAGCGUAGAUAACUUGAGGAAUAAGGGCUGGGUAAGACGG
GUGCCAGCCGCCGCGGUAAUACCUGCAGCCCAAGUGGUGGUCGAUUUUAUUGAGUCUAAA
ACGUUCGUAGCCGGUUUGGUAAAUCUUUGGGUAAAUCGGGAAGCUUAACUUUCCGAC-UU
CCGAAGAGACUGUCAAACUUGGGACCGGGAGAGGCUAGAGGUACUUCCGGGGUAGGGGUA
AAAUCCUGUAAUCCUGGAAGGACCACC-GGUGGCGAAGGCGUCUAGCUAGAACGGAUCCG
ACGGUGAGGGACGAAGCCCUGGGUCGCAAACGGGAUUAGAUACCCCGGUAGUCCAGGGUG
UAAACGCUGCAGACUUGGUGUUGGGGGCCCUUCGGGGGCGUCCAGUGCCGGAGAGAAGUU
GUUAAGUCUGCUACUUGGGGAGUACGUCCGCAAGGAUGAAACUUAAAGGAAUUGGCGGGG
GAGCACCGCAACGGGAGGAGCGUGCGGUUUAAUUGGAUUCAACACCGGAAAACUCACCAA
GGGCGACUGUCAC-AUGAAGGCCAGGCCGAUGACCUUGCCGGAUUCUCAGAGAGGUGGUG
CAUGGCCGUCGUCAGUUCGUACCGUAAGGCGUUCUCUUAAGUGAGAUAACGAACGAGACC
CUCACCGAUAAUUGCUACCCGUCCC-UCCG-GGGG-CGGGGCACAUUACCGGGACCGCUG
GCGCUAAGCCAGAGGAAGGAGAGGUCAACGGUAGGUCAGUAUGCCCCGAAUCUCUUGGGC
UACACGCGCGCUACAAAGGGCGGGACAAUGGGCUCCGACGCCGAGAGGCGGAGGCAAUCC
CG-AAACCCGUCCGUAGUUCGGAUUGAGGGCUGUAACUCGCCCUCAUGAAGCUGGAUUCC
GUAGUAAUCGCGGGUCAA-CAGCCCGCGGUGAAUAUGCCCCUGCUCCUUGCACACACCG-
------------------------------------------------------------
------------------------------------------
>JQ245006.1.998
--------------------------------UUUGGAUUCGAUUAAGCCCUGCCAGUCG
AAUGAACCC-UAG------UUUCAUGGCAUUCGGUUCAGUAACACGUGGAUAACUUACCC
UUAGGACCGGGAUAACUUCGGGAAACUGAAGAUAAUACUGGAUUUUAGGUUA-UGCCUGG
AAUGGUUUACCUUUGUAA-UGU--------AUUU---------UCG-CCUAAGGAUAGAU
UUGCGGCUGAUUAGGUCGUUGGUGGGGUAAUGGCCCACCAGGCCGAUGAUCGGUACGGGU
UGUGAGAGCAAGAGCCCGGAGAUGGAACCUGAGACAAGUUUCCAGACCCUACGGGGUGCA
GCAGGCGCGAAACCUCCGCAAUGUACGCAAGUGCGACGGGGGGAUCCCAAGUGUUAUUCU
UA-ACAGAAUAACUUUUCAUUAGUGUAAAAAGCUUUUAGAAUAAGAGCUGGGCAAGACCG
GUGCCAGCCGCCGCGGUAACACCGGCAGCUCAAGUGGUAGCUGUUUUUAUUGGGCCUAAA
GCGUUCGUAGCCGGUUUGAUAAGUCUUUGGUGAAAGCUUGUAGCUUAACUAUAAGAAUUG
CUGAUGAUACUGUCAGACUUGAAGUCGGGAGAGGUUAGAGGUACUACCGGGGUAGGGGUG
AGAUCCUAUAAUCCUGGGAGGACCACCUGU-GGCGAAGGCGUCUAACUGGAACGAUCUUG
ACGGUGAGUAACGAAAGCCAGGGGCGCGAACCGGAUUAGAUACCCGGGUAGUCGUGGCCG
UAAACGAUGUGGACUUGGCGUUGGAAUGGCCUCGAGUUGUUUCGGUUCCGAAGGGAAGCU
GUUAAUUCCACCGCCUGGGAAGUACGGUCGCAAGACUGAAACUUAAAGGAAUUGGAGGGG
GAGCACCACAACGCGUGGAGCCUGGGGUUUAAUUGGAUUCAACGCCGGACAUCUCACUAG
UAGCGACAGCGGAAAUGAUAAUCAGGUUGAUGACGGUUAUUGACUUGCUGAGAGGAGGUG
CAUGGCCGCGGUCAG-UCGUACUGUGA---------------------------------
------------------------------------------------------------
------------------------------------------------------------
------------------------------------------------------------
------------------------------------------------------------
------------------------------------------------------------
------------------------------------------------------------
------------------------------------------
>EU519290.1.1054
GCUCUGUUUGAUCCUGGCGGAGGCCACUGCUAUCGGAGUUCGAUUAAGCCAUGCGAGUCG
AGAG-GUG--CAAG-----AC-CUCGGCAUACUGCUCAGUAACACGUGGACAACCUACCC
UAUGGAGGGGGAUAACCCCGGGAAACUGGGGAUAAUACCGGAUAUAUGGAGC-CUCCUGG
AAUGGGGCUCCACUUAAA--GC--------UCCG---------GCG-CCUAAGGAUGGAU
CUGCGGCCGAUUAGGUAGUUGGUGGGGUAAAGGCCCACCAAGCCGAUUAUCGGUACGGGU
UGUGAGAGCAAGAGCCCGGAGAUGGAACCUGAGACAAGGUUCCAGGCCCUACGGGGCGCA
GCAGGCGCGAAACCUCCGCAAUGCGAGCAAUCGCGACGGGGGGACCCCAAGUGCCACUCU
UA-ACGGGGUGGCUUUUAUGAAGUGUAAAAAGCCUCAAGAAUAAGGGCUGGGCAAGACCG
GUGCCAGCCGCCGCGGUAACACCGGCAGCUCAAGUGGUGGCCGUUUUUAUUGGGCCUAAA
GCGUUCGUAGCCGGCCUGAUAGGUCUCUGGUGAAAUCCCAUAGCUUAACUGUGGGAAUUG
CUGGAGAUACUAUCAGGCUUGAGAUCGGGAGAGGUUAGGGGUACUCCCAGGGUAGGGGUG
AAAUCCUAUAAUCCUGGGAGGACCUCCUGU-GGCGAAGGCGCCUAACUGGAACGUAUCUG
ACGGUGAGUAACGAAAGCCAGGGGCGCGAACCGGAUUAGAUACCCGGGUAGUCCUGGCCG
UAAACGAUGCGGACUUGGUGUUGGAAUGGCUUCGAGCUGCUCCAGUGCCGAAGGGAAGCU
GUUAAGUCCGCCGCCUGGGAAGUACGGUCGCAAGACUGAAACUUAAAGGAAUUGGCGGGG
GAGCACCACAACGCGUGGAGCCUGCGGUUUAAUUGGAUUCAACGCCGGACAUCUCACCAG
GGGCGACAGCAGA-AUGAUGGCCAGGUUGACGACCUUGCUUGACAAGCUGAGAGGAGGUG
CAUAGCCGCCGUCAGCUCGUACCGUGAGGCGUCCUGUUAAGUCAGGCAACGAGCGAGACC
------------------------------------------------------------
------------------------------------------------------------
------------------------------------------------------------
------------------------------------------------------------
------------------------------------------------------------
------------------------------------------------------------
------------------------------------------
>JQ245042.1.943
------------------------UACUUNGGUUUNGAUCCCNUUAAGCCAUGCAAAUCG
AAUGAAC---CUAG-----CUUGAUGGCAUACGGCUCAGUAAAAAGUGGAUAACUUACCC
UUAGGACCGGCAUAACUUUCGGAAACUGAAGAUAAUACCGGAUAUUAGCUUA-UGCCUGG
AAGGCUUUACCUUUGAAA-UGU--------AUUU--------UCGG-CCUAAGGAUAGAU
CUG--GCUGAUUAGGUCGUUGGUGGGGUAAUGGCCCACCAAGCCGAUGAUCGGUACGGGU
UGUGAGAGCAAGAGCCCGGAGAUGGAACCUGAGACAAGGUUCCAGACCCUACGGGGUGCA
GCAGGCGCGAAACCUCCGCAAUGUACGCAAGUGCGACGGGGGGAUCCCAAGUGUUAUUCU
UA-ACAGAAUAACUUUUCAUUAGUGUAAAAAGCUUUUAGAAUAAGAGCUGGGCAAGACCG
GUGCCAGCCGCCGCGGUAACACCGGCAGCUCAAGUCGUAGCUGUUUUUAUUGGGCCUAAA
GCGUUCGUAGCCGGUUUGAUAAGUCUUUGGUGAAAGCUUGUAGCUUAACUAUAAGAAUUG
CUGAAGAUACUGUCAGACUUGAAGUCGGGAGAGGUUAGAGGUACUACCGGGGUAGGGGUG
AAAUCCUAUAAUCCUGGGAGGACCACCUGU-GGCGAAGGCGUCUAACUGGAACGAUCUUG
ACGGUGAGUAACGAAAGCCAGGGGCCCGAACCGGAUUAGAUACCCGGGUAGUCCUGGCCG
UAAACGAUGUGGACUUGGGGUUGGAAUGGCCUCGAGUUGUUCCGGGGCCGAAGGGAAGCU
GUUAAGUCCACCGCCUGGGAAGUACGGUCCCAAGACUGAAACUUAAAGGAAUUGGCGGGG
GAGCACCACAACGCGGGGAGCCUGCGGUUUAAUUGGAUUCAACGNCCGGGAAAUNCCCAC
CAGGGA------------------------------------------------------
------------------------------------------------------------
------------------------------------------------------------
------------------------------------------------------------
------------------------------------------------------------
------------------------------------------------------------
------------------------------------------------------------
------------------------------------------------------------
------------------------------------------
>FJ755724.1.975
------------------------------------------------------------
----------------------------UUACGGCUCAGUAACACGUGGAUAACCUACCC
UUAGGACUGGGAUAACCCCGGGAAACUGGGGAUAAUACCGGAUAUAUAGAGGUU-CCUGG
AAUGGUCCUCUACUGAAA--GC--------UCCG---------GCG-CCUAAGGAUGGAU
CUGCGGCCGAUUAGGUAGUUGGUGGGGUAAUGGCCCACCAAGCCGAUUAUCGGUACGGGU
UGUGAGAGCAAGAGCCCGGAGAUGGAACCUGAGACAAGGUUCCAGGCCCUACGGGGCGCA
GCAGGCGCGAAACCUCCGCAAUGCGAGCAAUCGCGACGGGGGGACCCCAAGUGCCACUCU
UA-ACGGGGUGGCUUUUAUGAAGUGUAAAAAGCUUCAAGAAUAAGAGCUGGGCAAGACCG
GUGCCAGCCGCCGCGGUAACACCGGCAGCUCAAGUGGUGGCCAUUUUUAUUGGGCCUAAA
GCGUUCGUAGCCGGCCUGAUAAGUCUCUGGUGAAAUCCCAUAGCUUAACUGUGGGAAUUG
CUGGAGAUACUAUCAGGCUUGAGGCCGGGAGAGGUUAGGGGUACUCCCAGGGUAGGGGUG
AAAUCCUAUAAUCCUGGGAGGACCACCUGU-GGCGAAGGCGCCUAACUGGAACGGACCUG
ACGGUGAGUAACGAAAGCCAGGGGCGCGAACCGGAUUAGAUACCCGGGUAGUCCUGGCCG
UAAACGAUGCGGACUUGGUGUUGGAAUGGCUUCGAGCUGCUCCAGUGCCGAAGGGAAGCU
GUUAAGUCCGCCGCCUGGGAAGUACGGUCGCAAGGCUGAAACUUAAAGGAAUUGGCGGGG
GAGCACCACAACGGGUGGAGCCUGCGGUUUAAUUGGACUCAACGCCGGGAAGCUCACCGG
GUAAGACAGCGGA-GUGAUAGCCAGGCUGAAGACUUUGCUUGACCAGCUGAAAGGAGGUG
CAUGGCCGUCGUCAGUUCGUACUGUGAAGCAUCCUGUUAAGUCAGGCAACGAGCGAGACC
CCCGCC------------------------------------------------------
------------------------------------------------------------
------------------------------------------------------------
------------------------------------------------------------
------------------------------------------------------------
------------------------------------------------------------
------------------------------------------
>JQ245049.1.1051
AGGGGGUUNGAGCCUGGCGGAGGCUACUCCUAUUGGGAUUCC-UUAAGCCAUGCAAGUCG
AAUGAAC---CUA------GUUCAUGGCAUACGGCUCAGUAACACGUGGAUAACCUACCC
UUAGGACCGGGAUAACUUUCCGAAACUUAAGAUAAUACCGGAUAUUAGCUUA-UGCCUGG
AAUGCUUUACCNUUGAAA-UGU--------AUUU---------UCG-CCUAAGGAUAGAU
CUCCGGCUGAUUAGGUCGUUGGUGGGGUAAUGCCCCACCAAGCCGAUGAUCGGUACGGGU
UGUGAGAGCAAGAGCCCGGAGAUGGAACCUGAGACAAGGUUCCAUACCCUACGCGGUGCA
GCAGGCGCGAAACCUCCGCAAUGUACGCAAGUGCGACGGGGGGAUCCCAAGUGUUAUUCU
UA-ACAGAAUAACUUUUCAUUAGUGUAAAAAGCUUUUAGAAUAAGAGCUGGGCAAGACCG
GUGCCAGCCGCCGCGGUAACACCGGCAGCUCAAGUGGUAGCUGUUUUUAUUGGGCCUAAA
GCGUUCGUAGCCGGUUUGAUAAGUCUUUGGUGAAAGCUUGUAGCUUAACUAUAAGAAUUG
CUGAAGAUACUGUCAGACUUGAAGUCGGGAGAGGUUAGAGGUACUACCGGGGUAGGGGUG
AAAUCCUAUAAUCCUGGGAGGACCACCUGU-GGCGAAGGCGUCUAACUGGAACGAUCUUG
ACGGUGAGUAACGAAAGCCAGGGCCGCGAACCGGAUUAGAUACCCGGGUAGUCCUGGCCG
UAAACGAUGUGGACUUGGGGUUGGAAUGGCCUCGAGUUGUUCCGGGGCCGAAGGGAAGCU
GUUAAGUCCACCGCCUGGGAAGUACGGUCGCAAGACUGAAACUUAAAGGAAUUGGCGGGG
GACCACCACAUCGCGGGGAGCCCGCGGUUUAAUUGGAUCCAACGCCGGACAUCUCACCGG
GAGCGACAGCAGA-AUGAAAAUCAGGGUGAUGACCUUAUUUGACUAGCUUAGAGGAGGUG
CAUGGCCCCCGCCAGCCCGUACUGUAA-GCGCCCCGUA----------------------
------------------------------------------------------------
------------------------------------------------------------
------------------------------------------------------------
------------------------------------------------------------
------------------------------------------------------------
------------------------------------------------------------
------------------------------------------
>GU129043.1.915
------------------------------------------------------------
-----------------------------UACGGCUCAGUAACACGUGGAUAACCUACCC
UUAGGACUGGGAUAACCCCGGGAAACUGGGGACAAUACCGGAUACAUGGAGUCU-CCUGG
AAUGGUACUCCACUUAAA--GC--------UCCG---------GCG-CCUAAGGAUGGAU
CUGCGGCCGAUUAGGUAGUUGGUGGGGUAAAGGCCCACCAAGCCGAUUAUCGGUACGGGU
UGUGAGAGCAAGAGCCCGGAGAUGGAACCUGAGACAAGGUUCCAGGCCCUACGGGGCGCA
GCAGGCGCGAAACCUCCGCAAUGCGAGCAAUCGCGACGGGGGGACCCCAAGUGCCACUCU
UA-ACGGGGUGGCUUUUAUGAAGUGUAAAAAGCUUCAAGAAUAAGGGCUGGGCAAGACCG
GUGCCAGCCGCCGCGGUAACACCGGCAGCUCAAGUGGUGGCCGUUUUUAUUGGGCCUAAA
GCGUUCGUAGCCGGCUUGAUAAGUCUCUGGUGAAAUCCCAUAGCUUAACUAUGGGAAUUG
CUGGAGAUACUAUCAGGCUUGAGAUCGGGAGAGGUUAGGGGUACUCCCAGGGUAGGGGUG
AAAUCCUAUAAUCCUGGGAGGACCACCUGU-GGCGAAGGCGCCUAACUGGAACGAAUCUG
ACGGUGAGUAACGAAAGCCAGGGGCGCGAACCGGAUUAGAUACCCGGGUAGUCCUGGCCG
UAAACGAUGCGGACUUGGUGUUGGGAUGGCUUCGAGCUGCCCCAGUGCCGAAGGGAAGCU
GUUAAGUCCGCCGCCUGGGAAGUACGGUCGCAAGACUGAAACUUAAAGGAAUUGGCGGGG
GAGCACCACAACGCGUGGAGCCUGCGGUUCAAUUGGAUUCAACGCCGGACAUCUCACCAG
GGGCGACAGCAGA-AUGAUGGCCAGGUUGACGACCUUGCUUGACAAGCUGAGAGGUGGUG
CAUGGCCA----------------------------------------------------
------------------------------------------------------------
------------------------------------------------------------
------------------------------------------------------------
------------------------------------------------------------
------------------------------------------------------------
------------------------------------------------------------
------------------------------------------
>JX000674.1.1352
------------------------------------------------------------
---------------------ACAAGGCAGACGGCUCAGUAACGCGUAGUCAACCUACCC
UAUGGACGGGAAUAACCUCGGGAAACUGAGUAUAAUGCCCGAUAGAACACUA-UACCUGG
AAUGGUUUGUGUUUCAAA-UGA--------UUUA---------UUG-CCGUAGGAUGGGA
CUGCGGCCUAUCAGUUUGUUGGUGAGGUAAUGGCCCACCAAGACUAUUACAGGUACGGGC
UCUGAGAGGAGUGGCCCGGAGAUGGGUACUGAGACACGGACCCAGGCCCUACGGGGCGCA
GCAGGCGAGAAACCUUUGCAAUGUGCGCAAGCACGACAAGGUUAAUCCGAGUGUUUCCUG
CU-A-AAGGAAUCUUUUGUUAGUUCUAAAACCACUGAUGAAUAAGGGGUGGGCAAGUCUG
GUGUCAGCCGCCGCGGUAAAACCAGCACCUCAAGUGGUCAGGAUGAUUAUUGGGCCUAAA
GCAUCCGUAGCCUGUUCUGUAAGUUUCCGGUUAAAUCCAUUAGCUCAACUAAUGGGC-CG
CCGAAAAUACUGCAGAACUAGGGAGUGGGAGAGGUAGACGGUACUCGGUAGGAAGGGGUA
AAAUCCUUUGAUCUAUUGAUGACCACC-UGUGGCGAAGGCGGUCUACCAGAACACGUUCG
ACGGUGAGGGAUGAAAGCUGGGGGAGCAAACCGGAUUAGAUACCCGGGUAGUCCCAGCUG
UAAACGAUGCAGACUCGGUGAUGCCCUGGCUUGUGGCCAGUGCAGUGCCGCAGGGAAGCC
GUUAAGUUUGCCGCCUGGGAAGUACGUACGCAAGUAUGAAACUUAAAGGAAUUGGCGGGG
GAGCACCACAAGGGGUGAAGCCUGCGGUUCAAUUGGAGUCAACGCCAGAAAUCUUACCCG
AAGAGACAGCAGA-AUGAAGGUCAAGCUGGAGACUUUACCAGACAAGCUGAGAAGUGGUG
CAUGGCCGUCGCCAGCUCGUGCCGUGAGAUGUCCUGUUAAGUCAGGUAACGAGCGAGAUC
CCUGCCUCUAGUUGCCACCAUUACUCUCCGGAGUAGUGGGGCGAAUUAGCGGGACCGCCG
UAGUUAAUACGGAGGAAGGAAGGGGCCACGGCAGGUCAGUAUGCCCUGAAACUUUGGGGC
CACACGCGGGCUGCAAUGGUAGCGACAGUGGGUUCCGAAUCCGAAAGGUGGAGGUAAUCC
UC-AAACGCUACCACAGUUAUGAUUGAGGGCUGCAACUCGCCCUCAUGAAUAUGGAAUCC
CUAGUAACUGCGUGUCAUU-AUCGCGCGGUGAAUACGUCCCUGCUCCUUGCACACACCGC
CCGUCGUUUCAUUGAAGUUUGCUUUUAGCGAGGUGAUGUCUAAU-UGGCGUUAUCGAACU
UGAGGUAAGCAACAAGGGAA----------------------
>HE582783.1.1486
UUUCCGGUUGAUCCUGCCGGAAGAUACUGCUAUUGGGAUUCGAUUAAGCCAUGCAAGUUG
AAUGAAU---UUAU-----AUUCAUGGCGUACGGCUCAGUAACACGUGGAUAACUUACCC
UUAGGACUGGAAUAACUCUGGGAAACUGGAGAUAAUACCGGAUAUUAAGCUA-UGCCUGG
AAUGGUUUGCUUAUGAAA-AGUUC------UUCU-------AGUCG-CCUAAGGAUAGAU
CUGCGGCUGAUUAGGUCGUUGGUGGGGUAAAGGCCCACCAAGCCGAUGAUCGGUACGGGU
UGUGAGAGCAAGAGCCCGGAGAUGGAACCUGAGACAAGGUUCCAGACCCUACGGGGUGCA
GCAGGCGCGAAACCUCCACAAUGUACGAAAGUGCGAUGGGGGGAUCCCAAGUGCUAUUCU
AU-AAAGAAUAGCUUUUAAUUAGUGUAAAAAGCUUUUAGAAUAAGAGCUGGGCAAGACCG
GUGCCAGCCGCCGCGGUAAUACCGGCAGCUCAAGUGGUAUCUGUUUUUAUUGGGCCUAAA
GCGUUCGUAGCCGGUUUAAUAAGUCUUUGGUGAAAGCUUGUAGCUUAACUAUAAGAAUUG
CUGGAGAUACUAUUAGACUUGAAGUCGGGAGAGGUUAGAGGUACUACCGGGGUAGGGGUG
AAAUCCUAUAAUCCUGGGAGGACCACC-UGUGGCGAAGGCGUCUAACUAGAACGAUCUUG
ACGGUGAGUAACGAAAGCCAGGGGCGCGAACCGGAUUAGAUACCCGGGUAGUCCUGGCCG
UAAACGAUGUGGACUUGGUGUUGGAAUGGCUUCGAGUUGUUCCAGUGCCGAAGGGAAGCU
GUUAAGUCCACCGCCUGGGAAGUACGGUCGCAAGACUGAAACUUAAAGGAAUUGGCGGGG
GAGCACCACAACGCGUGGAGCCUGCGGUUUAAUUGGAUUCAACGCCGGACAYCUCACCAG
GAGCGACAGCAGA-AUGAUAAUCAGGUUGAUGACCUUAUUUGACUAGCUGAGAGGAGGUG
CAUGGCCGCCGUCAGCUCGUACCGUGAGGCGUCCUGUUAAGUCAGGCAACGAGCGAGACC
CACGCCCUUAGUUACCAGCAURAUC-UCCG-GAUCGUUGGGCACACUAAGGGGACCGCCA
GUGAUAAACUGGAGGAAGGAGUGGACGACGGUAGGUCCGUAUGCCCCGAAUCUCCUGGGC
UACACGCGGGCUACAAUGGCUAUGGCAAUGGGUUUCUACACUGAAAAGUGCUGGUAAUCU
CCUAAACAUAGUCUUAGUUCGGAUUGAGGGCUGUAACUCGCCCUCAUGAAGCURGAAUGC
GUAGUAAUCGCAUGUCAC-AACCGYGCGGUGAAUACGUCCCUGCUCCUUGCACACACCGC
CCGUCACACCACCCAAAAAGGGUUUGGAUGAGGCAGUAGUUUCAAUGCUAUUGUCGAAUC
UAGGUUUUUUGAGGAGGGUGAAGUCGUAACAAGGUAGCCGUA
>JX522655.1.1256
------------------------------------------------------------
---------------------------------GCUCAGUAACACGUGGAUAACAUGCCC
UAGAGUGGAGGAUAAUCUCGGGAAAUUGAGAAUAAUACUCCAUAGAUCAUGA-AAUCUGG
AAUGAUUCAUGGUUCAAA--GU--------UCCG---------GC-GCUCUAGGAUUGGU
CUGCGGCUUAUCAGGUUGUAGUGGGUGUAACGGACCCACUAGCCAGUGACGAGUAUGGGC
CUUGAGAGAGGGAGCCCAGAGAUGGAUUCUGAGACACGAAUCCAGGCCCUACGGGGCGCA
GCAGUCGCGAAAACUUCACAAUGGAGGCAACUCCGAUGAGGGAAUUCCUAGUGCUAGUAC
AU-UAGUAUUAGCUUUUCUUUAGUAUAGAACGCUAAAGGAAUAAGGGCUGGGUAAGACGG
GUGCCAGCCGCCGCGGUAAUACCCGCAGCCCAAGUGGUGGUCGAUUUUAUUGAGUCUAAA
ACGUUCGUAGCCGGUUCAUUAAAUCCUUGGGUAAAUCGGGAAGCUUAACUUUCCGAC-UU
CCGAGGAGACUGGUGAACUUGGGACCGGGAGAGGCAAGAGGUACUUCUGGGGUAGGGGUA
AAAUCCUGUAAUCCUAGAAGGACCACC-GGUGGCGAAGGCGUCUUGCUAGAACGGAUCCG
ACGGUGAGGGACGAAGCCCUGGGUCGCAAACGGGAUUAGAUACCCCGGUAGUCCAGGGUG
UAAACGCUGCAGACUUGGUGUUGGGGACCCUUCGGGGGUGUUCAGUGCCGGAGAGAAGUU
GUUAAGUCUGCUACUUGGGGAGUACGUCCGCAAGGAUGAAACUUAAAGGAAUUGGCGGGG
GAGCACCGCAACGGGAGGAACGUGCGGUUUAAUUGGAUUCAACACCGGAAAACUCACCAG
CAGCGACUGUUAC-AUGAAAGUCAGGCCGAUGACCUUACUAGAUUUUCAGAGAGGUGGUG
CAUGGCCGUCGUCAGUUCGUACCGUAAGGCGUUCUCUUAAGUGAGAUAACGAACGAGACC
CUCACCAAUAAUUGCUACUAUAUCG-UCCG-CGAU-GUAGGCACAUUAUUGGGACCGCUG
GCGCUAAGUCAGAGGAAGGAGAGGUCAACGGUAGGUCAGUAUGCCCCGAAUCUGCUGGGC
UACACGCGCGUUACAAAGGGCGGGACAAUGGGCUCCGACGCCGAAAGGCGAAGGCAAUCU
CG-AAACCCGUCCGUAGUUCGGAUUGUGGGUUGUAACUCACCCACAUGAAGCUGGAUUCC
GUAGUAAUCGCGAAUCAA-CAACUCGCGGUGAAUAUGCCCCUGCUCCUUGCACACACCG-
------------------------------------------------------------
------------------------------------------
>HM125682.1.1256
------------------------------------------------------------
---------------------------------GCUCAGUAACACGUGGAGAACGUGCCC
UUAAGUGGGGGAUAAUCUCGGGAAAUUGAGGAUAAUACCCCAUAGAUCAUGG-CAUCUGG
AAUGAGUCAUGGUAGAAA--GU--------UCCG---------GC-GCUUAAGGAUCGCU
CUGCGGCCUAUCAGGUAGUAGUGGGUGUAAAGUACCCCCUAGCCUACGACGGGUAUGGGC
CUUGAGAGAGGGAGCCCAGAGUUGGAUUCUGAGACACGAAUCCAGGCCCUACGGGGCGCA
GCAGUCGCGAAAACUUCACACUGGGGGCAACCCCGAUGAGGGAAAUCCUAGUGCUAGGAC
AU-U-GUUCUAGCUUUUCUCAAGCGUAGAUAACUUGAGGAAUAAGGGCUGGGUAAGACGG
GUGCCAGCCGCCGCGGUAAUAC-UGCAGCCCAAGUGGUGGUCGAUUUUAUUGAGUCUAAA
ACGUUCGUAGCCGGUUUGGUAAAUCUUUGGGUAAAUCGGGAAGCUUAACUUUCCGAC-UU
CCGAAGAGACUGUCAAACUUGGGACCGGGAGAGGCUAGAGGUACUUCUGGGGUAGGGGUA
AAAUCCUGUAAUCCUAGAAGGACCACC-GGAGGCGAAGGCGUCUAGCUAGAACGGAUCCG
ACGGUGAGGGACGAAGCCCUGGGUCGCAAACGGGAUUAGAUACCCCGGUAGUCCAGGGUG
UAAACGCUGCAGACUUGGUGUUGGGGACCCUUCGGGGGUGUUCGGUGCCGGAGAGAAGUU
GUUAAGUCUGCUACUUGGGGAGUACGUCCGCAAGGAUGAAACUUAAAGGAAUUGGCGGGG
GAGCACCGCAACGGGAGGAACGUGCGGUUUAAUAGGAUUCAACACCGGAAAACUCACCAG
CAGCGACUAUUAC-AUGAAAGUCAGGCCGAUGACCUUACUAGAUUUUUAGAGAGGUGGUG
CAUGGCCGUCGUCAGUUCGUACCCUAAGGCGUUCUCUUAAGUGAGAUAACGAACGAGGCC
CUCACCAAUAAUUGCUACUGCGUCG-UCCG-CGGC-GUAGGCACAUUAUUGGGACCGCUG
GCGCUAAGUCAGAGGUAGGAGAGGUCAACGGUAGGUCAGUAUGCCCCGAAUCUGCUGGGC
UACACGCGCGUUACAAAGGGCGGGACAAUGGGCUCCGACGCCGAGAGGCGAAGGCAAUCU
CG-AAACCCGUCCGUAGUUCGGAUUGAGGGUUGUAACUCACCCUCAUGAAGCUGGAUUCC
GUAGUAAUCGCGAAUCAA-CAACUCGCGGUGAAUAUGCCCCUGCUCCUUGCACACACCGA
------------------------------------------------------------
------------------------------------------
>JX576125.1.920
UUUCCGGUUGAUCCUGCCGGCGGCCACCGCUAUUGGAAUACGAUUAAGACAUGCGAGUCG
AGAGAC----AUCUG-----GUCUCGGCGAACCGCUCAGUAACACGUGGAUAACAUGCCC
UAAGGUGGGGGAUAAUCUCGGGAAACUGAGGAUAAUACCCCAUAGGUCUUCU-AUGCUGG
AAUGCUUGAAGGCCGAAA--AC--------UCCG---------GU-GCCUUAGGAUUGGU
CUGCGGCCUAUCAGGCUGUAGUGGGUGUAAUGGACCCACUAGCCCGUGACGGGUAUGGGC
CUUGAGAGAGGGAGCCCAGAGAUGGACUCUGAGACAUGAGUCCAGGCCCUACGGGGCGCA
GCAGUCGCGAAAACUUCGCAAUGGGGGCAACCCCGACGAGGGGAUUCCAAGUGCCAGCAC
UU-U-GUGUUGGCUGUUCUCCUGUCUAAAAAACAGGAGGAGUAAGGGGCGGGUAAGACGG
GUGCCAGCCGCCGCGGUAAUACCCGCGCCCCAAGUGGUGGUCGAUAUUAUUGAGCCUAAA
ACGUCCGUAGCCGGUCUUUUAAAUCCUUGGGUAAAUCGGGCAGCUUAACUGUCCGAC-UU
CCGAGGAGACUGGAAGACUUGGGACCGGGAGAGGUCAGAGGUACUUCUGGGGUAGGGGUA
AAAUCCUGUAAUCCUGGAAGGACCACC-GGUGGCGAAGGCGUCUGACUAGAACGGAUCCG
ACGGUGAGGGACGAAGCCCUGGGGCGCAAACGGGAUUAGAUACCCCGGUAGUCCAGGGUG
UAAACGCUGCGGGCUUGGUGUUGGGGGUCCUUUGUGGGCGCCCGGUGCCGGAGAGAAGUU
GUUAAGCCUGCUGCUUGGGGAGUAUGUCCGCAAGGAUGAAACUUAAAGGAAUUGGCGGGG
GAGCACCGCAACGGGAGGAGCGUGCGGUUCAAUUGGAUUCAACGCCGGAAAU--------
------------------------------------------------------------
------------------------------------------------------------
------------------------------------------------------------
------------------------------------------------------------
------------------------------------------------------------
------------------------------------------------------------
------------------------------------------------------------
------------------------------------------------------------
------------------------------------------
>HQ269041.1.1019
------------------------------------------------------------
------------------------------ACGGCUCAGUAACACGUAGUCAACAUGCCC
AGGGGACGUGGAUAACCUCGGGAAACUGAGGAUAAACCGCGAUAGGUCACUA-CUUCUGG
AAUGGGUAAUGACCCAAA-CCU--------AU-A---------UGG-CCCCUGGAUUGGA
CUGCGGCCGAUCAGGCUGUUGGUGAGGUAGUGGCCCACCAAACCUGUAACCGGUACGGGC
UCUGAGAGGAGGAGCCCGGAGAUGGGCACUGAGACAAGGGCCCAGGCCCUAUGGGGCGCA
GCAGGCGCGAAACCUCUGCAAUAGGCGAAAGCUUGACAGGGUUACUCUGAGUGAUUUCCG
UU-A-AGGAGAUCUUUUGGCACCUCUAAAAAUGGUGCAGAAUAAGGGGUGGGCAAGUCUG
GUGUCAGCCGCCGCGGUAAUACCAGCACCCCGAGUGGUCGGGACGUUUAUUGGGCCUAAA
GCAUCCGUAGCCGGUUCUACAAGUCUUCCGUUAAAUCCACCUGCUCAACAGAUGGGC-UG
CGGAAGAUACUAUGGAGCUAGGAGGCGGGAGAGGCAAGCGGUACUCGAUGGGUAGGGGUA
AAAUCCGUUGAUCCAUUGAAGACCACC-AGUGGCGAAG-CGGCUUGCCAGAACGCGCUCG
ACGGUGAGGGAUGAAAGCUGGGGGAGCAAACCGGAUUAGAUACCCGGGUAGUCCCAGCUG
UAAACGAUGCAGACUCGGUGAUGAGUUGGCUUUAUGCCAACUCAGUGCCGCACGGAAGCC
GUUAAGUUUGCCGCCUGGGGAGUACGGUCGCAAGACUGAAACUUAAAGGAAUUGGCGGGG
GAGCACCACAAGGGGUGAAGCCUGCGGUUCAAUUGGAGUCAACGCCGGAAAUCUUACCGG
GGGCGACAGCAGA-AUG-AAGUCAAGCUGA-GACUUUAC-AGACA-GCUGAGGGGAGGUG
CAUG--CGUCGC-AGCUCGUGCGUGGAGGUGUCCUGUUA-GUCAGGUA-CGAGCGAGACC
CCUGCUUCUAGU-GCUACAUUAUUCCUCAGGAGUAUUGGAGCUUAUUAAAGGAACUGCCG
UC----------------------------------------------------------
------------------------------------------------------------
------------------------------------------------------------
------------------------------------------------------------
------------------------------------------------------------
------------------------------------------
>JX870225.1.903
-UUCCGGUUGAUCCUGCCGGACCUGACUGCUAUCGGAUUGAUACUAAGCCAUGUGAGUCA
-UUGCA----GUAA------UGCAAGGCAGACGGCUCAGUAACACGUAGUCAACCUAACC
UAUGGACGGGGAUAACCUCGGGAAACUGAGGAUAAACCCCGAUAGAUCAUUA-UGCCUGG
AACGGUUUAUGGUCCAAA-UGA--------UUCG---------UCG-CCAUAGGAUGGGA
CUGCGGCCUAUCAGCUUGUUGGUGAGGUAAUGGCCCACCAAGGCUAUUACAGGUACGGGC
UCUGAGAGGAGAAGCCCGGAGAUGGGUACUGAGACACGGACCCAGGCCCUAUGGGGCGCA
GCAGGCGAGAAACCUUUGCAAUGUGCGCAAGCACGACAAGGUUAAUCCGAGUGUUUCCUG
CU-A-AAGGAAUCUUUUGUUAGUUCUAAAACCACUGAUGAAUAAGGGGUGGGCAAGUCUG
GUGUCAGCCGCCGCGGUAAAACCAGCACCUCAAGUGGUCAGGAGGAUUAUUGGGCCUAAA
GCAUCCGUAGCCUGUUCUGUAAGUUUUCGGUUAAAUCCAUUAGCUCAACUAAUGGGC-CG
CCGACAAUACUGUAGAACUAGGGAGUGGGAGAGGUAGACGGUACUCGGUAGGAAGGGGUA
AAAUCCUUUGAUCUAUUGAUGACCACC-UGUGGCGAAAGCGGUCUACCAGAACACGUUCG
ACGGUGAGGGAUGAAAGCUGGGGGAGCAAACCGGAUUAGAUACCCGGGUAGUCCCAGCUG
UAAACGAUGCAGACUCGGUGAUGCGCUGGCUUGUGGCCAGUGCAGUGCCGCAGG-AAGCC
GUUAAGUUUGCCGCCUGGGAAGUACGUACGCAAGUAUGAA-CUUAAAAGAAUUGGCG-GG
GAGCACA-CACGGG-UGAAG-CUGCG-UUCAAU--GAUUCA-CGCGG-------------
------------------------------------------------------------
------------------------------------------------------------
------------------------------------------------------------
------------------------------------------------------------
------------------------------------------------------------
------------------------------------------------------------
------------------------------------------------------------
------------------------------------------------------------
------------------------------------------
>HQ677981.1.1360
------------------------------------------------------------
------------------------------ACGGCUCAGUAACACGUGGAGAACGUGCCC
UUAAGUGGAGGAUAAUCUCGGGAAAUUGAGGAUAAUACUCCAUAGAUCAUGG-GAUCUGG
AAUGACCCAUGGUUGAAA--GU--------UCCG---------GC-GCUUAAGGAUCGCU
CUGCGGCUUAUCAGGUUGUAGUGGGUGUAACGUACCCCCUAGCCAGUGACGAGUAUGGGC
CUUGAGAGAGGGAGCCCAGAGUUGGAUUCUGAGACACGAAUCCAGGCCCUACGGGGCGCA
GCAGUCGCGAAAACUUCACACUGGGGGCAACCCCGAUGAGGGAAUUCCUAGUGCUAGGAC
AU-U-GUUCUAGCUUUUCUCUAGCGUAGAUAACUAGAGGAAUAAGGGCUGGGUAAGACGG
GUGCCAGCCGCCGCGGUAAUACCUGCAGCCCAAGUGGUGGUCGAUUUUAUUGAGUCUAAA
GCGUUCGUAGCCGGUUUGAUAAAUCCUUGGGUAAAUCGGGAAGCUUAACUUUCCGAC-UU
CCGAGGAGACUGUCAAACUUGGGACCGGGAGAGGCUAGAGGUACUUCUGGGGUAGGGGUA
AAAUCCUGUAAUCCUAGAAGGACCACC-GGUGGCGAAGGCGUCAAGCUAGAACGGAUCCG
ACGGUGAGGGACGAAGCCCUGGGUCGCAAACGGGAUUAGAUACCCCGGUAGUCCAGGGUG
UAAACGCUGCAGACUUGGUGUUGGAGGCCCUUUGGGGGCAUUCAGUGCCGGAGAGAAGUU
GUUAAGUCUGCUACUUGGGGAGUACGUCCGCAAGGAUGAAACUUAAAGGAAUUGGCGGGG
GAGCACCGCAACGGGAGGAGCGUGCGGUUUAAUUGGAUUCAACACCGUAAAACUCACCAG
GGAAGACUGUUAC-AUGAAGGCCGAGAUGAAGACUCUGCUAGAUUUUCAGAGAGGUGGUG
CAUGGCCAUCGUCAGUUCGUACCGUAAGGCGUUCUCUUAAGUGAGAUAACGAACGAGACC
CUCGCCGAUAGUUGCUACUUAUCCC-UCCG-GGGG-UAAGGCACAUUAUUGGGACCGCUG
GCGCUAAGUCAGAUGAAGGAGAGGUCAACGGUAGGUCAGUAUGCCCCGAAUUUCCUGGGC
UACACGCGCGCUACAAAGGACGGGACAAUGGGUUCUGACACCGAGAGGUGUAAGUAAUCC
CG-AAACCCGUCCGUAGUUCGGAUUGAGGGUUGUAACUCACCCUCAUGAAGCUGGAUUCC
GUAGUAAUCGCGGAUCAA-CAACUCGCGGUGAAUAUGCCCCUGCUCCUUGCACACACCGC
CCGUCAAACCAUCCGAGUUGGGUUUCAGCGAGGUUACCUUUAU--UAGGGUAUUCGAACU
GAGAUUCAGCAAGGAAGGUUAAGUCGUAACAAGGUAACCG--
>KC454198.1.1263
------------------------------------------------------------
---------------------------------GCUCAGUAACACGUGGAUAACCUACCC
UUAGGACCGGGAUAACCUUGGGAAACUGAGGAUAAUACUGGAUAGGCAAUUU-UUCCUGU
AAUGGUUUUUUGUUUAAA-UGU--------UUUU---------UCG-CCUAAGGAUGGGU
CUGCGGCCGAUUAGGUAGUUGGUUAGGUAAUGGCUUACCAAGCCGUUGAUCGGUACGGGU
UGUGAGAGCAAGAGCCCGGAGAUGGAACCUGAGACAAGGUUCCAGGCCCUACGGGGCGCA
GCAGGCGCGAAACCUCCGCAAUGUGAGAAAUCGCGACGGGGGGAUCCCAAGUGCCAUUCU
UA-ACGGGAUGGCUUUUCAUUAGUGUAAAGAGCUUUUGGAAUAAGAGCUGGGCAAGACCG
GUGCCAGCCGCCGCGGUAACACCGGCAGCUCUAGUGGUAGCAGUUUUUAUUGGGCCUAAA
GCGUCCGUAGCCGGUUUAAUAAGUCUCUGGUGAAAUCCUGUAGCUUAACUGUGGGAAUUG
CUGGAGAUACUAUUAGACUUGAGACCGGGAGAGGUUAGAGGUACUCCCAGGGUAGAGGUG
AAAUUCUGUAAUCCUGGGAGGACCGCC-UGUUGCGAAGGCGUCUAACUGGAACGGUUCUG
ACGGUGAGGGACGAAAGUUAGGGGCGCGAACCGGAUUAGAUACCCGGGUAGUCCUAGCCG
UAAACGAUGCGGACUUGGUGUUGGGAUGGCUUUGAGCCGCUCCGGUGCCGAAGGGAAGCU
GUUAAGUCCGCCGCCUGGGAAGUACGGUCGCAAGACUGAAACUUAAAGGAAUUGGCGGGG
GAGCACCACAACGCGUGGAGCCUGCGGUUUAAUUGGAUUCAACGCCGGACAUCUCACCAG
GAGCGACAGCUGU-AUGAUUACCAGGCUGAUGACCUUGUUUGACUAGCUGAGAGGAGGUG
CAUGGCCGCCGUCAGCUCGUACCGUGAGGCGUCCUGUUAAGUCAGGCGACGAGCGAGACC
CACGCCCUUAGUUACCAGCUUAUCCUUUUUUGGAUGAUGGGCACACUAAGGGGACCGCCU
AUGAUAAAUAGGAGGAAGGAGUGGACGACGGUAGGUCCGUAUGCCCCGAAUCCUCUGGGC
AACACGCGGGCUACAAUGGCUGAGACAAUGGGUUCCGACACCGAAAGGUGGAGGUAAUCC
UCUAAACUUAGUCGUAGUUCGGAUUGAGGACUGUAACUCGUUCUCAUGAAGCUGGAAUGC
GUAGUAAUCGCGUAUCAC-UAUUGCGCGGUGAAUACGUCCCUGCUCCUUGCACACACCGA
------------------------------------------------------------
------------------------------------------
>JF500626.1.1027
------------------------------------------------------------
------------------------------------------------------------
------------------------------------------------------------
------------------------------------------------------------
------------------------------------------------------------
-----------------------------------------------CCUACGGGGGGCA
GCAGGCGCGAAACCUCCGCAAUGUGAGAAAUCGCGACGGGGGGAUCCCAAGUGCCAUUCU
UA-ACGGGAUGGCUUUUCAUUAGUGUAAAGAGCUUUUGGAAUAAGAGCUGGGCAAGACCG
GUGCCAGCCGCCGCGGUAACACCGGCAGCUCUAGUGGUAACAAUUUUUAUUGGGCCUAAA
GCGUCCGUAGCCGGUUUAAUAAGUCUCUGGUGAAAUCCUGUAGCUUAACUGUGGGAAUUG
CUGGUGAUACUGUUGAACUUGAGGUCGGGAGAGGUUAGCGGUACUCCCAGGGUAGAGGUG
AAAUUCUGUAAUCCUGGGAGGACCACC-UGUGGCGAAGGCGGCUAACUGGAACGAACCUG
ACGGUGAGGGACGAAAGCUAGGGGCGCGAACCGGAUUAGAUACCCGGGUAGUCCUAGCCG
UAAACGAUGCGGACUUGGUGUUGGGAUGGCUUUGAGCCGCUCCGGUGCCGAAGGGAAGCU
GUUAAGUCCGCCGCCUGGGAAGUACGGUCGCAAGACUGAAACUUAAAGGAAUUGGCGGGG
GGGCACCACAACGCGUGGAGCCUGCGGUUUAAUUGGAUUCAACGCCGGACAUCUCACCAG
GAGCGACAGCUGU-AUGAUUACCAGGUUGAUGACCUUAUUUGACUAGCUGAGAGGAGGUG
CAUGGCCGCCGUCAGCUCGUACCGUGAGGCGUCCUGUUAAGUCAGGCAACGAGCGAGACC
CACGCCCUUAGUUACCAGCAUGGUC-UUUG-GAUUGAUGGGCACACUAAGGGGACCGCCA
GUGAUAAACUGGAGGAAGGAGUGGACGACGGUAGGUCCGUAUGCCCCGAAUCUCCUGGGC
UACACGCGGGCUACAAUGGCUAUGGCAAUGGGUUUCUUCAUCGAGAGGUGGUGGUAAUCU
CCUAAACAUAGUCUUAGUUCGGAUUGAGGGCUGUAACUCGCCCUCAUGAAGCUGGAAUGC
GUAGUAAUCGCAUGUCAC-AACCGUGCGGUGAAUACGUCCCUGCUCCUUGCACACACCGC
------------------------------------------------------------
------------------------------------------
>KF697734.1.1446
-----------UCCUGGCGGAAGCUACUGCUAUUGGGAUUCGAUUAAGCCAUGCAAGUCG
AAUGAAU---UUAG-----AUUCAUGGCGUACGGCUCAGUAACACGUGGAUAACUUACCC
UAUGGACUGGGAUAACUCUGGGAAACUGGGGAUAAUACCGGAUAUUAGGUUA-UGCCUGC
AAUGGUUUGCCUUUGAAA-UGA--------UUUU--------UUCG-CCUUAGGAUAGAU
CUGCGGCUGAUUAGGUCGUUGGUGGGGUAAUGGCCCACCAAGCCGAUGAUCGGUACGGGU
UGUGAGAGCAAGAGCCCGGAGAUGGAACCUGAGACAAGGUUCCAGACCCUACGGGGUGCA
GCAGGCGCGAAACCUCCGCAAUGUACGAAAGUGCGACGGGGGGAUCCCAAGUGUCAUGCU
UU-UUUGUAUGACUUUUCAUUAGUGUAAAAAGCUUUUAGAAUAAGAGCUGGGCAAGACCG
GUGCCAGCCGCCGCGGUAACACCGGCAGCUCGAGUGGUAGCUGUUUUUAUUGGGCCUAAA
GCGUUCGUAGCCGGUUUGAUAAGUCUUUGGUGAAAGCUUGUAGCUUAACUAUAAGAAUUG
CUGGAGAUACUAUUAGACUUGAAGUCGGGAGAGGUUAGAGGUACUACCGGGGUAGGGGUG
AAAUCCUAUAAUCCUGGGAGGACCACC-UGUGGCGAAGGCGUCUAACUGGAACGAUCUUG
ACGGUGAGUAACGAAAGCCAGGGGCGCGAACCGGAUUAGAUACCCGGGUAGUCCUGGCCG
UAAACGAUGUGGACUUGGUGUUGGAAUGGCUUUGAGUUGUUCCGGUGCCGAAGGGAAGCU
GUUAAGUCCACCGCCUGGGAAGUACGGUCGCAAGACUGAAACUUAAAGGAAUUGGCGGGG
GAGCACCACAACGCGUGGAGCCUGCGGUUUAAUUGGAUUCAACGCCGGACAUCUCACCAG
GAGCGACAGCUGU-AUGAUAAUCAGGUUGAUGACCUUAUUUGACUAGCUGAGAGGAGGUG
CAUGGCCGCCGUCAGCUCGUACCGUGAGGCGUCCUGUUAAGUCAGGCAACGAGCGAGACC
CACGCCCUUAGUUACCAGCAUGCCUUU--UUGG-UGAUGGGCACACUAGGGGGACCGCCA
GUGAUAAACUGGAGGAAGGAGUGGACGACGGUAGGUCCGUAUGCCCCGAAUCUCCUGGGC
UACACGCGGGCUACAAUGGCUAUGGCAAUGGGUUUCUUCAUCGAAAGGUGUUGGUAAUCU
CCUAAACAUAGUCUUAGUUCGGAUUGAGGGCUGUAACUCGCCCUCAUGAAGCUGGAAUGC
GUAGUAAUCGCAUGUCAC-AACCGUGCGGUGAAUACGUCCCUGCUCCUUGCACACACCGC
CCGUCACACCACCCAAAAAGGGUUUGGAUGAGGCAAUGAUUUAGUUGUUAUUGUCGAAUC
UAGGUUUUUUGAGGAGGGUGAAGUCGUAACAAGGUAGCCGUA
>CP011266.785177.786613
-----------UCCUGGCAGAUGCUACUGCUAUUGGGAUUCG-UUAAGCCAUGCAAGUCG
AACGAGU---UUAG-----GCUCGUGGCGUACGGCUCAGUAACACGUGGAUAACCUACCC
UUAGGACCGGGAUAACCUUGGGAAACUGAGGAUAAUACUGGAUAGGCAAUUA-UUCCUGC
AAUGGUUUUUUGUUUAAA-UGU--------UUUU---------UCG-CCUAAGGAUGGGU
CUGCGGCCGAUUAGGUAGUUGGUUAGGUAAUGGCUUACCAAGCCGUUGAUCGGUACGGGU
UGUGAGAGCAAGAGCCCGGAGAUGGAACCUGAGACAAGGUUCCAGGCCCUACGGGGUGCA
GCAGGCGCGAAACCUCCGCAAUGUGAGAAAUCGCGACGGGGGGAUCCCAAGUGCCAUUCU
UA-ACGGGAUGGCUUUUCAUUAGUGUAAAGAGCUUUUGGAAUAAGGGCUGGGCAAGACCG
GUGCCAGCCGCCGCGGUAACACCGGCAGCUCUAGUGGUAGCAGUUUUUAUUGGGCCUAAA
GCGUCCGUAGCCGGUUUAAUAAGUCUCUGGUGAAAUCCUGUAGCUUAACUGUGGGAAUAG
CUGGAGAUACUAUUAGACUUGAGACCGGGAGAGGUUAGAGGUACUCCCAGGGUAGAGGUG
AAAUUCUGUAAUCCUGGGAGGACCGCC-UGUUGCGAAGGCGUCUAACUGGAACGGUUCUG
ACGGUGAGGGACGAAAGUUAGGGGCGCGAACCGGAUUAGAUACCCGGGUAGUCCUAACUG
UAAACGAUGCGGACUUGGUGUUGGGGUGGCUUUGAGCUGCUCCAGUGCCGAAGGGAAGCU
GUUAAGUCCGCCGCCUGGGAAGUACGGUCGCAAGACUGAAACUUAAAGGAAUUGGCGGGG
GAGCACCACAACGCGUGGAGCCUGCGGUUUAAUUGGAUUCAACGCCGGACAUCUCACCAG
AGGCGACAGCUGU-AUGAUAGCCAGGCUGAUGACUUUGCUUGACUAGCUGAGAGGAGGUG
CAUGGCCGCCGUCAGCUCGUACCGUGAGGCGUCCUGUUAAGUCAGGCAACGAGCGAGACC
CACGCCCUUAGUUACCAGCGGAUCC-UUUU-GGAUGCCGGGCACACUAAGGGGACCGCCU
AUGAUAAAUAGGAGGAAGGAGUGGACGACGGUAGGUCCGUAUGCCCCGAAUCCUCUGGGC
AACACGCGGGCUACAAUGGCUAAGACAAUGGGUUCCGACACCGAAAGGUGGAGGUAAUCC
UCUAAACUUAGUCGUAGUUCGGAUUGAGGACUGUAACUCGUUCUCAUGAAGCUGGAAUGC
GUAGUAAUCGCGUAUCAC-UAUUGCGCGGUGAAUACGUCCCUGCUCCUUGCACACACCGC
CCGUCACACCACCCAAAAAGGGCUUGGAUGAGGAUGUAAUGUUUUUGUUAUAUUCGAAUC
UAGGUUUUUUAAGGAGGGUGAAGUCGUAACAAGGUAGCCGUA
>JF683184.1.1260
------------------------------------------------------------
---------------------------------GCUCAGUAACACGUGGAUAAUCUACCC
UUAGGACCGGGAUAACCCUGGGAAACUGGGGAUAAUACUGGAUAGGCAAUUU-UUCCUGU
AAUGGUUUUUUGUUUAAA-UGU--------UUUU---------UCG-CCUAAGGAUGGGU
CUGCGGCCGAUUAGGUAGUUGGUUAGGUAAUGGCUUACCAAGCCGUUGAUCGGUACGGGU
UGUGAGAGCAAGAGCCCGGAGAUGGAACCUGAGACAAGGUUCCAGGCCCUACGGGGCGCA
GCAGGCGCGAAACCUCCGCAAUGUGAGAAAUCGCGACGGGGGGAUCCCAAGUGCCAUUCU
UA-ACGGGAUGGCUUUUCAUUAGUGUAAAGAGCUUUUGGAAUAAGAGCUGGGCAAGACCG
GUGCCAGCCGCCGCGGUAACACCGGCAGCUCUAGUGGUAGCUGUUUUUAUUGGGCCUAAA
GCGUUCGUAGCCGGUUUGAUAAGUCACUGGUGAAAUCCUGUAGCUUAACUGUGGGAAUUG
CUGGUGAUACUGUUGAACUUGAGGUCGGGAGAGGUUAGCGGUACUCCCAGGGUAGAGGUG
AAAUUCUGUAAUCCUGGGAGGACCACC-UGUGGCGAAGGCGGCUAACUGGAACGAACCUG
ACGGUGAGGGACGAAAGCUAGGGGCGCGAACCGGAUUAGAUACCCGGGUAGUCCUAGCCG
UAAACGAUGCGGACUUGGUGUUGGGAUGGCUUUGAGCCGCUCCGGUGCCGAAGGGAAGCU
GUUAAGUCCGCCGCCUGGGAAGUACGGUCGCAAGACUGAAACUUAAAGGAAUUGGCGGGG
GAGCACCACAACGCGUGGAGCCUGCGGUUUAAUUGGAUUCAACGCCGGACAUCUCACCAG
GAGCGACAGCUGU-AUGAUUACCAGGCUGAUGACCUUGUUUGACUAGCUGAGAGGAGGUG
CAUGGCCGCCGUCAGCUCGUACCGUGAGGCGUCCUGUUAAGUCAGGCAACGAGCGAGACC
CACGCCCUUAGUUACCAGCGGAUCC-UUUU-GGAUGCCGGGCACACUAAGGGGACCGCCU
GUGAUAAACAGGAGGAAGGAGUGGACGACGGUAGGUCCGUAUGCCCCGAAUCCUCUGGGC
AACACGCGGGCUACAAUGGCUAAGACAAUGGGUUCCGGCACCGAAAGGUGGAGGUAAUCC
UCUAAACUUGGUCGUAGUUCGGAUUGAGGACUGUAACUCGUUCUCAUGAGGCUGGAAUGC
GUAGUAAUCGCGUAUCAC-UAUUGCGCGGUGAAUACGUCCCUGCUCCUUGCACACACCG-
------------------------------------------------------------
------------------------------------------
>JF799664.1.1369
------------------------------------------------------------
----------------------------GCCCUUCUCAGUAACACGUAGUCAACAUGCCC
AGGGGACGUGGAUAACCUCGGGAAACUGAGGAUAAACCGCGAUAGGCUAAGG-UUUCUGG
AAUGGAUCAUGGCUGAAA-CCU--------AU-A---------UGG-CCCCUGGAUUGGA
CUGCGGCCGAUCAGGUUGUUGGUGAGGUAAUGGCCCACCAAACCUGUAACCGGUACGGGC
UCUGAGAGGAGGAGCCCGGAGAUGGGCACUGAGACAAGGGCCCAGGCCCUAUGGGGCGCA
GCAGGCGCGAAACCUCUGCAAUAGGCGAAAGCUUGACAGGGUUACUCUGAGUGACGUCCG
UU-A-AGGACGUCUUUUGGCACCUCUAAAAAUGGUGCAGAAUAAGGGGUGGGCAAGUCUG
GUGUCAGCCGCCGCGGUAAUACCAGCACCCCGAGUGGUCGGGACGAUUAUUGGGCCUAAA
GCAUCCGUAGCCGGUUCUGCAAGUCUUCCGUUAAAUCCACCUGCUCAACAGAUGGGC-CG
CGGAGGAUACUACAGGGCUAGGAGGCGGGAGAGGCAAGCGGUACUCAGUGGGUAGGGGUA
AAAUCCUCUGAUCCACUGAAGACCACC-AGUGGCGAAGGCGGCUUGCCAGAACGCGCUCG
ACGGUGAGGGAUGAAAGCUGGGGGAGCAAACCGGAUUAGAUACCAGGGUAGUCCCAGCUG
UAAACGAUGCAGACUCGGUGAUGGGUUGGCUUUGGGCCAACCCAGUGCCGCAGGGAAGCC
GUUAAGUCUGCCGCCUGGGGAGUACGGUCGCAAGACUGAAACUUAAAGGAAUUGGCGGGG
GAGCACCACAAGGGGUGAAGCCUGCGGUUCAAUUGGAGUCAACGCCGGAAAUCUUACCGG
GGGCGACAGCAGA-GUGAAGGUCAAGCUGAAGACUUUACCAGACAAGCUGAGAGGGGGUG
CAUGGCCGUCGCCAGCUCGUGCCGUGAGGUGUCCUGUUAAGUCAGGUAACGAGCAAGAUC
CCUGCCUCUAGUUGCUACUGCUGGUCUCCGGACUAGCAGGGCUAAUUAGAGGGACCGCCG
CCGCUGAGGCGGAGGAAGGAGGGGGCUACGGCAGGUCAGUAUGCCCCGAAACCCUCGGGC
CACACGCGGGCUGCAAUGGUAAGGACAACGGGCCCCGAUUCCGAAAGGAGGAGGCAAUCC
CC-AAACCUUACCUCAGUUAUGAUUGAGGGCUGAAACUCGCCCUCAUGAAUCUGGAAUCC
CUAGUAACCGCGUGUCACU-AUCGCGCGGUGAAUACGUCCCUGCUCCUUGCACACACCGC
CCGUCGCUUCACCGAAGCUGGUUCUUGGCGAGGUGGCGCCUAAU-UGGCGCUAUCGAACC
UGGGGUCAGCAACGAGGGAG----------------------
>JF807160.1.1256
------------------------------------------------------------
---------------------------------GCUCAGUAACACGUGGAGAACGUGCCC
UUAAGUGGGGGAUAAUCUCGGGAAAUUGAGGAUAAUACCCCAUAGAUCAUGG-CAUCUGG
AAUGAGUCAUGGUUCAAA--GU--------UCCG---------GC-GCUUAAGGAUCGCU
CUGCGGCCUAUCAGGUAGUAGUGGGUGUAAGGUACCCCCUAGCCUACGACGGGUAUGGGC
CUUGAGAGAGGGAGCCCAGAGUUGGAUUCUGAGACACGAAUCCAGGCCCUACGGGGCGCA
GCAGUCGCGAAAACUUCACACUGGGGGGAACCCCGAUGAGGGAAAUCCUAGUGCUAGGAC
AU-U-GUUCUAGCUUUUCUCAAGCGUAGAUAACUUGAGGAAUAAGGGCUGGGUAAGACGG
GUGCCAGCCGCCGCGGUAAUACCUGCAGCCCAAGUGGUGGUCGAUUUUAUUGAGUCUAAA
ACGUUCGUAGCCGGUUUGGUAAAUCUUUGGGUAAAUCGGGAAGCUUAACUUUCCGAC-UU
CCGAAGAGACUGUCAAACUUGGGACCGGGAGAGGCUAGAGGUACUUCUGGGGUAGGGGUA
AAAUCCUGUAAUCCUAGAAGGACCACC-GGUGGCGAAGGCGUCUAGCUAGAACGGAUCCG
ACGGUGAGGGACGAAGCCCUGGGUCGCAAACGGGAUUAGAUACCCCGGUAGUCCAGGGUG
UAAACGCUGCAGACUUGGUGUUGGAGGCCCUUCGGGGGCAUUCAGUGCCGGAGAGAAGUU
GUUAAGUCUGCUACUUGGGGAGUACGUCCGCAAGGAUGAAACUUAAAGGAAUUGGCGGGG
GAGCACCGCAACGGGAGGAGCGUGCGGUUUAAUUGGAUUCAACACCGGAAAACUCACCAA
GGGCGACUGUUAC-AUGAAAGCCAGGCUAAUGACCUUGCUUGAUUUUCAGAGAGGUGGUG
CAUGGCCGUCGUCAGUUCGUACCGUAAGGCGUUCUCUUAAGUGAGAUAACGAACGAGACC
CUCAUCUAUAAUUGCUACUUCAUCC-UCCG-GAAU-GGAGGCACAUUACCGAGACCGCUG
GCGCUAAGUCAGAGGAAGGAGAGGUCAACGGUAGGUCAGUAUGCCCCGAAUCUCUUGGGC
UACACGCGCGCUACAAAGGGCGGGACAAUGGGCUACGACGCCGAAAGGCGAAGUCAAUCU
CG-AAACCCGUCCGUAGUUCGGAUUGAGGCUUGUAACUCAGCCUCAUGAAGCUGGAUUCC
GUAGUAAUCGCGAAUCAAA-AACUCGCGGUGAAUAUGCCCCUGCUCCUUGCACACACCG-
------------------------------------------------------------
------------------------------------------
>JF807269.1.1256
------------------------------------------------------------
---------------------------------GCUCAGUAACACGUGGAUAACAUGCCC
UGAAGUGGAGGAUAAUCUCGGGAAAUUGAGGAUAAUACUCCAUAGAUCAUAG-GAUCUGG
AAUGACUUAUGGUCGAAA--GU--------UCCG---------GC-GCUUCAGGAUUGGU
CUGCGGCCUAUCAGGUAGUAGUGGGUGUAACGUACCCCCUAGCCAGUUACGGGUAUGGGC
CUUGAGAGAGGGAGCCCAGAGUUGGAUUCUGAGACACGAAUCCAGGCCCUACGGGGCGCA
GCAGUCGCGAAAACUUCACAAUGGGCGAAAGCCCGAUGAGGGAAUUCCUAGUGCUAGCAC
AU-UUGUGUUAGCUUUUCCUUAGCGUAGAUAACUAGGGGAAUAAGGGCUGGGUAAGACGG
GUGCCAGCCGCCGCGGUAAUACCCGCAGCCCGAGUGGUGGUCGAUUUUAUUGAGUCUAAA
ACGUUCGUAGCCGGUCUGAUAAAUCCUUGGGUAAAUCGGGAAGCUUAACUUUCCGAA-UU
CCGAGGAGACUGUCAGGCUUGGGAUCGGGAGAGGUAUGAGGUACUUCAGGGGUAGGGGUA
AAAUCCUGUAAUCCUUGGAGGACCACC-GGUGGCGAAGGCGUCAUACUAGAACGAAUCCG
ACGGUGAGGGACGAAGCCCUAGGUCGCAAACGGGAUUAGAUACCCCGGUAGUCUAGGGUG
UAAACGCUGCAGACUUGGUGUUGGGGGCCCUUCGGGGGCAUUCAGUGCCGGAGAGAAGUU
GUUAAGUCUGCUACUUGGGGAGUACGUCCGCAAGGAUGAAACUUAAAGGAAUUGGCGGGG
GAGCACCGCAACGGGAGGAGCGUGCGGUUUAAUUGGAUUCAACACCGGAAAACUCACCAA
GGGAGACCAUCAC-AUGAAAGCCAGGCUAAUGACUUUGCUUGAUUCUUGGAGAAGUGGUG
CAUGGCCAUCGUCAGUUCGUACUGUAAAGCGUUCUCUUAAGUGAGAUAACGAAUAAGACC
CUCACUUAUAAUUGCUACUCGUCUG-UCCG-CAGG-CGAGGCACAUUAUCGGGACCGCUG
GCGCUAAGUCAGAGGAAGGAGAGGUCAACGGUAGGUCAGUAUGCCCUGAAUCUCUUGGGC
UACACGCGCGCUACAAAGGGCGGGACAAUGAGUUCCGACACCGAAAGGUGAAGGCAAUCU
CG-AAACCCGUCCGUAGUUCGGACUGAGGGUUGUAACUCACCCUCACGAAGCUGGAUUCC
GUAGUAAUCGCGAAUCAAA-AACUCGCGGUGAAUAUGCCCCUGCUCCUUGCACACACCG-
------------------------------------------------------------
------------------------------------------
>JN030598.1.1403
-------------------GCGGCCACCGCUAUAGGAACUCGAUUAAGACAUGCGAGUCG
AGAGUC----AUAAG-----GACUCGGCGGACUGCUCAGUAACACGUGGAUAACAUGCCC
UAGAGUGGAGGAUAAUCUCGGGAAAUUGAGGAUAAUACUCCAUAAAUCACAG-GAUCUGG
AACGACCCGUGGUUGAAA--GU--------UCCG---------GC-GCUCUAGGAUUGGU
CUGCGGCCUAUCAGGUAGUAGUGGGUGUAAUGGACCCACUAGCCUAUGACGGGUAUGGGC
CUUGAGAGAGGGAGCCCAGAGAUGGAUUCUGAGACACGAAUCCAGGCCCUACGGGGCGCA
GCAGUCGCGAAAACUUCACAAUGGAGGCAACUCCGAUGAGGGAAUUCCUAGUGCUAACAC
AU-UAGUGUUAGCUUUUCUUUAGCGUAGAUAACUAGAGGAAUAAGGGCUGGGUAAGACGG
GUGCCAGCCGCCGCGGUAAUACCCGCAGCCCAAGUGGUGGUCGAUUUUAUUGAGUCUAAA
ACGUUCGUAGCCGGUUCACUAAAUCCUUGGGUAAAUCGGAAAGCUUAACUUUCCGAC-UU
CCGAGGAGACUGGUGAACUUGGGACCGGGAGAGGCAAGAGGUACUUGAGGGGUAGGGGUA
AAAUCCUGUAAUCCUAGAAGGACCACC-GGUGGCGAAGGCGUCUUGCUAGAACGGAUCCG
ACGGUGAGGGACGAAGCCCUGGGUCGCAAACGGGAUUAGAUACCCCGGUAGUCCAGGGUG
UAAACGCUGCAGACUUGGUGUUGGGGACCCUUUGGGGGUGCUCAGUGCCGGAGAGAAGUU
GUUAAGUCUGCUACUUGGGGAGUACGUCCGCAAGGAUGAAACUUAAAGGAAUUGGCGGGG
GAGCACCGCAACGGGAGGAACGUGCGGUUUAAUUGGAUUCAACACCGGAAAACUCACCAG
CAGCGACUGUUAC-AUGAAAGUCAGGCCGAUGACCUUACUAGAUUUUCAGAGAGGUGGUG
CAUGGCCGUCGUCAGUUCGUACCGUAAGGCGUUCUCUUAAGUGAGAUAACGAACGAGACC
CUCACCAAUAGUUGCUACUGCGUCG-UCCG-CGAC-GCAAGCACACUAUUGGGACCGCUG
GCGCUAAGUCAGAGGAAGGAGAGGUCAACGGUAGGUCAGUAUGCCCCGAAUCUGCUGGGC
UACACGCGCGUUACAAAGGGCGGGACAAUGAGUUCCGACACCGAAAGGUGAAGGUAAUCU
CG-AAACCCGUCCGUAGUUCGGAUUGAGGGUUGUAACUCACCCUCAUGAAGCUGGAUUCC
GUAGUAAUCGCGAAUCAAA-AACUCGCGGUGAAUAUGCCCCUGCUCCUUGCACACACCGC
CCGUCAAACCACCCGAGUUGGGUUUCAGUGAGGCUGCCUCUUUC-UGGGGUUGUCGAACU
GAGAUUUAGCAAGGAGGGUUA---------------------
>JN030674.1.1249
------------------------------------------------------------
---------------------------------GCUCAGUAACACGUGGAUAACAUGCCC
UAGAGUGGAGGAUAAUCUCGGGAAAUUGAGGAUAAUACUCCACAGAUCAUGG-GAUCUGG
AAUGACUUGUGGUUGAAA--GU--------UCCG---------GC-GCUUUAGGAUUGGU
CUGCGGCCUAUCAGGUUGUAGUGGGUGUAACGGACCCACUAGCCGAUGACGGGUAUGGGC
CUUGAGAGAGGGAGCCCAGAGAUGGAUUCUGAGACACGAAUCCAGGCCCUACGGGGCGCA
GCAGUAGCGAAAACUUCACAAUGGGGGCAACCCCGAUGAGGGAAUUCCUAGUGCUAUUGC
AA-UUAUUAUAGCUUUUCUCUAGCAUAGAAAACUAGAGGAAUAAGGGCUGGGUAAGACGG
GUGCCAGCCGCCGCGGUAAUACCCGCAGCCCAAGUGGUGGUCGAUUUUAUUGAGUCUAAA
ACGUUCGUAGCCGGUUCACUAAAUCCUUGGGUAAAUCGGGAAGCUUAACUUUCCGAC-UU
CCGAGGAGACUGGUGAACUUGGGACCGGGAGAGGCAAGAGGUACUUCUGGGGUAGGGGUA
AAAUCCUGUAAUCCUAGAAGGACCACC-GGUGGCGAAGGCGUCUUGCUAGAACGGAUCCG
ACGGUGAGGGACGAAGCCCUGGGUCGCAAACGGGAUUAGAUACCCCGGUAGUCCAGGGUG
UAAACGCUGCAGACUUGGUGUUGGGGACCCUUCGGGGGUGUUCAGUGCCGGAGAGAAGUU
GUUAAGUCUGCUACUUGGGGAGUACGUCCGCAAGGAUGAAACUUAAAGGAAUUGGCGGGG
GAGCACCGCAACGGGAGGAACGUGCGGUUUAAUUGGAUUCAACACCGGAAAACUCACCAG
CAGCGACUGUUAC-AUGAAAGUCAGGCCGAUGACCUUACUAGAUUUUCAGAGAGGUGGUG
CAUGGCCGUCGUCAGUUCGUACCGUAAGGCGUUCUCUUAAGUGAGAUAACGAACGAGACC
CUCACCAAUAAUUGCUACUGCAUCG-UCCG-CGAU-GUAGGCACAUUAUUGGGACCGCUG
GCGCUAAGUCAGAGGAAGGAGAGGUCAACGGUAGGUCAGUAUGCCCCGAAUCUGCUGGGC
UACACGCGCGUUACAAAGGGCGGGACAAUGGGCUCCGACGCCGAAAGGCGAAGGCAAUCU
CG-AAACCCGUCCGUAGUUCGGAUUGAGGGUUGUAACUCACCCUCAUGAAGCUGGAUUCC
GUAGUAAUCGCGAAUCAA-CAACUCGCGGUGAAUAUGCCCCUGCUCCUU-----------
------------------------------------------------------------
------------------------------------------
>JN030721.1.1434
AUUCCGGUUGAUCCUGGCGGCGGCCACCGCUAUAGGAAUUCGAUUAAGACAUGCGAGUCG
AGAGUC----GUAUG-----GACUCGGCGGACUGCUCAGUAACACGUGGAUAACGUGCCC
UAAAGUGGAGCAUAAUCUCGGGAAACUGAGAAUAAUUCUCCAUAAACCACAAAU-UCUGG
AACGACUUAUGGUUGAAA--GU--------UCCG---------GC-GCUUUAGGAUCGGU
CUGCGGCCUAUCAGGUAGUAGUGGGUGUAAUGGACCCCCUAGCCAGUGACGGGUAUGGGC
CUUGAGAGAGGGAGCCCAGAGUUGGAAUCUGAGACACGAUUCCAGGCCCUACGGGGCGCA
GCAGUCACGAAAACUUCACACUGGGGGGAACCCCGAUGAGGGAAUUCCUAGUGCUUGGGC
AU-U-GUCCAAGCUUUUCCCGAGCGUAGAUAACUCGGGGAAUAAGGGCUGGGUAAGACGG
GUGCCAGCCGCCGCGGUAAUACCUGCAGCCCGAGUGGUGGUCGAUUUUAUUGAGUCUAAA
ACGUUCGUAGCCGGUUCACUAAAUCCUUGGGUAAAUCGGGAAGCUUAACUUUCCGAC-UU
CCGAGGAGACUGGUGAACUUGGGACCGGGAGAGGCAAGAGGUACUUCUGGGGUAGGGGUA
AAAUCCUGUAAUCCUAGAAGGACCACC-GGUGGCGAAGGCGUCUUGCUAGAACGGAUCCG
ACGGUGAGGGACGAAGCCCUGGGUCGCAAACGGGAUUAGAUACCCCGGUAGUCCAGGGUG
UAAACGCUGCAGACUUGGUGUUGGGGACCCUUCGGGGGUGUUCAGUGCCGGAGAGAAGUU
GUUAAGUCUGCUACUUGGGGAGUACGUCCGCAAGGAUGAAACUUAAAGGAAUUGGCGGGG
GAGCACCGCAACGGGAGGAACGUGCGGUUUAAUUGGAUUCAACACCGGAAAACUCACCAG
CAGCGACUGUUAC-AUGAAAGUCAGGCCGAUGACCUUACUAGAUUUUCAGAGAGGUGGUG
CAUGGCCGUCGUCAGUUCGUACCGUAAGGCGUUCUCUUAAGUGAGAUAACGAACGAGACC
CUCACCAAUAGUUGCUACCGCGUCG-UCCG-CGGU-GCAGGCACACUAUUGGGACCGCUG
GCGCUAAGUCAGAGGAAGGAGUGGUCAACGGUAGGUCAGUAUGCCCCGAAUCUGCUGGGC
CACACGCGCGUUACAAAGGGCGGGACAAUGAGCUCCGACACCGAAAGGUGAAGGCAAUCU
CG-AAACCCGUCCGUAGUUCGGAUUGAGGGUUGUAACUCACCCUCAUGAAGCUGGAUUCC
GUAGUAAUCGCGAAUCAAA-AACUCGCGGUGAAUAUGCCCCUGCUCCUUGCACACACCGC
CCGUCAAACCACCUGAGUUGGGUUUCAGUGAGGCUAUCUCUAAC-UGGGGUAUUCGAACU
GAGAUUUAGCAAGGAGGGUUAAGUCGUAACAAG---------
>JN192496.1.1260
------------------------------------------------------------
---------------------------------GCUCAGUAACACGUGGAUAACCUACCC
UUAGGACUGGGAUAACCCUGGGAAACUGGGGAUAAUACUGGAUAGGCAAUUAUU-CCUGU
AAUGGUUUUUUGUUUAAA-UGU--------UUUU---------UCG-CCUAAGGAUGGGU
CUGCGGCCGAUUAGGUAGUUGGUUAGGUAAUGGCUUACCAAGCCUUUGAUCGGUACGGGU
UGUGAGAGCAAGAGCCCGGAGAUGGAACCUGAGACAAGGUUCCAGACCCUACGGGGUGCA
GCAGGCGCGAAACCUCCGCAAUGUACGCAAGUGCGACGGGGGGAUCCCAAGUGUUAUUCU
UA-ACAGAAUAACUUUUCAUUAGUGUAAAAAGCUUUUAGAAUAAGAGCUGGGCAAGACCG
GUGCCAGCCGCCGCGGUAACACCGGCAGCUCAAGUGGUAGCUGUUUUUAUUGGGCCUAAA
GCGUUCGUAGCCGGUUUGAUAAGUCUUUGGUGAAAGCUUGUAGCUUAACUAUAAGAAUUG
CUGAAGAUACUGUCAGACUUGAAGUCGGGAGAGGUUAGAGGUACUACCGGGGUAGGGGUG
AAAUCCUAUAAUCCUGGGAGGACCACCUGU-GGCGAAGGCGUCUAACUGGAACGAUCUUG
ACGGUGAGUAACGAGAGCCAGGGGCGCGAACCGGAUUAGAUACCCGGGUAGUCCUGGCCG
UAAACGAUGUGGACUUGGUGUUGGAAUGGCCUCGAGUUGUUCCGGUGCCGAAGGGAAGCU
GUUAAGUCCACCGCCUGGGAAGUACGGUCGCAAGACUGAAACUUAAAGGAAUUGGCGGGG
GAGCACCACAACGCGUGGAGCCUGCGGUUUAAUUGGAUUCAACGCCGGACAUCUCACCAG
GAGCGACAGCAGA-AUGAUAAUCAGGUUGAUGACCUUAUUUGACUAGCUGAGAGGAGGUG
CAUGGCCGCCGUCAGCUCGUACUGUGAAGCGUCCUGUUAAGUCAGGCAACGAGCGAGACC
CACGCCCUUAGUUACCAACACAAUC-UCUG-GAUUGGUGGGCACACUAGGGGGACCGCCA
GUGAUAAACUGGAGGAAGGAGUGGACGACGGUAGGUCCGUAUGCCCCGAAUCUCCUGGGC
UACACGCGGGCUACAAUGGCUAUGGCAAUGGGUUUCUGCACUGAAAAGUGAUGGUAAUCU
CCUAAACAUAGUCUUAGUUCGGAUUGAGGGCUGUAACUCGCCCUCAUGAAGCUGGAAUGC
GUAGUAAUCGCAUGUCAC-AACCGUGCGGUGAAUACGUCCCUGCUCCUUGCACACACCG-
------------------------------------------------------------
------------------------------------------
>JN787950.1.1447
CUUCCGGUUGAAUCCCCCGGAGGUCAUUGCUAUUGGGGUCCGAUUUAGCCNUGCUAGUUG
CACGAGU---UCAC-----ACUCGUGGCGAAAAGCUCAGUAACACGUGGCCAAACUACCC
UACAGAGAACGAUAACCUCGGGAAACUGAGGCUAAUAGUUCAUACGGGAGUC-CUGCUGG
AAUGCCGACUCCCCGAAA-CGC--------UCAG---------GCG-CUGUAGGAUGUGG
CUGCGGCCGAUUAGGUAGACGGUGGGGUAACGGCCCACCGUGCCGAUAAUCGGUACGGGU
UGUGAGAGCAAGAACCCGGAGACGGAAUCUGAGACAAGAUUCCGGGCCCUACGGGGCGCA
GCAGGCGCGAAACCUUUACACUGCACGCAAGUGCGAUAAGGGGACCCCAAGUGCGAGGGC
AUAUAGUCCUCGCUUUUCUCGACUGUAAGGCGGUCGAGGAAUAAGAGCUGGGCAAGACCG
GUGCCAGCCGCCGCGGUAAUACCGGCAGCUCAAGUGAUGACCGAUAUUAUUGGGCCUAAA
GCGUCCGUAGCCGGCCACGAAGGUUCAUCGGGAAAUCCGCCAGCUCAACUGGCGGGCGUC
CGGUGAAAACCACGUGGCUUGGGACCGGAAGGCUCGAGGGGUACGUCCGGGGUAGGAGUG
AAAUCCUGUAAUCCUGGACGGACCACC-GAUGGCGAAAGCACCUCGAGAAGACGGAUCCG
ACGGUGAGGGACGAAAGCUAGGGUCUCGAACCGGAUUAGAUACCCGGGUAGUCCUAGCUG
UAAACGAUGCUCGCUAGGUGUGGCACAGGCUACGAGCCUGUGCUGUGCCGUAGGGAAGCC
GAGAAGCGAGCCGCCUGGGAAGUACGUCCGCAAGGAUGAAACUUAAAGGAAUUGGCGGGG
GAGCACUACAACCGGAGGAGCCUGCGGUUUAAUUGGACUCAACGCCGGACAUCUCACCAG
CUCCGACUACAGUGAUGACGAUCAGGUUGAUGACCUUAUCCGACGUGUAGAGAGGAGGUG
CAUGGCCGCCGUCAGCUCGUACCGUGAGGCGUCCUGUUAAGUCAGGCAACGAGCGAGACC
CGCACUUCUAAUUGCCAGCAGCAGU-UUCG-ACUGGCUGGGUACAUUAGAAGGACUGCCG
CUGCUAAAGCGGAGGAAGGAACGGGCAACGGUAGGUCAGUAUGCCCCGAAUGAGCUGGGC
UACACGCGGGCUACAAUGGUCGAGACAAUGGGUUGCUAUCUCGAAAGAGAACGCUAAUCU
CCUAAACUCGAUCGUAGUUCGGAUUGAGGGCUGAAACUCGCCCUCAUGAAGCUGGAUUCG
GUAGUAAUCGCAUUUCAA-UAGAGUGCGGUGAAUACGUCCCUGCUCCUUGCACACACCGC
CCGUCAAAGCACCCGAGUGAGGUCCGGAUGAGGCCACC---ACAC---GGUGGUCGAAUC
UGGGCUUCGCAAGGGGGCUUAAGUCGUA-CAGGGUAACCGUA
>CP012850.2227496.2228914
--UCCGGUUGAUCCUGCCGGACCCGACUGCUAUCAGAGUGGGACUAAGCCAUGCGAGUCA
-ACAUA----GCAA------UAUGUGGCAUACGGCUCAGUAACACGUAGUCAACAUGCCC
AGGGGACGUGGAUAACCUCGGGAAACUGAGGAUAAACCGCGAUAGGUCAUCA-CUUCUGG
AAUGGGUAAUGACUUAAA-UCU--------AU-A---------UGG-CCCCUGGAUUGGA
CUGCGGCCGAUCAGGCUGUUGGUGAGGUAAUGGCCCACCAAACCUGUAACCGGUACGGGC
UCUGAGAGGAGGAGCCCGGAGAUGGGCACUGAGACAAGGGCCCAGGCCCUAUGGGGCGCA
GCAGGCGCGAAACCUCUGCAAUAGGCGAAAGCUUGACAGGGUUACUCUGAGUGAUUUCCG
UU-A-AGGAGAUCUUUUGGCACCUCUAAAAAUGGUGCAGAAUAAGGGGUGGGCAAGUCUG
GUGUCAGCCGCCGCGGUAAUACCAGCACCCCGAGUGGUCGGGACGUUUAUUGGGCCUAAA
GCAUCCGUAGCCGGUUCUACAAGUCUUCCGUUAAAUCCACCUGCUUAACAGAUGGGC-UG
CGGAAGAUACUAUAGAGCUAGGAGGCGGGAGAGGCAAGCGGUACUCGAUGGGUAGGGGUA
AAAUCCGUUGAUCCAUUGAAGACCACC-AGUGGCGAAGGCGGCUUGCCAGAACGCGCUCG
ACGGUGAGGGAUGAAAGCUGGGGGAGCAAACCGGAUUAGAUACCCGGGUAGUCCCAGCUG
UAAACGAUGCAGACUCGGUGAUGAGUUGGCUUAUUGCUAACUCAGUGCCGCAGGGAAGCC
GUUAAGUUUGCCGCCUGGGGAGUACGGUCGCAAGACUGAAACUUAAAGGAAUUGGCGGGG
GAGCACCACAAGGGGUGAAGCCUGCGGUUCAAUUGGAGUCAACGCCGGAAAUCUUACCGG
GGGCGACAGCAGA-GUGAAGGUCAAGCUGAAGACUUUACCAGACAAGCUGAGAGGAGGUG
CAUGGCCGUCGCCAGCUCGUGCCGUGAGGUGUCCUGUUAAGUCAGGUAACGAGCGAGAUC
CCUGCCUCUAGUUGCUACCAUUAUUCUCAGGAGUAGUGGAGCUAAUUAGAGGGACCGCCG
UCGCUGAGACGGAGGAAGGUGGGGGCUACGGCAGGUCAGUAUGCCCCGAAACCCUCGGGC
CACACGCGGGCUGCAAUGGUAAGGACAAUGAGUUUCGAUUCCGAAAGGAGGAGGCAAUCU
CU-AAACCUUACCACAGUUAUGAUUGAGGGCUGAAACUCGCCCUCAUGAAUAUGGAAUCC
CUAGUAACCGCGUGUCACU-AUCGCGCGGUGAAUACGUCCCUGCUCCUUGCACACACCGC
CCGUCGCUUCAUCGAAGUUGGUUCUUGGCGAGGUGGUGCCUAAU-UGGUACUAUCGAACC
UGGGGUCAGCAACGAGGGAG-------A--------------
>JQ179820.1.1054
------------------------------------------------------------
---------------------------------GCUCAGUAACACGUGGAUAACGGGCCC
UUAGGACUGGGAUAACUCUGGGAAACUGGGGAUAAUACCGGAUAUAGGCUAU-G-CCUGG
AAUGGUUUUUUGUUUAAA-UGU--------UUUU---------UCG-CCUAAGGAUGGGU
CUGCGGCAGAUUAGGUAGUUGGUUAGGUAAUGGCUUACCAAGCCUAUGAUCUGUACGGGU
UGUGAGAGCAAGAGCCCGGAGAUGGAACCUGAGACAAGGUUCCAGGCCCUACGGGGCGCA
GCAGGCGCGAAACCUCCGCAAUGUGAGAAAUCGCGACGGGGGGAUCCCAAGUGCCAUUCU
UA-ACGGGAUGGCUUUUCUUAAGUGUAAAAAGCUUUUGGAAUAAGAGCUGGGCAAGACCG
GUGCCAGCCGCCGCGGUAACACCGGCAGCUCUAGUGGUAGCUGUUUUUAUUGGGCCUAAA
GCGUUCGUAGCCGGUUUGAUAAGUCACUGGUGAAAUCCUGUAGCUUAACUGUGGGAAUUG
CUGGUGAUACUGUUGAACUUGAGGUCGGGAGAGGUUAGCGGUACUCCCAGGGUAGAGGUG
AAAUUCUGUAAUCCUGGGAGGACCACC-UGUGGCGAAGGCGGCUAACUGGAACGAACCUG
ACGGUGAGGGACGAAAGCUAGGGGCGCGAACCGGAUUAGAUACCCGGGUAGUCCUAGCCG
UAAACGAUGCGGACUUGGUGUUGGGAUGGCUUUGAGCCGCUCCGGUGCCGAAGGGAAGCU
GUUAAGUCCGCCGCCUGGGAAGUACGGUCGCAAGACUGAAACUUAAAGGAAUUGGCGGGG
GAGCACCACAACGCGUGGAGCCUGCGGUUUAAUUGGAUUCAACGCCGGACAUCUCACCAG
GAGCGACAGCUGU-AUGAUUACCAGGCUGAUGACCUUGUUUGACUAGCUGAGAGGAGGUG
CAUGGCCGCCGUCAGCUCGUACCGUGAGGCGUCCUGUUAAGUCAGGCAACGAGCGAGACC
CACGCCCUUAGUUACCAUCAGAUUC-UCCG-GAAUGCUGGGCACACUAAGGGGACCGCCA
GUGAUAAACUGGAGGAAGGAGUGGACGACGGU----------------------------
------------------------------------------------------------
------------------------------------------------------------
------------------------------------------------------------
------------------------------------------------------------
------------------------------------------
>DQ355814.1.1470
AUUCCGGUUGAUCCUGCCGGAGGCCAUUGCUAUUGGGAUUCGAUUUAGCCAUGCUAGUCG
CACGAGU---UCAG-----ACUCGUGGCGAAUAGCUCAGUAACACGUGGCCAAACUACCC
UUCGGAGCACAAUACCCUCGGGAAACUGAGGCUAAUAGUGCAUACCACAGUC-CACCUGG
AAUGAGGACUGUGCCAAA-CGC--------UCCG---------GCG-CCGAAGGAUGUGG
CUGCGGCCGAUUAGGUAGACGGUGGGGUAACGGCCCACCGUGCCAAUAAUCGGUACGGGU
CAUGAGAGUGAGAACCCGGAGACGGAAUCUGAGACAAGAUUCCGGGCCCUACGGGGCGCA
GCAGGCGCGAAACCUUUACACUGCACGCCAGUGCGAUAAGGGAAUCCCAAGUGCGUAGGC
AUAGAGCCUACGCUUUUGUCCACCGUAGGGAGGUGGACGAAUAAGGGCUGGGCAAGACCG
GUGCCAGCCGCCGCGGUAAUACCGGCAGCCCGAGUGAUGGCCGAUCUUAUUGGGCCUAAA
GCGUCCGUAGCUGGCCGCACAAGUCCAUCGGAAAAUCCACCCGCUCAACGGGUGGGCGUC
CGGUGGAAACUGUGUGGCUUGGGACCGGAAGGCGCGACGGGUACGUCCGGGGUAGGAGUG
AAAUCCCGUAAUCCUGGACGGACCGCCGAU-GGCGAAAGCACGUCGCGAGGACGGAUCCG
ACAGUGAGGGACGAAAGCCAGGGUCUCGAACCGGAUUAGAUACCCGGGUAGUCCUGGCCG
UAAACAAUGUCUGUUAGGUGUGGCUCCCACUACGAGUGGGUGCUGUGCCGUAGGGAAGCC
GCUAAACAGACCGCCUGGGAAGUACGUCCGCAAGGAUGAAACUUAAAGGAAUUGGCGGGG
GAGCACUACAACCGGAGGAGCCUGCGGUUUAAUUGGACUCAACGCCGGACAUCUCACCAG
CAUCGACUGUAAUAAUGACGAUCAGGUUGAUGACCUUAUCCGAGUUUCAGAGAGGAGGUG
CAUGGCCGCCGUCAGCUCGUACCGUGAGGCGUCCUGUUAAGUCAGGCAACGAGCGAGACC
CGCAUCCUUACUUGCCAGCAGCACU-GCGA-AGUGGCUGGGGACAGUAGGGAGACCGCCG
UGGCCAACACGGAGGAAGGAACGGGCAACGGUAGGUCAGUAUGCCCCGAAUGUGCUGGGC
AACACGCGGGCUACAAUGGUCGAGGCAAAGGGUUCCAACUCCGAAAGGAGACGGUAAUCU
CAGAAACUCGAUCGUAGUUCGGAUUGUGGGCUGCAACUCGCCCACAUGAAGCUGGAUUCG
GUAGUAAUCGCGUGUCAC-AAGCGCGCGGUGAAUACGUCCCUGCUCCUUGCACACACCGC
CCGUCAAAGCACCCGAGUGAGGUCCGGAUGAGGCGCGU----CAC---ACGCGUCGAAUC
UGGGCUUCGCAAGGGGGCUUAAGUCGUAACAAGGUAGCCGUA
>JQ245027.1.1057
-UUCUGGUUGAUCCCGGCGGAGCCCNNUNUNAUUUGGAUUCGAUUAAGCCAUGCAAGUUG
AAUGAAC---CUA------UUUCAUGGCCUACGGNUCAGUAACACGUGGAUAACUUACCC
UUAGGACCGGGAUAACUUUGGGAAACUGAAGAUAAUACUGGAUAUUAGGUUA-UGCCNGG
AAUGGUUUACCUUUGAAA-UGU--------AUUU---------UCG-CCUAAGGAUAGAU
CUGCGGCUGAUUAGGUCGUUGGUGGGGUANUGGCCCACCAAGCCGAUGAUCGGUACGGGU
UGUGAGAGCAAGAGCCCGGAGAUGGAACCUGAGACAAGGUUCCAGACCCUACGGGGUGCA
GCAGGCGCGAAACCUCCGCAAUGUACGCAAGUGCGACGGGGGGAUCCCAAGUGUUAUUCU
UA-ACAGAAUAACUUUUCAUUAGUGUAAAAAGCUUUUAGAAUAAGAGCUGGGCAAGACCG
GUGCCAGCCGCCGCGGUAACACCGGCAGCUCAAGUGGUAGCUGUUUUUAUUGGGCCUAAA
GCGUUCGUAGCCGGUUUGAUAAGUCUUUGGUGAAAGCUUGUAGCUUAACUAUAAGAAUUG
CUGAAGAUACUGUCAGACUUGAAGUCUGGAGAGGUUAGAGGUACUACCGGGGUAGGGGUG
AAAUCCUAUAAUCUUGGGAGGACCACUUGU-GGCGAAGGCGUCUAACUGGAACGAUCUUG
ACGGUGAGUAACGAAAGCCAGGGGCGCGAACCGGAUUAGAUAUCCGGGUAGUCGUGGCCG
UAAAGGAUGUGGACUUGGUGUUGGAAUGGCCUCGAGUUGUUCCGGUGCCGAAGGGAAGCU
GUUAAGUCCACUGCCUGGGCAGUUCGGUCGCCAGACUGAAACUUAAACGGAUUUGACGGG
GAGCACCACAACGCGUGUAGCCUGGGGUUUAAUUGGAUUCAACGCCGGACAUCUCACCAG
UAUCGACAGCAGA-AUGAUAAUCAGGUUGAUGACCUUAUUUGACUAGCUGAGAGGAGGUG
CAUGGCCGCCGUCCGCUCGUACUGUGAAGCGUCCUGUUAAGUCAGGCAACGAGCGAGAC-
------------------------------------------------------------
------------------------------------------------------------
------------------------------------------------------------
------------------------------------------------------------
------------------------------------------------------------
------------------------------------------------------------
------------------------------------------
>DQ402031.1.1439
AUUCCGGUUGAUCCUGGCGGCGGCCACCGCUAUAGGAAUUCGAUUAAGACAUGCGAGUCG
AGAGCC----GUCA-----AAGCUCGGCGGACUGCUCAGUAACACGUGGAGAACGUGCCC
UUAAGUGGGGGAUAAUCUCGGGAAAUUGAGGAUAAUACCCCAUAGGUCAUGG-GAUCUGG
AAUGACCCAUGGCUGAAA--GU--------UCCG---------GC-GCUUAAGGAUCGCU
CUGCGGCCUAUCAGGUAGUAGUGGGUGUAACGUACCCCCUAGCCUACGACGGGUAUGGGC
CUUGAGAGAGGGAGCCCAGAGUUGGAUUCUGAGACACGAAUCCAGGCCCUACGGGGCGCA
GCAGUCGCGAAAACUUCACACUGGGGGGAACCCCGAUGAGGGAAUUCCUAGUGCUUGGGC
AU-U-GUCCAAGCUUUUCCCGAGCGUAGAUAACUCGGGGAAUAAGGGCUGGGUAAGACGG
GUGCCAGCCGCCGCGGUAAUACCUGCAGCCCGAGUGGUGGUCGAUUUUAUUGAGUCUAAA
GCGUUCGUAGCCGGUCCGUUAAAUCCUUGGGUAAAUCGGGAAGCUCAACUUUCCGAC-UU
CCGAGGAGACUGGCGGACUUGGGACCGGGAGAGGCCAGAGGUACUUCUGGGGUAGGGGUA
AAAUCCUGUAAUCCUAGAAGGACCACC-GGUGGCGAAGGCGUCUGGCUAGAACGGAUCCG
ACGGUGAGGGACGAAGCCCUGGGUCGCAAACGGGAUUAGAUACCCCGGUAGUCCAGGGUG
UAAACGCUGCCGACUUGGUGUUGGGGGCCCUUCGGGGGAACUCAGUGCCGGAGAGAAGUU
GUUAAGUCGGCCACUUGGGGAGUACGUCCGCAAGGAUGAAACUUAAAGGAAUUGGCGGGG
GAGCACCGCAACGGGAGGAGCGUGCGGUUUAAUUGGAUUCAACACCGGAAAACUCACCAA
GGGCGACUGUUAC-AUGAAAGCCAGGCUAAUGACCUUGCUCGAUUUUCAGAGAGGUGGUG
CAUGGCCGUCGUCAGUUCGUACCGUAAGGCGUUCUCUUAAGUGAGAUAACGAACGAGACC
CUCACCGAUAAUUGCCAGUCCGAUC-CCCG-GAUC-GGGCGCACAUUAUAGGGACCGCUG
GCGCUAAGUCAGAGGAAGGAGAGGUCAACGGUAGGUCAGUAUGCCCCGAAUCUCUUGGGC
UACACGCGCGCUACAAAGGGCGGGACAAUGGGUUCCGACGCCGAGAGGCGGAGGCAAUCC
CG-AAACCCGUCCGUAGUUCGGAUUGAGGGUUGUAACUCACCCUCAUGAAGCUGGAUUCC
GUAGUAAUCGCGAAUCAA-CAACUCGCGGUGAAUAUGCCCCUGCUCCUUGCACACACCGC
CCGUCAAACCAUCCGAGUUGGGUUUCAGUGAGGUCACCUCUUAU-UAGGGUGUUCGAACU
GAGAUUUAGCAAGGAAGGUUAAGUCGUAACAAGGUAAC----
>CP017803.262028.263512
AUUCUGUUUGAUCCUGGCAGAUGCUACUGCUAUUGGGAUUCG-UUAAGCCAUGCAAGUCG
AACGAGU---UUAG-----ACUCGUGGCGUACGGCUCAGUAACACGUGGAUAACCUACCC
UUAGGACUGGGAUAACCCUGGGAAACUGGGGAUAAUACUGGAUAGGCAAUUA-UUCCUGU
AAUGGUUUUUUGUUUAAA-UGU--------UUUU---------UCG-CCUAAGGAUGGGU
CUGCGGCCGAUUAGGUAGUUGGUUAGGUAAUGGCUUACCAAGCCUUUGAUCGGUACGGGU
UGUGAGAGCAAGAGCCCGGAGAUGGAACCUGAGACAAGGUUCCAGGCCCUACGGGGUGCA
GCAGGCGCGAAACCUCCGCAAUGUGAGAAAUCGCGACGGGGGGAUCCCAAGUGCCAUUCU
UA-ACGGGAUGGCUUUUCAUUAGUGUAAAGAGCUUUUGGAAUAAGAGCUGGGCAAGACCG
GUGCCAGCCGCCGCGGUAACACCGGCAGCUCUAGUGGUAGCAGUUUUUAUUGGGCCUAAA
GCGUCCGUAGCCGGUUUAAUAAGUCUCUGGUGAAAUCCUGCAGCUUAACUGUGGGAAUUG
CUGGAGAUACUAUUAGACUUGAGAUCGGGAGAGGUUAGAGGUACUCCCAGGGUAGAGGUG
AAAUUCUGUAAUCCUGGGAGGACCGCC-UGUUGCGAAGGCGUCUGACUGGAACGAUUCUG
ACGGUGAGGGACGAAAGCUAGGGGCGCGAACCGGAUUAGAUACCCGGGUAGUCCUAGCUG
UAAACGAUGCGGACUUGGUGUUGGGGUGGCUUUGAGCUGUCCCAGUGCCGAAGGGAAGCU
GUUAAGUCCGCCGCCUGGGAAGUACGGUCGCAAGACUGAAACUUAAAGGAAUUGGCGGGG
GAGCACCACAACGCGUGGAGCCUGCGGUUUAAUUGGAUUCAACGCCGGACAUCUCACCAG
AGGCGACAGCUGU-AUGAUAGCCAGGUUGAUGACUUUGCUUGACUAGCUGAGAGGAGGUG
CAUGGCCGCCGUCAGCUCGUACCGUGAGGCGUCCUGUUAAGUCAGGCAACGAGCGAGACC
CACGCUCUUAGUUACCAGCGGAUCCUUUUUUGGAUGCCGGGCACACUAAGGGGACCGCCU
AUGAUAAAUAGGAGGAAGGAGUGGACGACGGUAGGUCCGUAUGCCCCGAAUCCUCUGGGC
AACACGCGGGCUACAAUGGCUGAGACAAUGGGUUCCGACGCCGAAAGGCGGAGGUAAUCC
UCUAAACUUAGUCGUAGUUCGGAUUGAGGACUGUAACUCGUUCUCAUGAAGCUGGAAUGC
GUAGUAAUCGCGUGUCAC-AAUCGCGCGGUGAAUACGUCCCUGCUCCUUGCACACACCGC
CCGUCACGCCACCCAAAAAGGGAUUGGAUGAGGAUGUAAUG-UUUUGUUAUAUUCGAAUC
UAGUUUUUUUAAGGAGGGCGAAGUCGUAACAAGGUAGCCGUA
>JQ245046.1.1043
-------UUGAUCCCGGCGGAGGCUACUGCUAUUGGGAUUCGAUUAAGCCAUGCAAGUCG
AAUGAAC---CUA------GUUCAUGGCAUACGGCUCAGUAACACGUGGAUAACUUACCC
UUAGGACCGGGAUAACUUUGGGAAACUGAAGAUAAUACCGGAUAUUAGGUUA-UGCCUGG
AAUGGUUUACCUUUGAAA-CGU--------AUUU---------UCG-CCUAAGGAUAGAU
CUGCGGCUGAUUAGGUCGUUGGUGGGGUAAUGGCCCACCAAGCCGAUGAUCGGUACGGGU
UGUGAGAGCAAGAGCCCGGAGAUGGAACCUGAGACAAGGUUCCAGACCCUACGGGGUGCA
GCAGGCGCGAAACCUCCGCAAUGUACGCAAGUGCGACGGGGGGAUCCCAAGUGUUAUUCU
UA-ACAGAAUAACUUUUCAUUAGUGUAAAAAGCUUUUAGAAUAAGAGCUGGGCAAGACCG
GUGCCAGCCGCCGCGGUAACACCGGCAGCUCAAGUGGUAGCUGUUUUUAUUGGGCCUAAA
GCGUUCGUAGCCGGUUUGAUAAGUCUUUGGUGAAAGCUUGUAGCUUAACUAUAAGAAUUG
CUGAAGAUACUGUCAGACUUGAAGUCGGGAGAGGUUAGAGGUACUACCGGGGUAGGGGUG
AAAUCCUAUAAUCCUGGGAGGACCACCUGU-GGCGAAGGCGUCUAACUGGAACGAUCUUG
ACGGUGAGUAACGAAAGCCAGGGGCGCGAACCGGAUUAGAUACCCGGGUAGUCCUGGCCG
UAAACGAUGUGGACUUGGUGUUGGAAUGGCCUCGAGUUGUUCCGGUGCCGAAGGGAAGCU
GUUAAGUCCACCGCCUGGGAAGUACGGUCGCAAGACUGAAACUUAAAGGAAUUGGCGGGG
GAGCACCACAACGCGGGGAGCCCGCGGUUUAAUUGGAUUCAACGCCGGACAUCUCACCAG
GAGCGACAGCAGA-AUGAUAAUCAGGUUGAUGACCUUAUUUGACUAGCUAGGAAGAGGUG
CAUGGCCCCCCCCAGCCCGUACUGUGAACCAAACGGUUAAGUCAGCCAACGAGCGA----
------------------------------------------------------------
------------------------------------------------------------
------------------------------------------------------------
------------------------------------------------------------
------------------------------------------------------------
------------------------------------------------------------
------------------------------------------
>EU413633.1.1228
------------------------------------------------------------
---------------------------------GCUCAGUAACACGUGGACAACGUGCCC
UAAAGUGGAGCAUAAUCUCGGGAAACUGAGGAUAAUUCUCCAUAGACCAUGA-GAUCUGG
AAUGACUUAUGGUUCAAA--GU--------UCCG---------GC-GCUUUAGGAUCGGU
CUGCGGCCUAUCAGGUAGUAGUGGGUGUAACGUACCCCCUAGCCAGUUACGGGUAUGGGC
CUUGAGAG--GGAGCCCAGAGUUGGAUUCUGAGACACGAAUCCAGGCCCUACGGGGCGCA
GCAGUCGCGAAAACUUCACAAUGGGCGAAAGCCCGAUGAGGGAAUUCCUAGUGCUAGCAC
AU-U-GUGUUAGCUUUUCCUUAGCGUAGAUAACUUGAGGAAUAAGGGCUGGGUAAGACGG
GUGCCAGCCGCCGCGGUAAUACCUGCAGCCCAAGUGGUGGUCGAUUUUAUUGAGUCUAAA
ACGUUCGUAGCCGGUUUGGUAAAUCUUUGGGUAAAUCGGGAAGCUUAACUUUCCGAC-UU
CCGAAGAGACUGUCAAACUUGGGACCGGGAGAGGCUAGAGGUACUUCUGGGGUAGGGGUA
AAAUCCUGUAAUCCUAGAAGGACCACC-GGUGGCGAAGGCGUCUAGCUAGAACGGAUCCG
ACGGUGAGGGACGAAGCCCUGGGUCGCAAACGGGAUUAGAUACCCCGGUAGUCCAGGGUG
UAAACGCUGCAGACUUGGUGUUGGAGGCCCUUCGGGGGCAUUCAGUGCCGGAGAGAAGUU
GUUAAGUCUGCUACUUGGGGAGUACGUCCGCAAGGAUGAAACUUAAAGGAAUUGGCGGGG
GAGCACCGCAACGGGAGGAGCGUGCGGUUUAAUUGGAUUCAACACCGGAAAACUCACCAA
GGGCGACUAUUAC-AUGAAAGCCAGGCUAACGACCUUGCUUGAUUUUUAGAGAGGUGGUG
CAUGGCCGUCGUCAGUUCGUACCGUAAGGCGUUCUCUUAAGUGAGAUAACGAACGAGACC
CUCAUCUAUAAUUGCUACUUCAUUC-UCCG-GAAU-GGAGGCACAUUAUCGAGACCGCUG
GCGCUAAGUCAGAGGAAGGAGAGGUCAACGGUAGGUCAGUAUGCCCCGAAUCUCUUGGGC
UACACGCGCGCUACAAAGGGCGGGACAAUGGGCUACGACGCCGAAAGGCGAAGUCAAUCU
CG-AAACCCGUCCGUAGUUCGGAUUGAGGCUUGUAACUCAGCCUCAUGAAGCUGGAUUCC
GUAGUAAUCGCGAAUCAAA-AACUCGCGGUGAA---------------------------
------------------------------------------------------------
------------------------------------------
>CU466639.1.1029
------------------------------------------------------------
------------------------------------------------------------
------------------------------------------------------------
------------------------------------------------------------
------------------------------------------------------------
--------------------------------------------------ACGGGGCGCA
--AGGCGCGAAACCUCCGCAAUGUGAGAAAUCGCGACGGGGGGAUCCCAAGUGCCAUUCU
UA-ACGGGAUGGCUUUUCAUUAGUGUAAAGAGCUUUUGGAAUAAGAGCUGGGCAAGACCG
GUGCCAGCCGCCGCGGUAACACCGGCAGCUCUAGUGGUAGCAGUUUUUAUUGGGCCUAAA
GCGUCCGUAGCCGGUUUAAUAAGUCUCUGGUGAAAUCCUGCAGCUUAACUGUGGGAAUUG
CUGGAGAUACUAUUAGACUUGAGAUCGGGAGAGGUUAGAGGUACUCCCAGGGUAGAGGUG
AAAUUCUGUAAUCCUGGGAGGACCGCC-UGUUGCGAAGGCGUCUGACUGGAACGAUUCUG
ACGGUGAGGGACGAAAGCUAGGGGCGCGAACCGGAUUAGAUACCCGGGUAGUCCUAGCUG
UAAACGAUGUGGACUUGGUGUUGGGGUGGCUUUGAGUUGUCCCAGUGCCGAAGGGAAGCU
GUUAAGUCCGCCGCCUGGGAAGUACGGUUGCAAGACUGAAACUUAAAGGAAUUGGCGGGG
GAGCACCACAACGCGUGGAGCCUGCGGUUUAAUUGGAUUCAACGCUGGACAUCUCACCAG
AGGCGACAGCUGU-AUGAUAGCCAGGUUGAUGACUUUGCUUGACUAGCUGAGAGGAGGUG
CAUGGCCGCCGUCAGCUCGUACCGUGAGGCGUCCUGUCAAGUCAGGCAACGAGCGAGACC
CACGCUCUUAGUUACCAGCGGAUCC-UUUU-GGAUGCCGGGCACACUAAGGGGACCGCCU
AUGAUAAAUAGGAGGAAGGAGUGGACGACGGUAGGUCCGUAUGCCCCGAAUCCUCUGGGC
AACACGCGGGCUACAAUGGCUGAGACAAUGGGUUCCGACGCCGAAAGGCGGAGGUAAUCC
UCUAAACUUAGUCGUAGUUCGGAUUGAGGACUGUAACUCGUUCUCAUGAAGCUGGAAUGC
GUAGUAAUCGCGUGUCAC-AAUCGCGCGGUGAAUACGUCCCUGCUCCUUGUACACACCGC
CCGUCA------------------------------------------------------
------------------------------------------
>JQ345702.1.914
---CUGGUUGAUCCUGCCGGCGGCCACCGCUAUAGGAAUUCGAUUAAGACAUGCGAGUCG
AGAGUC----GUUUG-----GACUCGGCGGACUGCUCAGUAACACGUGGACAACGUGCCC
UUAAGUGGGGGAUAAUCUCGGGAAAUUGAGGAUAAUACCCCAUAGAUCAUAG-CAUCUGG
AAUGAGUUAUGGUUCAAA--GU--------UCCG---------GC-GCUUAAGGAUCGGU
CUGCGGCCUAUCAGGUAGUAGUGGGUGUAAUGUACCUACUAGCCUAUGACGGGUAUGGGC
CUUGAGAGAGGGAGCCCAGAGUUGGAUUCUGAGACACGAAUCCAGGCCCUACGGGGCGCA
GCAGUCGCGAAAACUUCACAAUGGGGGCAACCCCGAUGAGGGAAUUCCUAGUGCUAGCUC
UU-U-GAGUUAGCUUUUCUUUAGCGUAGAUAACUAGAGGAAUAAGGGCUGGGUAAGACGG
GUGCCAGCCGCCGCGGUAAUACCUGCAGCCCAAGUGGUGGUCGAUUUUAUUGAGUCUAAA
ACGUUCGUAGCCGGUCUAAUAAAUCCUUGGGUAAAUCGGGAAGCUUAACUUUCCGAA-UU
CCGAGGAGACUGUUAGACUUGGGACCGGGAGAGGCUAGAGGUACUUCUGGGGUAGGGGUA
AAAUCCUGUAAUCCUAGAAGGACCACC-GGUGGCGAAGGCGUCUAGCUAGAACGGAUCCG
ACGGUGAGGGACGAAGCCCUGGGUCGCAAACGGGAUUAGAUACCCCGGUAGUCCAGGGUG
UAAACGCUGCAGACUUGGUGUUGGAGACCCUUCGAGGGUAUUCAGUGCCGGANAGAAGUU
GUUAAGUCUGCUACUUGGGGAGUACGUCCGCAAGGAUGAAACUUAAAGGAAUUGGCNGGG
GAGCACCCCAACCGAGGANCCGUNCNGUUUAAAUUU------------------------
------------------------------------------------------------
------------------------------------------------------------
------------------------------------------------------------
------------------------------------------------------------
------------------------------------------------------------
------------------------------------------------------------
------------------------------------------------------------
------------------------------------------------------------
------------------------------------------
>EU885158.1.1224
------------------------------------------------------------
-------------------------------------------------ACAACGUGCCC
UUAAGUGGAGGAUAAUCUCGGGAAAUUGAGGAUAAUACUCCAUAGGUCAUGG-AAUCUGG
AAUGAUUCAUGGCUGAAA--GU--------UCCG---------GC-GCUUAAGGAUCGGU
CUGCGGCCUAUCAGGUAGUAGUGGGUGUAACGUACCUACUAGCCUAUGACGGGUAUGGGC
CUUGAGAGAGGGAGCCCAGAGUUGGAUUCUGAGACACGAAUCCAGGCCCUACGGGGCGCA
GCAGUCGCGAAAACUUCACAAUGGGGGCAACCCCGAUGAGGGAAUUCCUAGUGCUAGCAC
AU-UAGUGUUAGCUUUUCUUUAGCGUAGAUAACUAAAGGAAUAAGGGCUGGGUAAGACGG
GUGCCAGCCGCCGCGGUAAUACCUGCAGCCCAAGUGGUGGUCGAUUUUAUUGAGUCUAAA
ACGUUCGUAGCCGGUUUGAUAAAUCUUUGGGUAAAUCGGGAAGCUUAACUUUCCGAA-GU
CCGGAGAGACUGUCAAACUUGGGACCGGGAGAGGCUAGAGGUACUUCUGGGGUAGGGGUA
AAAUCCUGUAAUCCUAGAAGGACCACC-GGUGGCGAAGGCGUCUAGCUAAAACGGAUCCG
ACGGUGAGGGACGAAGCCCUGGGUCGCAAACGGGAUUAGAUACCCCGGUAGUCCAGGGUG
UAAACGCUGCAGACUUGGUGUUGGAGACCCUUCGAGGGUAUUCAGUGCCGGAGAGAAGUU
GUUAAGUCUGCUACUUGGGGAGUACGUCCGCAAGGAUGAAACUUAAAGGAAUUGGCGGGG
GAGCACCGCAACGGGAGGAGCGUGCGGUUUAAUUGGAUUCAACACCGGAAAACUCACCAG
GGGAGACUGUUAC-AUGAAAGCCAGGCUGAUGACCUUGCUAGAUUUUCAGAGAGGUGGUG
CAUGGCCGUCGUCAGUUCGUACCGUAAGGCGUUCUCUUAAGUGAGAUAACGAACGAGACC
CUCACCAAUAGUUGCUACUUCAUCC-UCCG-GGGU-GGAGGCACACUAUUGGGACCGCUG
GCGCUAAGUCAGAGGAAGGAGAGGUCAACGGUAGGUCAGUAUGCCCCGAAUCUCCUGGGC
UACACGCGCGCUACAAAGGGCGGGACAAUGGGCUCCGACACCGAAAGGUGAAGGUAAUCU
CG-AAACCCGUCCGUAGUUCGGAUUGAGGGUUGUAACUCACCCUCAUGAAGCUGGAUUCC
GUAGUAAUCGCGAAUCAA-CAACUCGCGGUGAAUAUGCCCCUG-----------------
------------------------------------------------------------
------------------------------------------
>DQ402010.1.1444
AUUCCGGUUGAUCCUGGCGGAUGCUACUGCUAUUGGGAUUCG-UUAAGCCAUGCAAGUCG
AACGAGU---UUAG-----GCUCGUGGCGUACGGCUCAGUAACACGUGGAUAACCUACCC
UUAGGACCGGGAUAACCUUGGGAAACUGAGGAUAAUACUGGAUAGACAAUUA-UUCCUGC
AAUGGUUUUUUGUUUAAA-UGU--------UUUU---------UCG-CCUAAGGAUGGGU
CUGCGGCCGAUUAGGUAGUUGGUUAGGUAACGGCUUACCAAGCCAUCGAUCGGUACGGGU
UGUGAGAGCAAGAGCCCGGAGAUGGAACCUGAGACAAGGUUCCAGGCCCUACGGGGUGCA
GCAGGCGCGAAACCUCCGCAAUGUGAGAAAUCGCGACGGGGGGAUCCCAAGUGCCAUUCU
UA-ACGGGAUGGCUUUUCAUUAGUGUAAAGAGCUUUUGGAAUAAGGGCUGGGCAAGACCG
GUGCCAGCCGCCGCGGUAACACCGGCAGCUCUAGUGGUAGCAGUUUUUAUUGGGCCUAAA
GCGUCCGUAGCCGGUUUAAUAAGUCUCUGGUGAAAUCCUGUAGCUUAACUGUGGGAAUUG
CUGGAGAUACUAUUAGACUUGAGACCGAGAGAGGUUAGAGGUACUCCCAGGGUAGAGGUG
AAAUUCUAUAAUCCUGGGAGGACCGCC-UGUUGCGAAGGCUUCUAACUGGAACGGUUCUG
ACGGUGAGGGACGAAAGUUAGGGGCGCGAACCGGAUUAGAUACCCGGGUAGUCCUAACCG
UAAACGAUGCGGACUUGGUGUUGGGGUGGCUUUGAGCUGCUCCAGUGCCGAAGGGAAGCU
GUUAAGUCCGCCGCCUGGGAAGUACGGUCGCAAGACUGAAACUUAAAGGAAUUGGCGGGG
GAGCACCACAACGCGUGGAGCCUGCGGUUUAAUUGGAUUCAACGCCGGACAUCUCACCAG
AGGCGACAGCUGU-AUGAUAGCCAGGCUGAUGACUUUGCUUGACUAGCUGAGAGGAGGUG
CAUGGCCGCCGUCAGCUCGUACCGUGAGGCGUCCUGUUAAGUCAGGCAACGAGCGAGACC
CACGCCCUUAGUUACCAGCGGAUCCAU--U-GGAUGCCGGGCACACUAAGGGGACCGCCU
AUGAUAAAUAGGAGGAAGGAGUGGACGACGGUAGGUCCGUAUGCCCCGAAUCCUCUGGGC
AACACGCGGGCUACAAUGGCUAAGACAAUGGGUUCCGACACCGAAAGGUGGAGGUAAUCC
UCUAAACUUGGUCGUAGUUCGGAUUGAGGACUGUAACUCGCCCUCAUGAAGCUGGAAUGC
GUAGUAAUCGCGUAUCAC-UAUUGCGCGGUGAAUACGUCCCUGCUCCUUGCACACACCGC
CCGUCACACCACCCAAAAAGGGCUUGGAUGAGGAUGUAAUUUUUUUGUUAUAUUCGAAUC
UAGGUUUUUUGAGGAGGGUGAAGUCGUAACAAGGUAAC----
>JQ668647.1.918
UUUCCGGUUGAUCCUGCCGGAC-UGACUGCUAUCAGAGUGGGACUAAGCCAUGCGAGUCA
-ACAUU----GCAA------UAUGUGGCAUACGGCUCAGUAUCACGUAGUCAACAUGCCC
AGGGGACGUGGAUAACCUCGGGAAACUGAGGAUAAACCGCGAUAGGUCAUCA-CUUCUGG
AAUGGGUAAUGACUUAAA-UCU--------AU-A---------UGG-CCCCUGGAUUGGA
CUGCGGCCGAUCAGGUUGUUGGUGAGGUAAUGGCCCACCAAACCUGUAACCGGUACGGGC
UCUGAGAGGAGGAGCCCGGAGAUGGGCACUGAGACAAGGGCCCAGGCCCUAUGGGGCGCA
GCAGGCGCGAAACCUCUGCAAUAGGCGAAAGCUUGACAGGGUUACUCUGAGUGAUUUCCG
UU-A-AGGAGAUCUUUUGGCACCUCUAAAAAUGGUGCAGAAUAAGGGGUGGGCAAGUCUG
GUGUCAGCCGCCGCGGUAAUACCAGCACCCCGAGUGGUCGGGACGUUUAUUGGGCCUAAA
GCAACCGUAGCCGGUUCUACAAGUCUUCCGUAAAAUACACCUGCUUAACAGAUGGGC-UG
CGGAAGAUACUAUAGAGCUAGGAGGCGGGAGAGGCAAGCGGUACUCGAUGGGUAGGGGUA
AAAUCCGUUGAUCCAUUGAAGACCACC-AGUGGCGAAGGCGGCUUGCCAGAACGCGCUCG
ACGGUGAGGGAUGAAAGCUGGGGGAGCAAACCGGACUAGAUACCCGGGUAGUCCCAGCUG
UAAACGAUGCAGACUCGGUGAUGAGGGGGCUUAUUGCUAACUCAGUGCCGCAGGGAAGCC
GUUAAGUUUGCCGCCUGGGGAGUACGGUCGCAAGACUGAAACUUAAAGGAAUUGGCGGGG
GAGCACCACAAGGGGUGAAACCU-CGGUUCAAUUGGAGUCAACGCCGGAAAUC-------
------------------------------------------------------------
------------------------------------------------------------
------------------------------------------------------------
------------------------------------------------------------
------------------------------------------------------------
------------------------------------------------------------
------------------------------------------------------------
------------------------------------------------------------
------------------------------------------
>FJ800111.1.918
-UUCCGGUUGAUCCUGCCAGACCUGACUGCUAUCGGAUUGGUACUAAGCCAUGUGAGUCG
-UUGUA----GCAA------UACAAGGCAUACGGCUCAGUAACACGUAGUCAAUCUAACC
UAUGGACGGGGAUAACCUCGGGAAACUGAGGAUAAAACCCGAUAGAUCAUUA-UACCUGG
AACGGUUUAUGGUCCAAA-UGA--------UUCG---------UCG-CCGUAGGGUGGGA
CUGCGGCCUAUCAGCUUGUUGGUGAGGUAAUGGCCCACCAAGGCUAUUACAGGUACGGGC
UCUGAGAGGAGAAGCCCGGAGAUGGGUACUGAGACACGGACCCAGGCCCUAUGGGGCGCA
GCAGGCGAGAAACCUUUGCAAUGUGCGCAAGCACGACAAGGUUAAUCCGAGUGUUUCCUG
CU-A-AAGGAAUCUUUUGUUAGUUCUAAAACCACUGAUGAAUAAGGGGUGGGCAAGUCUG
GUGUCAGCCGCCGCGGUAAAACCAGCACCUCAAGUGGUCAGGAUGAUUAUUGGGCCUAAA
GCAUCCGUAGCCUGUUCUGUAAGUUUCCGGUUAAAUCCAUUAGCUCAACUAAUGGGC-CG
CCGAAAAUACUGCAGAACUAGGGAGUGGGAGAGGUAGACGGUACUCGGUAGGAAGGGGUA
AAAUCCUUUGAUCUAUUGAUGACCACC-UGUGGCGAAGGCGGUCUACCAGAACACGUUCG
ACGGUGAGGGAUGAAAGCUGGGGGAGCAAACCGGAUUAGAUACCCGGGUAGUCCCAGCUG
UAAACGAUGCAGACUCAGUGAUGCCCUGGCUUGUGGCCAGUGCAGUGCCGCAGGGAAGCC
GUUAAGUUUGCCGCCUGGGAAGUACGUACGCAAGUAUGAAACUUAAAGGAAUUGGCGGGG
GAGCACCACAAGGGGUGAAGCCUGCGGUUCAAUUGGAGUCAACGCCGGAAAUC-------
------------------------------------------------------------
------------------------------------------------------------
------------------------------------------------------------
------------------------------------------------------------
------------------------------------------------------------
------------------------------------------------------------
------------------------------------------------------------
------------------------------------------------------------
------------------------------------------
>DQ402023.1.1439
AUUCCGGUUGAUCCUGGCGGCGGCCACCGCUAUAGGAAUUCGAUUAAGACAUGCGAGUCG
AGAGUC----GUAUG-----GACUCGGCGGACUGCUCAGUAACACGUGGAUAACAUGCCC
UAGAGUGGAGGAUAAUCUCGGGAAAUUGAGGAUAAUACUCCAUAGAUCAUGAAU-UCUGG
AAUGAUUCAUGGUUCAAA--GU--------UCCG---------GC-GCUCUAGGAUUGGU
CUGCGGCUUAUCAGGUUGUAGUGGGUGUAACGGACCCACUAGCCGUUGACGAGUAUGGGC
CUUGAGAGAGGGAGCCCAGAGAUGGAUUCUGAGACACGAAUCCAGGCCCUACGGGGCGCA
GCAGUCGCGAAAACUUCACACUGGGGGGAACCCCGAUGAGGGAAUUCCUAGUGCUUGGGC
AU-U-GUCCAAGCUUUUCCCGAGCGUAGAUAACUCGGGGAAUAAGGGCUGGGUAAGACGG
GUGCCAGCCGCCGCGGUAAUACCUGCAGCCCGAGUGGUGGUCGAUUUUAUUGAGUCUAAA
ACGUUCGUAGCCGGUUCACUAAAUCCUUGGGUAAAUCGGGAAGCUUAACUUUCCGAC-UU
CCGAGGAGACUGGUGAACUUGGGACCGGGAGAGGCAAGAGGUACUUCUGGGGUAGGGGUA
AAAUCCUGUAAUCCUAGAAGGACCACC-GGUGGCGAAGGCGUCUUGCUAGAACGGAUCCG
ACGGUGAGGGACGAAGCCCUGGGUCGCAAACGGGAUUAGAUACCCCGGUAGUCCAGGGUG
UAAACGCUGCAGACUUGGUGUUGGGGACCCUUCGGGGGUGUUCAGUGCCGGAGAGAAGUU
GUUAAGUCUGCUACUUGGGGAGUACGUCCGCAAGGAUGAAACUUAAAGGAAUUGGCGGGG
GAGCACCGCAACGGGAGGAACGUGCGGUUUAAUUGGAUUCAACACCGGAAAACUCACCAG
CAGCGACUGUUAC-AUGAAAGUCAGGCCGAUGACCUUACUAGAUUUUCAGAGAGGUGGUG
CAUGGCCGUCGUCAGUUCGUACCGUAAGGCGUUCUCUUAAGUGAGAUAACGAACGAGACC
CUCACCAAUAAUUGCUACUGCAUCG-UCCG-CGAU-GUAGGCACAUUAUUGGGACCGCUG
GCGCUAAGUCAGAGGAAGGAGAGGUCAACGGUAGGUCAGUAUGCCCCGAAUCUGCUGGGC
UACACGCGCGUUACAAAGGGCGGGACAAUGGGCUCCGACGCCGAAAGGCGAAGGCAAUCU
CG-AAACCCGUCCGUAGUUCGGAUUGAGGGUUGUAACUCACCCUCAUGAAGCUGGAUUCC
GUAGUAAUCGCGAAUCAA-CAACUCGCGGUGAAUAUGCCCCUGCUCCUUGCACACACCGC
CCGUCAAACCACCUGAGUUGGGUUUCAGUGAGGCUAUCUCUAAC-UGGGGUAUUCGAACU
GAGAUUUAGCAAGGAGGGUUAAGUCGUAACAAGGUAAC----
>JX266079.1.1322
------------------------------------------------------------
-----------------------------------------------GGAUAACGUGCCC
UUAGGUGGAGGAUAAUCUCGGGAAAUUGAGAAUAAUACUCCAUAGAUCAUGG-GAUCUGG
AAUGACCCAUGGUCCAAA--GU--------UCCG---------GC-GCCUAAGGAUCGGU
CUGCGGCCUAUCAGGUAGUAGUGGGUGUAACGUACCUACUAGCCUACGACGGGUAUGGGC
CUUGAGAGAGGGAGCCCAGAGUUGGAUUCUGAGACACGAAUCCAGGCCCUACGGGGCGCA
GCAGUCGCGAAAACUUCACACUGGGGGCAACCCCGAUGAGGGAAUUCCUAGUGCUAGCAC
UU-U-GUGUUAGCUUUUCUUUAGCGUAGAUAACUAGAGGAAUAAGGGCUGGGUAAGACGG
GUGCCAGCCGCCGCGGUAAUACCUGCAGCCCAAGUGGUGGUCGAUUUUAUUGAGUCUAAA
ACGUUCGUAGCCGGUUUAGUAAAUCCUUGGGUAAAUCGGGACGCUUAACGUUCCGAA-UU
CCGAGGAGACUGCUAAACUUGGGACCGGGAGAGGCUAGAGGUACUUCUGGGGUAGGGGUA
AAAUCCUGUAAUCCUAGAAGGACCACC-GGUGGCGAAGGCGUCUAGCUAGAACGGAUCCG
ACGGUGAGGGACGAAGCCCUGGGUCGCAAACGGGAUUAGAUACCCCGGUAGUCCAGGGUG
UAAACGCUGCAGACUUGGUGUUGGAGGCCCUUUGGGGGCAUUCAGUGCCGGAGAGAAGUU
GUUAAGUCUGCUACUUGGGGAGUACGUCCGCAAGGAUGAAACUUAAAGGAAUUGGCGGGG
GAGCACCGCAACGGGAGGAGCGUGCGGUUUAAUUGGAUUCAACACCGUAAAACUCACCAG
GGAAGACUGUUAC-AUGAAAGCCAGGCUAAUGACUUUGCUAGAUUUUCAGAGAGGUGGUG
CAUGGCCGUCGUCAGUUCGUACCGUAAGGCGUUCUCUUAAGUGAGAUAACGAACGAGACC
CUCACCAAUAGUUGCUACUUCAUCC-UCCG-GGAU-GGAGGCACACUAUUGGGACCGCUG
GCGCUAAGUCAGAGGAAGGAGAGGUCAACGGUAGGUCAGUAUGCCCCGAAUUUCCUGGGC
UACACGCGCGCUACAAAGGGCGGGACAAUGGGCUCCGACACCGAAAGGUGAAGGUAAUCU
CG-AAACCCGUCCGUAGUUCGGAUUGAGGGUUGUAACUCACCCUCAUGAAGCUGGAUUCC
GUAGUAAUCGCGAAUCAA-CAACUCGCGGUGAAUAUGCCCCUGCUCCUUGCACACACCGC
CCGUCAAACCAUCCGAGUUGGGUUUCAGUGAGGCUGCCUCUAU--UAGGGUUGUCGAACU
GAGAUUUAGCAAGGAAGGUU----------------------
>FPLM01000150.4.1469
--UCUGUUUGAUCCUGGCAGAAGCUACUGCUAUUGGGAUUCG-UUAAGCCAUGCAAGUCG
AAAGAAU---UUAU-----AUUCUUGGCGUACGGCUCAGUAACACGUGGAUAACCUACCC
UUAGGACUGGGAUAACUCUGGGAAACUGGAGAUAAUACUGGAUAGAUGAUUU-UUCCUGU
AAUGGUAUUUUGUUGAAA-UGU--------UUUU---------UCG-CCUAAGGAUGGGU
CUGCGGCCGAUUAGGUAGUUGGUGAGGUAAUGGCUUACCAAGCCGUUUAUCGGUACGGGU
UGUGAGAGCAAGAGCCCGGAGAUGGAACCUGAGACAAGGUUCCAGGCCCUACGGGGCGCA
GCAGGCGCGAAACCUCCGCAAUGUGAGCAAUCGCGACGGGGGGAUCCCAAGUGCCAUUCU
UA-ACGGGAUGGCUUUUCUUAAGUGUAAAGAGCUUUUGGAAUAAGAGCUGGGCAAGACCG
GUGCCAGCCGCCGCGGUAACACCGGCAGCUCUAGUGGUAGCUGUUUUUAUUGGGCCUAAA
GCGUUCGUAGCCGGUUUAAUAAGUCUUUGGUGGAAUCCUGUAGCUUAACUAUGGGAAUUG
CUGAGGAUACUGUUAGGCUUGAGGUCGGGAGAGGUUAGCGGUACUCCCAGGGUAGGGGUG
AAAUCCUGUAAUCCUGGGAGGACCACC-UGUGGCGAAGGCGGCUAACUGGAACGAACCUG
ACGGUGAGGGACGAAAGCUAGGGGCGCGAACCGGAUUAGAUACCCGGGUAGUCCUAGCCG
UAAACGAUGCGGACUGGGUGUUGGGAUGGCUUUGAGCUGUUCCGGUGCCGAAGGGAAGCU
GUUAAGUCCGCCGCCUGGGAAGUACGGUCGCAAGACUGAAACUUAAAGGAAUUGGCGGGG
GAGCACCACAACGCGUGGAGCCUGCGGUUUAAUUGGAUGCAACGCCGGAGAUCUCACCAG
GGGCGACAGCAGU-AUGAUGGCCAGGUUGAUGGCCUUGCUUGACAAGCUGAGAGGAGGUG
CAUGGCCGCCGUCAGCUCGUACCGUGAGGCGUCCUGUUAAGUCAGGCAACGAGCGAGACC
CACGCUCUUAGUUACCAGCGGAUCCUUUUUUGGAUGCCGGGCACACUAAGGGGACCGCCA
GUGAUAAACUGGAGGAAGGAGUGGACGACGGUAGGUCCGUAUGCCCCGAAUCCCCUGGGC
UACACGCGGGCUACAAUGGCUGAGACAAUGGGUUACGACGCUGAAAAGCGGAGUUAAUCC
UCUAAACUUAGUCGUAGUUCGGAUUGAGGGCUGUAACUCGCCCUCAUGAAGCUGGAAUGC
GUAGUAAUCGCGUGUCAC-AAUCGCGCGGUGAAUACGUCCCUGCUCCUUGCACACACCGC
CCGUCACGCCACCCAAAAAGGGAUUGGAUGAGGUUGUAAUCUUUUGGUUAUAUUCGAAUC
UAGUUUUUUUGAGGAGGGCGAAGUCGUAACAAGGUAGCCGUA
>EU284603.1.1403
---------------------CCUGACUGCUAUCGGAUUGGUACUAAGCCAUGUGAGUCA
-UUGUA----GCAA------UACAAGGCAUACGGCUCAGUAACACGUAGUCAAUCUAACC
UAUGGACGUGGAUAACCUCGGGAAACUGAGAAUAAUCCGCGAUAGAUCAUUA-UACCUGG
AACGGUUUAUGGUCGAAA-GGA--------UUCG---------UCG-CCAUAGGAUGGGA
CUGCGGCCUAUCAGCUUGUUGGUGAGGUAAUGGCCCACCAAGGCUAGUACAGGUACGGGU
UCUGAGAGGAGAAGCCCGGAGAUGGGUACUGAGACACGGACCCAGGCCCUAUGGGGCGCA
GCAGGCGAGAAACCUUUGCAAUGUGCGCAAGCACGACAAGGUUAAUCCGAGUGUUUCCUG
CU-A-AAGGAAUCUUUUGUUAGUUCUAAAACCACUGAUGAAUAAGGGGUGGGCAAGUCUG
GUGUCAGCCGCCGCGGUAAAACCAGCACCUCAAGUGGUCAGGAGGAUUAUUGGGCCUAAA
GCAUCCGUAGCCGGUUUUGUAAGUUCUCGGUUAAAUCCACUAGCUCAACUAGUGGGC-UG
CCGGAAAUACUGCAAAACUAGGGAGUGGGAGAGGUAGACGGUACUCGGUAGGAAGGGGUA
AAAUCCUUUGAUCUAUCGAUGACCACC-CGUGGCGAAGGCGGUCUACCAGAACACGUUCG
ACGGUGAGGGAUGAAAGCUGGGGGGGCAAACCGGAUUAGAUACCCGGGUAGUCCCAGCUG
U-AACGAUGCAGACUCGGUGAUGCACUGGCUUGU-GCCAGUGCAGUGCCACAGGGAAGCC
GUUAAGUUUGCCGCCUGGGAAGUACGUACGCAAGUAUGAAACUUAAAGGAAUUGGCGGGG
GAGCACCACAAGGGGUGAAGCCUGCGGUUCAAUUGGAGUCAACGCCAGAAAUCUUACCCG
AAGAGACAGCAGA-AUGAAGGUCAAGCUGGAGACUUUACCAGACAAGCUGAGAAGUGGUG
CAUGGCCGUCGCCAGCUCAUGCCGUGAGAUGUCCUGUUAAGUCAGGUAACGAGCGAGAUC
CCUGCCUCUAGUUGCCACCAUUACUCUCAGGAGUAGUGGGGCGAAUUAGCGGGACCGCCG
CAGUUAAUGCGGAGGAAGGAAGGGGCCACGGCAGGUCAGUAUGCCCUGAAACUUUGGGGC
CACACGCGGGCUGCAAUGGUAGUGACAAUGGGUUCCGAAUCCGAAAGGAGGAGGUAAUCC
UC-AAACGCUACCACAGUUAUGAUUGAGGGCUGCAACUCGCCCUCAUGAAUAUGGAAUCC
CUAGUAACUGCGCGUCACU-AUCGCGCGGUGAAUACGUCCCUGCUCCUCGCACACACCGC
CCGUCGUUUCAUUGAAGUUUGCUUUUAGCGAGGUGACGUCUCAU-UGGCGUUAUCGAACU
UGAGGUAAGCAACAAGGGAA----------------------
>JX522729.1.1257
------------------------------------------------------------
---------------------------------GCUCAGUAACACGUGGAGAACGUGCCC
UUAAGUGGAGGAUAAUCUCGGGAAAUUGAGGAUAAUACUCCAUAGAUCAUGA-AAUCUGG
AAUGAUUCAUGGUUCAAA--GU--------UCCG---------GC-GCUCUAGGAUUGGU
CUGCGGCUUAUCAGGUUGUAGUGGGUGUAACGGACCCACUAGCCAGUGACGAGUAUGGGC
CUUGAGAGAGGGAGCCCAGAGAUGGAUUCUGAGACACGAAUCCAGGCCCUACGGGGCGCA
GCAGUCGCGAAAACUUCACAAUGGAGGCAACUCCGAUGAGGGAAUUCCUAGUGCUAGUAC
AU-UAGUAUUAGCUUUUCUUUAGUAUAGAACGCUAAAGGAAUAAGGGCUGGGUAAGACGG
GUGCCAGCCGCCGCGGUAAUACCCGCAGCCCAAGUGGUGGUCGAUUUUAUUGAGUCUAAA
ACGUUCGUAGCCGGUUCAUUAAAUCCUUGGGUAAAUCGGGAAGCUUAACUUUCCGAC-UU
CCGAGGAGACUGGUGAACUUGGGACCGGGAGAGGCAAGAGGUACUUCUGGGGUAGGGGUA
AAAUCCUGUAAUCCUAGAAGGACCACC-GGUGGCGAAGGCGUCUUGCUAGAACGGAUCCG
ACGGUGAGGGACGAGGCCCUGGGUCGCAAACGGGAUUAGAUACCCCGGUAGUCCAGGGUG
UAAACGCUGCAGACUUGGUGUUGGGGACCCUUCGGGGGUGUUCAGUGCCGGAGAGAAGUU
GUUAAGUCUGCUACUUGGGGAGUACGUCCGCAAGGAUGAAACUUAAAGGAAUUGGCGGGG
GAGCACCGCAACGGGAGGAACGUGCGGUUUAAUUGGAUUCAACACCGGAAAACUCACCAG
CAGCGACUGUUAC-AUGAAAGUCAGGCCGAUGACCUUACUAGAUUUUCAGAGAGGUGGUG
CAUGGCCGUCGUCAGUUCGUACCGUAAGGCGUUCUCUUAAGUGAGAUAACGAACGAGACC
CUCACCAAUAAUUGCUACUAUAUCG-UCCG-CGAU-GUAGGCACACUAAGGGGACCGCCA
GUGAUAAAUUGGAGGAAGGAGUGGACGACGGUAGGUCCGUAUGCCCCGAAUCUCCUGGGC
UACACGCGGGCUACAAUGGCUGGGACAAUGGGUUCCGACGCCGAAAGGCGGUGGUAAUCU
UUUAAACCUAGUCGUAGUUCGGAUUGAGGGCUGUAACUCGCCCUCAUGAAGCUGGAAUGC
GUAGUAAUCGCGUGUCAC-AAUCGCGCGGUGAAUACGUCCCUGCUCCUUGCACACACCG-
------------------------------------------------------------
------------------------------------------
>FR749947.1.1462
-----GGUUGAUCCUGCCAGAGGCCAUUGCUAUCAGGGUUUGACUAAGCCAUGCGAGUCG
AGAGGU----GUAAG-----ACCUCGGCAUACUGCUCAGUAACACGUGGUUAACCUGCCC
UAAGGUGGAGAAUACUCCCGGGAAACUGGGGCUAAUGCUCCAUAGUGGAUAU-GUCCUGG
AAUGGUAUAUCCUCGAAA--GA--------UCCG---------UC-GCCUUAGGAUGGGA
CUGCGUCCGAUUAGGUUGUUGGCGGGGUAACGGCCCACCAAGCCAUUGAUCGGUACGGGU
UGUGGGAGCAAGAUCCCGGAGAUGGAUUCUGAGACAUGAAUCCAGGCCCUACGGGGCGCA
GCAGGCGCGCAAACUUUACAAUGCGAGCAAUCGUGAUAAGGAAACCCUGAGUGCCUGU--
CG-AU--GCAGGCUGUUCAUAUAUCUAAAUCAUAUGUGAAGAAAGGGCAGGGCAAGACCG
GUGCCAGCCGCCGCGGUAAUACCGGCUGCUCGAGUGAUGGCCACUAUUACUGGGUUUAAA
GCGUCCGUAGCUUGACUGUUAGGUCUCUUGGGAAAUCUUCACGCUCAACGUGAAGGCGUC
UAAGAGAUACCGGCAGUCUUGGAACUGGGAGAGGUAAACCGUACUUCGGGGGUAGGAGUG
AAAUCUUGUAAUCCUCGAGGGACGACCUAU-GGCGAAGGCAGUUUACCAGAACAGCUUCG
ACAGUGAGGGACGAAAGCUGGGGGAGCAAACGGGAUUAGAUACCCCGGUAGUCCCAGCCG
UAAACAAUGUGCGUUAGGUGUGUCGGUAACCACGUGUUACUGAUGCGCCGAAGAGAAAUC
GUGAAACGCACCACCUGGGAAGUACGGUCGCAAGGCUGAAACUUAAAGGAAUUGGCGGGG
GAGCACCACAACAGGUGGAGCCUGCGGUUUAAUUGGAUUCAACGCCGGACAUCUCACCGG
AUAAGACAGCUGA-AUGAUUGUCAAUCUGAAGGUUUUACAUGACUAGCUGAGAGGAGGUG
CAUGGCCGUCGUCAGUUCGUACUGUGAAGCAUCCUGUUAAGUCAGGCAACGAGCGAGACC
CACGCCGACAAUUGCCAGCAGCAUC-UCCG-GAUGGCUGGGGACAUUGUCGGGACCGCCU
CUGCUAAAGGGGAGGAAGGAAUGGGCAACGGUAGGUCAGCAUGCCCCGAAUUAUCCGGGC
UACACGCGGGCUACAAUGGACGGGACAAUGGGUAACAACGCCGAAAGGUGCAGUCAAUCU
CCGAACCCCGCCCUUAGUUAGGAUUGCGGGUUGCAACUCACCCGCAUGAAUCUGGAAUCU
GUAGUAAUCGCGUUUCACU-AUAGCGCGGUGAAUACGUCCCUGCUCCUUGCACACACCGC
CCGUCAAACCAUCCUAGUGGGGUUUGGAUGAGUCCCUGGU-CUUU-GCCGGGGUCGAAUC
UAGGUUCCGUGAGGAGGGUUAAGUCGUAACAAGGUAGCCGUA
>EU519277.1.1019
GCUCCGUUUGAUCCUGGCAGAGGCCACUGCUAUUGGGGUCCGAUUAAGCCAUGCAAGUCG
AACG-AUC--UUCG----GAU-CGUGGCAAACGGCUCAGUAACACGUGGAUAACCUACCC
UUAGGACUGGGAUAACCCCGGGAAACUGGGGAUAAUACCGGAUAUAUGGAGCCU-CCUGG
AAUGGUGCUCCACUUAAA--GC--------UCCG---------GCG-CCUAAGGAUGGGU
CUGCGGCCGAUUAGGUAGUUGGUGGGGUAAAGGCCCACCAAGCCGAUUAUCGGUACGGGU
UGUGAGAGCAAGAGCCCGGAGAUGGAACCUGAGACAAGGUUCCAGGCCCUACGGGGCGCA
GCAGGCGCGAAACCUCCGCAAUGCGAGCAAUCGCGACGGGGGGACCCCAAGUGCCACUCU
UA-ACGGGGUGGCUUUUAUGAAGUGUAAAAAGCUUCAAGAAUAAGGGCUGGGCAAGACCG
GUGCCAGCCGCCGCGGUAACACCGGCAGCUCAAGUGGUGGCCGUUUUUAUUGGGCCUAAA
GCGUUCGUAGCCGGCCUGAUAAGUCUCUGGUGAAAUCCCAUAGCUUAACUGUGGGAAUUG
CUGGAGAUACUAUCAGGCUUGAGAUCGGGAGAGGUUAGGGGUACUCCCAGGGUAGGGGUG
AAAUCCUAUAAUCCUGGGAGGACCACCUGU-GGCGAAGGCGCCUAACUGGAACGAAUCUG
ACGGUGAGUAACGAAAGCCAGGGGCGCGAACCGGAUUAGAUACCCGGGUAGUCCUGGCCG
UAAACGAUGCGGACUUGGUGUUGGAAUGGCUUCGAGCUGCUCCAGUGCCGAAGGGAAGCU
GUUAAGUCCGCCGCCUGGGAAGUACGGUCGCAAGACUGAAACUUAAAGGAAUUGGCGGGG
GAGCACCACAACGCGUGGAGCCUGCGGUUUAAUUGGAUUCAACGCCGGACAUCUCACCAG
GGGCGACAGCAGA-AUGAUGGCCAGGUUGACGACCUUGCUUGACAAGCUGAGAGGAGGUG
CAUGGCCGCCGUCAGCUCGUACC-------------------------------------
------------------------------------------------------------
------------------------------------------------------------
------------------------------------------------------------
------------------------------------------------------------
------------------------------------------------------------
------------------------------------------------------------
------------------------------------------
>JX648297.1.1470
ACUCCGGUUGAUCCUGCCGGCGGCCACCGCUAUAGGAAUUCGAUUAAGACAUGCGAGUCG
AGAGUC----GUAUG-----GACUCGGCGGACUGCUCAGUAACACGUGGAUAACGUGCCC
UUAGGAGGAGGAUAAUCUCGGGAAAUUGAGGAUAAUACUCCAUAGAUCAUGG-GAUCUGG
AAUGACCCAUGGUUCAAA--GU--------UCCG---------GC-GCCUAAGGAUCGGU
CUGCGGCCUAUCAGGUAGUAGUGGGUGUAACGUACCUACUAGCCUAUGACGGGUAUGGGC
CUUGAGAGAGGGAGCCCAGAGUUGGAUUCUGAGACACGAAUCCAGGCCCUACGGGGCGCA
GCAGUCGCGAAAACUUCACAAUGGGGGCAACCCCGAUGAGGGAAUUCCUAGUGCUAGCAC
AU-UAGUGUUAGCUUUUCUUUAGCGUAGAUAACUAAAGGAAUAAGGGCUGGGUAAGACGG
GUGCCAGCCGCCGCGGUAAUACCUGCAGCCCAAGUGGUGGUCGAUAUUAUUGAGUCUAAA
ACGUUCGUAGCCGGUUUGAUAAAUCUUUGGGUAAAUCGGGGGGCUUAACCUUCCGAA-UU
CCGAGGAGACUGUCAAACUUGGGACCGGGAGAGGCUAGAGGUACUUCUGGGGUAGGGGUA
AAAUCCUGUAAUCCUAGAAGGACCACC-GGUGGCGAAGGCGUCUAGCUAGAACGGAUCCG
ACGGUGAGGGACGAAGCCCUGGGUCGCAAACGGGAUUAGAUACCCCGGUAGUCCAGGGUG
UAAACGCUGCAGACUUGGUGUUGGAGAUCCUUCGAGGGUAUUCAGUGCCGGAGAGAAGUU
GUUAAGUCUGCUACUUGGGGAGUACGUCCGCAAGGAUGAAACUUAAAGGAAUUGGCGGGG
GAGCACCGCAACGGGAGGAGCGUGCGGUUUAAUUGGAUUCAACACCGGAAAACUCACCAG
GGGAGACUGUUAC-AUGAAAGCCAGGCUAAUGACCUUGCUAGAUUUUCAGAGAGGUGGUG
CAUGGCCGUCGUCAGUUCGUACCGUAAGGCGUUCUCUUAAGUGAGAUAACGAACGAGACC
CUCACCAAUAGUUGCUACUUUACCC-UCCG-GGGU-GGAGGCACACUAUUGGGACCGCUG
GCGCUAAGUCAGAGGAAGGAGAGGUCAACGGUAGGUCAGUAUGCCCCGAAUCUCCUGGGC
UACACGCGCGCUACAAAGGGCGGGACAAUGGGCUCCGACACCGAAAGGUGAAGGUAAUCU
CG-AAACCCGUCCGUAGUUCGGAUUGAGGGUUGUAACUCACCCUCAUGAAGCUGGAUUCC
GUAGUAAUCGCGAAUCAA-CAACUCGCGGUGAAUAUGCCCCUGCUCCUUGCACACACCGC
CCGUCAAACCAUCCGAGUUGGGUUUCAGUGAGGCUGCCUCUAU--UAGGGUUGUCGAACU
GAGAUUUAGCAAGGAAGGUACU--------------------
>GU363068.1.1260
--------------------------------------------------AUGUGAGUCG
-UUGUA----GCAA------UACAAGGCAUACGGCUCAGUAACACGUAGUCAAUCUAACC
UAUGGACGGGGAUAACCUCGGGAAACUGAGGAUAAUACCCGAUAGAUCAUUA-UACCUGG
AACGGUUUAUGGUCCAAA-CGA--------UUCG---------UCG-CCGUAGGGUGGGA
CUGCGGCCUAUCAGCUUGUUGGUGAGGUAAUGGCCCACCAAGGCUAUUACAGGUACAGGC
UCUGAGAGGAGAAGCCCGGAGAUGGGUACUGAGACACGGACCCAGGCCCUAUGGGGCGCA
GCAGGCGAGAAACCUUUGCAAUGUGCGCAAGCACGACAAGGUUAAUCCGAGUGUUUCCUG
CU-A-AAGGAAUCUUUUGUUAGUUCUAAAACCACUGAUGAAUAAGGGGUGGGCAAGUCUG
GUGUCAGCCGCCGCGGUAAAACCAGCACCUCAAGUGGUCAGGAUGAUUAUUGGGCCUAAA
GCAUCCGUAGCCUGUUUUGUAAGUUUCCGGUUAAAUCCAUUAGCUCAACUAAUGGGC-UG
CCGAAAAUACUGCAAAACUAGGGAGUGGGAGAGGUAGACGGUACUCGGUAGGAAGGGGUA
AAAUCCUUUGAUCUAUUGAUGGCCACC-UGUGGCGAAGGCGGUCUACCAGAACACGUUCG
ACGGUGAGGGAUGAAAGCUGGGGGAGCAAACCGGAUUAGAUACCCGGGUAGUCCCAGCUG
U-AACGAUGCAGACUCGGUGAUGCCCUGGCUUGU-GCCAGUGCAGUGCCGCAGGGAAGCC
GUUAAGUUUGCCGCCUGGGAAGUACGUACGCAAGUAUGAAACUUAAAGGAAUUGGCGGGG
GAGCACCACAAGGGGUGAAGCCUGCGGUUCAAUUGGAGUCAACGCCAGAAAUCUUACCCG
AAGAGACAGCAGA-AUGAAGGUCAAGCUGGAGACUUUACCAGACAAGCUGAGAAGUGGUG
CAUGGCCGUCGCCAGCUCGUGCCGUGAAAUGUCCUGUUAAGUCAGGUAACGAGCGAGAUC
CCUGCCUCUAGUUGCCACCAUUACUCUCCGGAGUAGUGGGGCGAAUUAGCGGGACCGCCG
UAGUUAAUACGGAGGAAGGAAGGGGCCACGGCAGGUCAGUAUGCCCUGAAACUUUGGGGC
CACACGCGGGCUGCAAUGGUAACGACAGUGGGUUCCGAAUCCGAAAGGUGGAGGUAAUCC
UC-AAACGUUACCACAGUUAUGAUUGAGGGCUGCGACUCGCCCUCAUGAAUAUGGAAUCC
CUAGUAACUGCGUGUCAU--AUCGCGC---------------------------------
------------------------------------------------------------
------------------------------------------
>FJ533154.1.1449
--UCCGGUUGAUCCUGCCAGAGGCUACUGCUAUUGGGGUUCG-UUAAGCCAUGCAAGUCG
AACGA-U---UUUU-----UUUCGUGGCAUACGGCUCAGUAACACGUGGAUAACCUACCC
UUAGGACCGGGAUAACCCUGGGAAACUGGGGCUAAUACUGGAUAGAUGGUUU-UUUCUGU
AAUGGUAUUUCGUCUAAA-UGUUU------UUUU---------UCG-CCUAAGGAUGGGU
CUGCGGCCGAUUAGGUUGUUGGUUAGGUAAUGGCUUACCAAGCCGUUUAUCGGUACGGGU
UGUGAGAGCAAGAGCCCGGAGAUGGAACCUGAGACAAGGUUCCAGGCCCUACGGGGCGCA
GCAGGCGCGAAACCUCCGCAAUGUGAGAAAUCGCGACGGGGGGACCCCAAGUGCCAUUCU
UA-ACGGGAUGGCUUUUCUUAAGUGUAAAAAGCUUUUGGAAUAAGAGCUGGGCAAGACCG
GUGCCAGCCGCCGCGGUAACACCGGCAGCUCUAGUGGUGGCCAGUUUUAUUGGGCCUAAA
GCGUUCGUAGCCGGUUUAUUAAGUCUCUGGUGAAAUCCCGUAGCUUAACUAUGGGAAUUG
CUGGAGAUACUAGUAGACUUGAGGUCGGGAGAGGUUAGAGGUACUCCCAGGGUAGGGGUG
AAAUCCUGUAAUCCUGGGAGGACCACC-UGUGGCGAAGGCGUCUAACUGGAACGAACCUG
ACGGUGAGGGACGAAAGCUAGGGGCGCGAACCGGAUUAGAUACCCGGGUAGUCCUAGCCG
UAAACGAUGCGGACUUGGUGUUAGGAUGGCUUUGAGCCGCUCUAGUGCCGAAGGGAAGCU
GUUAAGUCCGCCGCCUGGGAAGUACGGUCGCAAGACUGAAACUUAAAGGAAUUGCCGGGG
GAGCCCCUCACCGCGUGGAGCCUGCGGUUUAAUUGGAU-CAACGCCGGACAUCUCACCUG
GGGCGACAGCAGU-AUGAUGGUCAGGUUGAUGGUCUUGCUUGAC---CUGAGAGGAGGUG
CAUGGCCGCCGUCAGCUCGUACCGUGAGGCGUCCUGUUAAGUCAGGCAACGAGCGAGACC
CACGCCCUUAGUUACCAGCGGAUCCUUUUU-GGAUGCCGGGCACACUAAGGGGACCGCCA
GUGAUAAAUUGGAGGAAGGAGUGGACGACGGUAGGUCCGUAUGCCCCGAAUCCCCUGGGC
AACACGCGGGCUACAAUGGCUGAGACAAUGGGUUCCGACAUUGAAAAGUGGAGGUAAUCC
UCUAAACUUAGUCGUAGUUCGGAUUGAGGGCUGUAACUCGCCCUCAUGAAGCUGGAAUGC
GUAGUAAUCGCGUGUCAU-AAUCGCGCGGUGAAUACGUCCCUGCUCCUUGCACACACCGC
CCGUCACGCCACCCAAAAAGGGCUUGGAUGAGGCUUUUGCCUUU-GGUUAAAUUCGAAUC
UAGGUUUUUUGAGGAGGGCGAAGUCGUAACAAGGUAGCC---
>KC333266.1.1261
------------------------------------------------------------
--------------------------------UGCUCAGUAACACGUGGAUAACCUACCC
UUAGGACCGGGAUAACCCUGGGAAACUGGGGCUAAUACUGGAUAGGCAAUUU-UUCCUGU
AAUGGUUUAUUGUUUAAA-UGU--------UUUU---------UCG-CCUAAGGAUGGGU
CUGCGGCCGAUUAGGUAGUUGGUUAGGUAACGGCUUACCAAGCCAUUGAUCGGUACGGGU
UGUGAGAGCAAGAGCCCGGAGAUGGAACCUGAGACAAGGUUCCAGGCCCUACGGGGCGCA
GCAGGCGCGAAACCUCCGCAAUGUGAGAAAUCGCGACGGGGGGAUCCCAAGUGCCAUUCU
UA-ACGGGAUGGCUUUUCAUUAGUGUAAAGAGCUUUUGGAAUAAGAGCUGGGCAAGACCG
GUGCCAGCCGCCGCGGUAACACCGGCAGCUCUAGUGGUAGCUGUUUUUAUUGGGCCUAAA
GCGUUCGUAGCCGGUUUGAUAAGUCACUGGUGAAAUCCUGUAGCUUAACUGUGGGAAUUG
CUGGUGAUACUGUUGAACUUGAGGUCGGGAGAGGUUAGCGGUACUCCCAGGGUAGAGGUG
AAAUUCUGUAAUCCUGGGAGGACCACC-UGUGGCGAAGGCGGCUAACUGGAACGAACCUG
ACGGUGAGGGACGAAAGCUAGGGGCGCGAACCGGAUUAGAUACCCGGGUAGUCCUAGCCG
UAAACGAUGCGGACUUGGUGUUGGGAUGGCUUUGAGCCGCUCCGGUGCCGAAGGGAAGCU
GUUAAGUCCGCCGCCUGGGAAGUACGGUCGCAAGACUGAAACUUAAAGGAAUUGGCGGGG
GAGCACCACAACGCGUGGAGCCUGCGGUUUAAUUGGAUUCAACGCCGGACAUCUCACCAG
GAGCGACAGCUGU-AUGAUUACCAGGCUGAUGACCUUGUUUGACUAGCUGAGAGGAGGUG
CAUGGCCGCCGUCAGCUCGUACCGUGAGGCGUCCUGUUAAGUCAGGCAACGAGCGAGACC
CACGCCCUUAGUUACCAUCAGAUUC-UCCG-GAAUGCUGGGCACACUAAGGGGACCGCCA
GUGAUAAAUUGGAGGAAGGAGUGGACGACGGUAGGUCCGUAUGCCCCGAAUCCCCUGGGC
UACACGCGGGCUACAAUGGCUGGGACAAUGGGUUCCGACGCCGAAAGGCGGUGGUAAUCU
UUUAAACCUAGUCGUAGUUCGGAUUGAGGGCUGUAACUCGCCCUCAUGAAGCUGGAAUGC
GUAGUAAUCGCGUGUCAC-AAUCGCGCGGUGAAUACGUCCCUGCUCCUUGCACACACCG-
------------------------------------------------------------
------------------------------------------
>HE654003.1.1475
---CCGGUUGAUCCUGCCAGAUGCUACUGCYAUUGGGAUUCG-UUAAGCCAUGCAAGUCG
AACGAGU---UUAG-----ACUCGUGGCGUACGGCUCAGUAACACGUGGAUAACCUACCC
UUAGGACUGGGAUAACCCUGGGAAACUGGGGAUAAUACUGGAUAGGCAAUUA-GUCCUGU
AAUGGUUUUUUGUUUAAA-UGU--------UUUU---------UCG-CCUAAGGAUGGGU
CUGCGGCCGAUUAGGUAGUUGGUUAGGUAAUGGCUUACCAAGCCGUUGAUCGGUACGGGU
UGUGAGAGCAAGAGCCCGGAGAUGGAACCUGAGACAAGGUUCCAGGCCCUACGGGGCGCA
GCAGGCGCGAAACCUCCGCAAUGUGAGAAAUCGCGACGGGGGGAUCCCAAGUGCCAUUCU
UA-ACGGGAUGGCUUUUCAUUAGUGUAAAGAGCUUUUGGAAUAAGAGCUGGGCAAGACCG
GUGCCAGCCGCCGCGGUAACACCGGCAGUUCUAGUGGUAGCAGUUAUUAUUGGGCCUAAA
GCGUCCGUAGCCGGUUUAAUAAGUCUCUGGUGAAAUCCUGUAGCUUAACUAUGGGAAUUG
CUGGAGAUACUAUUAGACUUGAGAUCGGGAGAGGUUAGAGGUACUCCCAGGGUAGAGGUG
AAAUUCUGUAAUCCUGGGAGGACCGCC-UGUUGCGAAGGCGUCUAACUGGAACGAUUCUG
ACGGUGAGGGACGAAAGUUAGGGGCGCGAACCGGAUUAGAUACCCGGGUAGUCCUAACUG
UAAACGAUGCGGACUUGGUGUUGGGAUGGCUUUGAGCUGUCUCAGUGCCGAAGGGAAGCU
GUUAAGUCCGCCGCCUGGGAAGUACGGUCGCAAGACUGAAACUUAAAGGAAUUGGCGGGG
GAGCACCACAACGCGUGGAGCCUGCGGUUUAAUUGGAUUCAACGCCGGACAUCUCACCAG
AGGCGACAGCUGU-AUGAUAGCCAGGUUGAUGACUUUGCUUGACUAGCUGAGAGGAGGUG
CAUGGCCGCCGUCAGCUCGUACCGUGAGGCGUCCUGUUAAGUCAGGCAACGAGCGAGACC
CACGCCCUUAGUUACCAGCGGAUUCUUUUUUUGAAGCCGGGCACACUAGGGGGACCGCCU
AUGAUAAAUAGGAGGAAGGAGUGGACGACGGUAGGUCCGUAUGCCCCGAAUCCACAGGGY
AACACGCGGGCUACAAUGGCUGAGACAAUGGGUUCCGACACCGAAAGGUGGAGGUAAUCC
UCUAAACUUAGUCGUAGUCCGGAUUGAGGACUGUAACUCGUUCUCAUGAAGCUGGAAUGC
GUAGUAAUCGCGUGUCAC-AAUCGCGCGGUGAAUACGUCCCUGCUCCUUGCACACACCGC
CCGUCACGCCACCCAAAAAGGGAUUGGAUGAGGAUGUAAUGUUUUUGUUAUAUUCGAAUC
UAGUUUUUUUAAGGAGGGCGAAGUCGUAACAAGGUACGGCUA
>GQ339876.1.1256
------------------------------------------------------------
---------------------------------GCUCAGUAACACGUGGAGAACGUGCCC
UUAAGUGGGGGAUAAUCUCGGGAAAUUGAGGAUAAUACCCCAUAGAUCAUGG-CAUCUGG
AAUGAGUCAUGGUUGAAA--GU--------UCCG---------GC-GCUUAAGGAUCGCU
CUGCGGCCUAUCAGGUAGUAGUGGGUGUAAAGUACCCCCUAGCCUACGACGGGUAUGGGC
CUUGAGAGAGGGAGCCCAGAGUUGGAUUCUGAGACACGAAUCCAGGCCCUACGGGGCGCA
GCAGUCGCGAAAACUUCACACUGGGGGCAACCCCGAUGAGGGAAAUCCUAGUGCUAGGAC
AU-U-GUUCUAGCUUUUCUCAAGCGUAGAUAACUUGAGGAAUAAGGGCUGGGUAAGACGG
GUGCCAGCCGCCGCGGUAAUACCUGCAGCCCAAGUGGUGGUCGAUUUUAUUGAGUCUAAA
ACGUUCGUAGCCGGUUUGGUAAAUCUUUGGGUAAAUCGGGGGGCUUAACUCUCCGAC-UU
CCGAAGAGACUGCUGAACUUGGGACCGGGAGAGGCUAGAGGUACUUCUGGGGUAGGGGUA
AAAUCCUGUAAUCCUAGAAGGACCACC-GGUGGCGAAGGCGUCUAGCUAGAACGGAUCCG
ACGGUGAGGGACGAAGCCCUGGGUCGCAAACGGGAUUAGAUACCCCGGUAGUCCAGGGUG
UAAACGCUGCAGACUUGGUGUUGGAGGCCCUUCGGGGGCAUUCAGUGCCGGAGAGAAGUU
GUUAAGUCUGCUACUUGGGGAGUACGUCCGCAAGGAUGAAACUUAAAGGAAUUGGCGGGG
GAGCACCGCAACGGGAGGAGCGUGCGGUUUAAUUGGAUUCAACACCGGAAAACUCACCAA
GGGCGACUAUCAC-AUGAAAGCCAGGCUAAUGACCUUGCUUGAUUCUUAGAGAGGUGGUG
CAUGGCCGUCGUCAGUUCGUACCGUAAGGCGUUCUCUUAAGUGAGAUAACGAACGAGACC
CUCACUAAUAAUUGCUACUUCGAUC-UCCG-GAUC-GGAGGCACAUUAUUGGGACCGCUG
GCGCUAAGUCAGAGGAAGGAGAGGUCAACGGUAGGUCAGUAUGCCCCGAAUCUCUUGGGC
UACACGCGCGCUACAAAGGGCGGGACAAUGGGCUCCGACGCCGAGAGGCGAAGGUAAUCU
CG-AAACCCGUCCGUAGUUCGGAUUGAGGGUUGUAACUCACCCUCAUGAAGCUGGAUUCC
GUAGUAAUCGCGAAUCAA-CAACUCGCGGUGAAUAUGCCCCUGCUCCUUGCACACACCG-
------------------------------------------------------------
------------------------------------------
>HM210846.1.1224
------------------------------------------------------------
-------------------------------------------------AUAACAUGCCC
UAGAGUGGAGGAUAAUCUCGGGAAAUUGAGGAUAAUACUCCAUAGAUCAUGA-AAUCUGG
AAUGAUUCAUGGUUCAAA--GU--------UCCG---------GC-GCUCUAGGAUUGGU
CUGCGGCUUAUCAGGUUGUAGUGGGUGUAACGGACCCACUAGCCAGUGACGAGUAUGGGC
CUUGAGAGAGGGAGCCCAGAGAUGGAUUCCGAGACACGAAUCCAGGCCCUACGGGGCGCA
GCAGUCGCGAAAACUUCACAAUGGAGGCAACUCCGAUGAGGGAAUUCCUAGUGCUAGUAC
AU-UAGUAUUAGCUUUUCUUUAGUAUAGAACGCUAAAGGAAUAAGGGCUGGGUAAGACGG
GUGCCAGCCGCCGCGGUAAUACCCGCAGCCCAAGUGGUGGUCGAUUCUAUUGAGUCUAAA
ACGUUCGUAGCCGGUUCAUUAAAUCCUUGGGUAAAUCGGGAAGCUUAACUUUCCGAC-UU
CCGAGGAGACUGGUGAACUUGGGACCGGGAGAGGCAAGAGGUACUUCUGGGGUAGGGGUA
AAAUCCUGUAAUCCUAGAAGGACCACC-GGUGGCGAAGGCGUCUUGCUAGAACGGAUCCG
ACGGUGAGGGACGAAGCCCUGGGUCGCAAACGGGAUUAGAUACCCCGGUAGUCCAGGGUG
UAAACGCUGCAGACUUGGUGUUGGGGACCCUUCGGGGGUGUUCAGUGCCGGAGAGAAGUU
GUUAAGUCUGCUACUUGGGGAGUACGUCCGCAAGGAUGAAACUUAAAGGAAUUGGCGGGG
GAGCACCGCAACGGGAGGAACGUGCGGUUUAAUUGGAUUCAACACUGGAAAACUCACCAA
GGGCGACUGUUAC-AUGAAAGCCAGGCUAAUGACCUUGCUUGAUUUUCAGAGAGGUGGUG
CAUGGCCGUCGUCAGUUCGUACCGUAAGGCGUUCUCUUAAGUGAGAUAACGAACGAGACC
CUCACUAAUAAUUGCUACUUCGAUC-UCCG-GAUC-GGAGGCACAUUAUUGGGACCGCUG
GCGCUAAGUCAGAGGAAGGAGAGGUCAACGGUAGGUCAGUAUGCCCCGAAUCUCUUGGGC
UACACGCGCGCUACAAAGGGCGGGACAAUGGGCUCCGACGCCGAGAGGCGAAGGUAAUCU
CG-AAACCCGUCCGUAGUUCGGAUUGAGGGUUGUAACUCACCCUCAUGAAGCUGGAUUCC
GUAGUAAUCGCGAAUCAA-CAACUCGCGGUGAAUAUGCCCCUG-----------------
------------------------------------------------------------
------------------------------------------
>GU591511.1.1424
----------------CCGGCGGCCACCGCUAUUGGAAUACGAUUAAGACAAGCGAAUCG
AGAGAC----GUAAG-----GUCUCGGCGGACCGCUCAGUAACACGUGGAUAACAUGCCC
UAAGGUGGGGGAUAAUCUCGGGAAACUGAGGAUAAUACCCCAUAGGUCUGAU-GUGCUGG
AAUGCUUUCAGGCCGAAA--AC--------UCCG---------GU-GCCUUAGGAUUGGU
CUGCGGUCUAUCAGGCAGUAGUGGGUGUAAUGGACCCACUAGCCCGUGACGGAUAUGGGC
CUUGAGAGAGGGAGCCCAGAGAUGGACUCUGAGACAUGAGUCCAGGCCCUACGGGGCGCA
GCAGUCGCGAAAACUUCGCAAUGGGGGCAACCCCGACGAGGGAAUUCCAAGUGCCAGCAC
UU-U-GUGUUGGCUGUUCUCCUGUCUAAAAAACAGGAGGAGUAAGGGGCGGGUAAGACGG
GUGCCAGCCGCCGCGGUAAUACCCGCGCCCCUAGUGGUGGUCGAUAUUAUUGAGCCUAAA
ACGUCCGUAGCCGGUCUUUUAAAUCCUUGGGUAAAUCGGGCAGCUUAACUGUCCGAA-GU
CCGGGGAGACUGGGAGACUUGGGACCGGGAGAGGUCAGAGGUACUUCUGGGGUAGGGGUA
AAAUCCUGUAAUCCUGGAAGGACCACC-GGUGGCGAAGGCGUCUGACUAGAACGGAUCCG
ACGGUGAGGGACGAAGCCCUGGGGCGCAAACGGGAUUAGAUACCCCGGUAGUCCAGGGUG
UAAACGCUGCGGGCUUGGUGUUGGGGGUCCUUAGUGGGCGCCCAGUGCCGGAGAGAAGUU
GUUAAGCCUGCUGCUUGGGGAGUAUGUCCGCAAGGAUGAAACUUAAAGGAAUUGGCGGGG
GAGCACCGCAACGGGAGGAGCGUGCGGUUCAAUUGGAUUCAACGCCGAAAAACUCACCAG
GAGCGACGGAUAU-AUGAAGGUCAAGCUGAUGACUUUACCUGAUUUUCCGAGAGGUGGUG
CAUGGCCGUCGUCAGUUCGUACCGUAAGGCGUUCUCUUAAGUGAGAUAACGAACGAGACC
CUCACCAUUAAUUGCUAGUCCCUUC-UCCG-GAGG-GGGCGCACAUUAAUGGGACCGCUG
GCGCUAAGUCAGAGGAAGGAGAGGUCAACGGUAGGUCCGUAUGCCCCGAAUCCCCUGGGC
AACACGCGCGCUACAAAGGGUGGGACAAUGGGCUUCGACACCGAAAGGUGAAGACAAUCC
UG-AAACCCAUCCAUAGUUCGGAUUGGGGGCUGUAACCCGCCCCCAUGAAGCUGGAUUCC
GUAGUAAUCGCUUGUCAA-CAUCAAGCGGUGAAUAUGCCCCUGCUCCUUGCACACACCGC
CCGUCAAACCACCCGAGUUGGGUUUCAGUAAGGAUGUCUCUAAU-UGGGGCCUUCGAACU
GAGAUUCAGCANGGUNN-UUAAGUCGUAACAAAGGUAACCA-
>HQ616008.1.1256
------------------------------------------------------------
---------------------------------GCUCAGUAACACGUGGACAACGUGCCC
UAAAGUGGAGCAUAAUCUCGGGAAACUGAGGAUAAUUCUCCAUAGACCAUGA-GAUCUGG
AACGACUUAUGGUUCAAA--GU--------UCCG---------GC-GCUUUAGGAUCGGU
CUGCGGCCUAUCAGGUAGUAGUGGGUGUAACGUACCCCCUAGCCAAUUACGGGUAUGGGC
CUUGAGAGAGGGAGCCCAGAGUUGGAUUCUGAGACACGAAUCCAGGCCCUACGGGGCGCA
GCAGUCGCGAAAACUUCACACUGGGGGGAACCCCGAUGAGGGAAUUCCUAGUGCUUGGGC
AU-UUGUCCAAGCUUUUCCCGAGCGUAGAUAACUCGGGGAAUAAGGGCUGGGUAAGACGG
GUGCCAGCCGCCGCGGUAAUACCCGCAGCCCAAGUGGUGGUCGAUUUUAUUGAGUCUAAA
ACGUUCGUAGCCGGUUCACUAAAUCCUUGGGUAAAUCGGGAAGCUUAACUUUCCGAC-UU
CCGAGGAGACUGGUGAACUUGGGACCGGGAGAGGCAAGAGGUACUUCUGGGGUAGGGGUA
AAAUCCUGUAAUCCUAGAAGGACCACC-GGUGGCGAAGGCGUCUUGCUAGAACGGAUCCG
ACGGUGAGGGACGAAGCCCUGGGUCGCAAACGGGAUUAGAUACCCCGGUAGUCCAGGGUG
UAAACGCUGCAGACUUGGUGUUGGGGACCCUUCGGGGGUGUUCAGUGCCGGAGAGAAGUU
GUUAAGUCUGCUACUUGGGGAGUACGUCCGCAAGGAUGAAACUUAAAGGAAUUGGCGGGG
GAGCACCGCAACGGGAGGAGCGUGCGGUUUAAUUGGAUUCAACACCGGAAAACUCACCAG
CAGCGACUAUUAC-AUGAAAGUCAGGCCGAUGACCUUACUAGAUUUUUAGAGAGGUGGUG
CAUGGCCGUCGUCAGUUCGUACCGUAAGGCGUUCUCUUAAGUGAGAUAACGAACGAGACC
CUCACCAAUAAUUGCUACUGCGUCG-UCCG-CGGC-GUAGGCACAUUAUUGGGACCGCUG
GCGCUAAGUCAGAGGAAGGAGAGGUCAACGGUAGGUCAGUAUGCCCCGAAUCUGCUGGGC
UACACGCGCGUUACAAAGGGCGGGACAAUGGGCUCCGACGCCGAAAGGCGAAGGCAAUCU
CG-AAACCCGUCCGUAGUUCGGAUUGAGGGUUGUAACUCACCCUCAUGAAGCUGGAUUCC
GUAGUAAUCGCGAAUCAA-CAACUCGCGGUGAAUAUGCCCCUGCUCCUUGCACACACCG-
------------------------------------------------------------
------------------------------------------
>HM038368.1.1256
------------------------------------------------------------
---------------------------------GCUCAGUAACACGUGGAGAACGUGCCC
UUAAGUGGAGGAUAAUCUCGGGAAAUUGAGGAUAAUACUCCAUAGAUCAUGG-GAUCUGG
AAUGACCCAUGGUUCAAA--GU--------UCCG---------GC-GCUUAAGGAUCGCU
CUGCGGCCUAUCAGGUAGUAGUGGGUGUAAAGUACCCCCUAGCCUACGACGGGUAUGGGC
CUUGAGAGAGGGAGCCCAGAGUUGGAUUCUGAGACACGAAUCCAGGCCCUACGGGGCGCA
GCAGUCGCGAAAACUUCACACUGGGGGCAACCCCGAUGAGGGAAAUCCUAGUGCUAGGAC
AU-U-GUUCUAGCUUUUCUCAAGCGUAGAUAACUUGAGGAAUAAGGGCUGGGUAAGACGG
GUGCCAGCCGCCGCGGUAAUACCUGCAGCCCAAGUGGUGGUCGAUUUUAUUGAGUCUAAA
ACGUUCGUAGCCGGUUUGGUAAAUCUUUGGGUAAAUCGGGAGGCUCAACUUUCCGAC-UU
CCGAAGAGACUGUCAAACUUGGGACCGGGAGAGGCUAGAGGUACUUCUGGGGUAGGGGUA
AAAUCCUGUAAUCCUAGAAGGACCACC-GGUGGCGAAGGCGUCUAGCUAGAACGGAUCCG
ACGGUGAGGGACGAAGCCCUGGGUCGCAAACGGGAUUAGAUACCCCGGUAGUCCAGGGUG
UAAACGCUGCCGACUUGGUGUUGGAGGCCCUUCGGGGGCAUUCAGUGCCGGAGAGAAGUU
GUUAAGUCUGCUACUUGGGGAGUACGUCCGCAAGGAUGAAACUUAAAGGAAUUGGCGGGG
GAGCACCGCAACGGGAGGAGCGUGCGGUUUAAUUGGAUUCAACGCCGGAAAACUCACCAA
GGGAGACCAUCAC-AUGAAAGCCAGGCUAAUGACUUUGCUUGAUUCUUGGAGAAGUGGUG
CAUGGCCAUCGUCAGUUCGUACUGUAAAGCGUUCUCUUAAGUGAGAUAACGAACAAGACC
CUCACUUAUAAUUGCUACUCGUCUG-UCCG-CAGG-CGAGGCACAUUAUCGGGACCGCUG
GCGCUAAGUCAGAGGAAGGAGAGGUCAACGGUAGGUCAGUAUGCCCCGAAUCUCUUGGGC
UACACGCGCGCUACAAAGGGCGGGACAAUGGGCUACGACGCCGAAAGGCGAAGUCAAUCU
CG-AAACCCGUCCGUAGUUCGGAUUGAGGCCUGUAACUCAGCCUCAUGAAGCUGGAUUCC
GUAGUAAUCGCGAAUCAA-CAACUCGCGGUGAAUAUGCCCCUGCUCCUUGCACACACCG-
------------------------------------------------------------
------------------------------------------
>HQ659086.1.1260
------------------------------------------------------------
---------------------------------GCUCAGUAACACGUGGAUAACCUACCC
UUAGGACCGGGAUAACCCUGGGAAACUGGGGAUAAUACUGGAUAGACAAUUU-UUCCUGC
AAUGGUUUUUUGUUUAAA-UGU--------UUUU---------UCG-CCUAAGGAUGGGU
CUGCGGCAGAUUAGGUAGUUGGUUAGGUAAUGGCUUACCAAGCCUUUGAUCUGUACGGGA
UGUGAGAGCAAGAGCCCGGAGAUGGAACCUGAGACAAGGUUCCAGGCCCUACGGGGUGCA
GCAGGCGCGAAACCUCCGCAAUGUGAGAAAUCGCGACGGGGGGAUCCCAAGUGCCAUUCU
UA-ACGGGAUGGCUUUUCUUAAGUGUAAAAAGCUUUUGGAAUAAGAGCUGGGCAAGACCG
GUGCCAGCCGCCGCGGUAACACCGGCAGCUCUAGUGGUAGCAGUUUUUAUUGGGCCUAAA
GCGUUCGUAGCCGGUUUGAUAAGUCUCUGGUGAAAUCCUGUAGCUUAACUGUGGGAAUUG
CUGGAGAUACUGUUGGACUUGAGGUCGGGAGAGGUUAGAGGUACUCCCAGGGUAGAGGUG
AAAUUCUGUAAUCCUGGGAGGACCACC-UGUUGCGAAGGCGUCUAACUGGAACGGUUCUG
ACGGUGAGGGACGAAAGCUAGGGGCGCGAACCGGAUUAGAUACCCGGGUAGUCCUAGCCG
UAAACGAUGCGGACUUGGUGUUGGGAUGGCUUUGAGCCGCUCCGGUGCCGAAGGGAAGCU
GUUAAGUCCGCCGCCUGGGAAGUACGGUCGCAAGACUGAAACUUAAAGGAAUUGGCGGGG
GAGCACCACAACGCGUGGAGCCUGCGGUUUAAUUGGAUUCAACGCCGGACAUCUCACCAG
GAGCGACAGCUGU-AUGAUUACCAGGCUGAUGACCUUGUUUGACUAGCUGAGAGGAGGUG
CAUGGCCGCCGUCAGCUCGUACCGUGAGGCGUCCUGUUAAGUCAGGCAACGAGCGAGACC
CACGCCCUUAGUUACCAUCAGAUCC-UCCG-GGAUGCUGGGCACACUAAGGGGACCGCCA
GUGAUAAACUGGAGGAAGGAGUGGACGACGGUAGGUCCGUAUGCCCCGAAUCCCCUGGGC
UACACGCGGGCUACAAUGGCUGGAAAAAUGGGUUCCGACGCCGAAAGGGGGAGGUAAUCU
UUUAAACCUUGUCGUAAUUUGGAUUGAGGGCUGUAACUCGCCCUCAUGAAGCUGGAAUGC
GUAGUAAUCGCGUGUCAC-AAUUGCGCGGUGAAUACCUCCCUGCUCCUUGCACACACCG-
------------------------------------------------------------
------------------------------------------
>HQ269037.1.1027
------------------------------------------------------------
-----------------------------UUCAGCUCAGUAACACGUAGUCAACAUGCCC
AGGGGACGUGGAUAACCUCGGGAAACUGAGGAUAAACCGCGAUAGGUCACUA-CUACUGG
AAUGGGUAAUGACCCAAA-CCU--------AU-A---------UGG-CCCCUGGAUUGGA
CUGCGGCCGAUCAGGCUGUUGGUGAGGUAAUGGCCCACCAAACCUGUAACCGGUACGGGC
UCUGAGAGGAGGAGCCCGGAGAUGGGCACUGAGACAAGGGCCCAGGCCCUAUGGGGCGCA
GCAGGCGCGAAACCUCUGCAAUAGGCGAAAGCUUGACAGGGUUACUCUGAGUGAUUUCCG
UU-A-AGGAGAUCUUUUGGCACCUCUAAAAAUGGUGCAGAAUAAGGGGUGGGCAAGUCUG
GUGUCAGCCGCCGCGGUAAUACCAGCACCCCGAGUGGUCGGGACGUUUAUUGGGCCUAAA
GCAUCCGUAGCCGGUUCUACAAGUCUUCCGUUAAAUCCACCUGCUCAACAGAUGGGC-UG
CGGAAGAUACUAUGGAGCUAGGAGGCGGGAGAGGCAAGCGGUACUCGAUGGGUAGGGGUA
AAAUCCGUUGAUCCAUUGAAGACCACC-AGUGGCGAAGGCGGCUUGCCAGAACGCGCUCG
ACGGUGAGGGAUGAAAGCUGGGGGAGCAAACCGGAUUAGAUACCCGGGUAGUCCCAGCUG
UAAACGAUGCAGACUCGGUGAUGAGUUGGCUUUAUGCCAACUCAGUGCCGCAGGGAAGCC
GUUAAGUUUGCCGCCUGGGGAGUACGGUCGCAAGACUGAAACUUAAAGGAAUUGGCGGGG
GAGCACCACAA-GGGUGAAGCCUGCGGUUCAAUUGGAGUCAACGCCGGAAAUCUUACCG-
GGGCGACAGCAGA--UGAAGGUCAAGCUGA-GACUUUACCAGACA-GCUGAA--GAGGUG
CAUGGCCGUCG-CAGCUCGUGCCGUGAGGUGUCCUGUUAAGUCAG--UACGAGCGAGA-C
CCUGC-UCUAGU-GCUACCAUUAUUCUCAGGAGUAGUGGAGCUACUUAGAGGAACUGCCG
CCGCUGAAAACG------------------------------------------------
------------------------------------------------------------
------------------------------------------------------------
------------------------------------------------------------
------------------------------------------------------------
------------------------------------------
>JF302541.1.1260
------------------------------------------------------------
---------------------------------GCUCAGUAACACGUGGAUAACCUACCC
UUAGGACCGGGAUAACCCUGGGAAACUGGGGCUAAUACUGGAUAGAUGAUUU-UUCCUGG
AAUGGUUUUUUGUUUAAA-UGU--------UUUU---------UCG-CCUAAGGAUGGGU
CUGCGGCAGAUUAGGUAGUUGGUUAGGUAAUGGCUUACCAAGCCUAUGAUCUGUACGGGU
UGUGGGAGCAAGAGCCCGGAGAUGGAACCUGAGACAAGGUUCCAGGCCCUACGGGGUGCA
GCAGGCGCGAAACCUCCGCAAUGUGAGAAAUCGCGACGGGGGGAUCCCAAGUGCCAUUCU
UA-ACGGGAUGGCUUUUCAUUAGUGUAAAGAGCUUUUGGAAUAAGAGCUGGGCAAGACCG
GUGCCAGCCGCCGCGGUAACACCGGCAGCUCUAGUGGUAACAAUUUUUAUUGGGCCUAAA
GCGUCCGUAGCCGGUUUAAUAAGUCUCUGGUGAAAUCCUGUAGCUUAACUGUGGGAAUUG
CUGGAGAUACUAUUAGACUUGAGACCGGGAGAGGUUAGCGGUACUCCCAGGGUAGAGGUG
AAAUUCUGUAAUCCUGGGAGGACCACC-UGUGGCGAAGGCGGCUAACUGGAACGAACCUG
ACGGUGAGGGACGAAAGCUAGGGGCGCGAACCGGAUUAGAUACCCGGGUAGUCCUAGCCG
UAAACGAUGCGGACUUGGUGUUGGGAUGGCUUUGAGCCGCUCCGGUGCCGAAGGGAAGCU
GUUAAGUCCGCCGCCUGGGAAGUACGGUCGCAAGACUGAAACUUAGAGGAAUUGGCGGGG
GAGCACCACAACGCGUGGAGCCUGCGGUUUAAUUGGAUUCAACGCCGGACAUCUCACCAG
GAGCGACAGCUGU-AUGAUUACCAGGCUGAUGACCUUGUUUGACUAGCUGAGAGGAGGUG
CAUGGCCGCCGUCAGCUCGUACCGUGAGGCGUCCUGUUAAGUCAGGCAACGAGCGAGACC
CACGCCCUUAGUUACCAUCAGAUUC-UCCG-GAAUGCUGGGCACACUAAGGGGACCGCCA
GUGAUAAACUGGAGGAAGGAGUGGACGACGGUAGGUCCGUAUGCCCCGAAUCCCCUGGGC
UACACGCGGGCUACAAUGGCUGGGACAAUGGGUUCCGACGCCGAAAGGCGGAGGUAAUCU
UUUAAACCUAGUCGUAGUUCGGAUUGAGGGCUGUAACUCGCCCUCAUGAAGCUGGAAUGC
GUAGUAAUCGCGUGUCAC-AAUCGCGCGGUGAAUACGUCCCUGCUCCUUGCACACACCG-
------------------------------------------------------------
------------------------------------------
>HQ616012.1.1256
------------------------------------------------------------
---------------------------------GCUCAGUAACACGUGGAGAACGUGCCC
UUAAGUGGAGGAUAAUCUCGGGAAAUUGAGGAUAAUACUCCAUAGAUCAUGG-GAUCUGG
AAUGACCCAUGGUUCAAA--GU--------UCCG---------GC-GCUUAAGGAUCGCU
CUGCGGCCUAUCAGGUAGUAGUGGGUGUAAAGUACCCCCUAGCCUACGACGGGUAUGGGC
CUUGAGAGAGGGAGCCCAGAGUUGGAUUCUGAGACACGAAUCCAGGCCCUACGGGGCGCA
GCAGUCGCGAAAACUUCACACUGGGGGCAACCCCGAUGAGGGAAAUCCUAGUGCUAGGAC
AU-U-GUUCUAGCUUUUCUCAAGCGUAGAUAACUUGAGGAAUAAGGGCUGGGUAAGACGG
GUGCCAGCCGCCGCGGUAAUACCUGCAGCCCAAGUGGUGGUCGAUUUUAUUGAGUCUAAA
ACGUUCGUAGCCGGUUUGGUAAAUCUUUGGGUAAAUCGGGAGGCUCAACUUUCCGAC-UU
CCGAAGAGACUGUCAAACUUGGGACCGGGAGAGGCUAGAGGUACUUCUGGGGUAGGGGUA
AAAUCCUGUAAUCCUAGAAGGACCACC-GGUGGCGAAGGCGUCUAGCUAGAACGGAUCCG
ACGGUGAGGGACGAAGCCCUGGGUCGCAAACGGGAUUAGAUACCCCGGUAGUCCAGGGUG
UAAACGCUGCAGACUUGGUGUUGGGGACCCUUCGGGGGUGUUCAGUGCCGGAGAGAAGUU
GUUAAGUCUGCUACUUGGGGAGUACGUCCGCAAGGAUGAAACUUAAAGGAAUUGGCGGGG
GAGCACCGCAACGGGAGGAACGUGCGGUUUAAUUGGAUUCAACACCGGAAAACUCACCAG
CAGCGACUGUUAC-AUGAAAGUCAGGCCGAUGACCUUACUAGAUUCUCAGAGAGGUGGUG
CAUGGCCGUCGUCAGUUCGUACCGUAAGGCGUUCUCUUAAGUGAGAUAACGAACGAGACC
CUCACCAAUAAUUGCUACUGCAUCG-UCCG-CGAU-GUAGGCACAUUAUUGGGACCGCUG
GCGCUAAGUCAGAGGAAGGAGAGGUCAACGGUAGGUCAGUAUGCCCCGAAUCUGCUGGGC
UACACGCGCGUUACAAAGGGCGGGACAAUGGGCUCCGACGCCGAAAGGCGAAGGCAAUCU
CG-AAACCCGUCCGUAGUUCGGAUUGAGGGUUGUAACUCACCCUCAUGAAGCUGGAUUCC
GUAGUAAUCGCGAAUCAA-CAACUCGCGGUGAAUAUGCCCCUGCUCCUUGCACACACCG-
------------------------------------------------------------
------------------------------------------
>JF683170.1.1260
------------------------------------------------------------
---------------------------------GCUCAGUAACACGUGGAUAAUCUACCC
UUAGGACUGGGAUAACCCUGGGAAACUGGGGAUAAUACUGGAUAGGCAAUUU-UUCCUGU
AAUGGUUUUUUGUUUAAA-UGU--------UUUU---------UCG-CCUAAGGAUGAGU
CUGCGGCCGAUUAGGUAGUUGGUUAGGUAAUGGCUUACCAAGCCGUUGAUCGGUACGGGU
UGUGAGAGCAAGAGCCCGGAGAUGGAACCUGAGACAAGGUUCCAGGCCCUACGGGGUGCA
GCAGGCGCGAAACCUCCGCAAUGUGAGAAAUCGCGACGGGGGGAUCCCAAGUGCCAUUCU
UA-ACGGGAUGGCUUUUCAUUAGUGUAAAGAGCUUUUGGAAUAAGAGCUGGGCAAGACCG
GUGCCAGCCGCCGCGGUAACACCGGCAGCUCUAGUGGUAACAAUUUUUAUUGGGCCUAAA
GCGUCCGUAGCCGGUUUAAUAAGUCUCUGGUGAAAUCCUGCAGCUUAACUGUGGGAAUUG
CUGGAGAUACUAUUAGACUUGAGACCGGGAGAGGUUAGAGGUACUCCCAGGGUAGAGGUG
AAAUUCUGUAAUCCUGGGAGGACCGCC-UGUUGCGAAGGCGUCUAACUGGAACGGUUCUG
ACGGUGAGGGACGAAAGUUAGGGGCGCGAACCGGAUUAGAUACCCGGGUAGUCCUAGCCG
UAAACGAUGCGGACUUGGUGUUGGGAUGGCUUUGAGCCGCUCCGGUGCCGAAGGGAAGCU
GUUAAGUCCGCCGCCUGGGAAGUACGGUCGCAAGACUGAAACUUAAAGGAAUUGGCGGGG
GAGCACCACAACGCGUGGAGCCUGCGGUUUAAUUGGAUUCAACGCCGGACAUCUCACCAG
GAGCGACAGCUGU-AUGAUUACCAGGCUGAUGACCUUGUUUGACUAGCUGAGAGGAGGUG
CAUGGCCGCCGUCAGCUCGUACCGUGAGGCGUCCUGUUAAGUCAGGCAACGAGCGAGACC
CACGCCCUUAGUUACCAUCAGAUUC-UCCG-GAAUGCUGGGGACACUAAGGGGACCGCCA
GUGAUAAAUUGGAGGAAGGAGUGGACGACGGUAGGUCCGUAUGCCCCGAAUCCCCUGGGC
UACACGCGGGCUACAAUGGCUGGGACAAUGGGUUCCGACACCGAAAGGUGGAGGUAAUCC
UCUGAACUUACUCGUAGUUCGGAUUGAGGACUGUAACUCGUUCUCAUGAAGCUGGAAUGC
GUAAUAUUCGCGUAUCAC-UAUUGCGCGGGGAAUACGUCCCUGCUCCUUGCACACACCG-
------------------------------------------------------------
------------------------------------------
>HQ896499.1.1434
-UUCCGGUUGAUCCUGCCGGCGGCCACCGCUAUUGGAAUACGAUUAAGACAUGCGAGUCG
AGAGAC----GUAAG-----GUCUCGGCAGACCGCUCAGUAACACGUGGAUAACAUGCCC
UAAGGUGGGGGAUAAUCUCGGGAAACUGAGGAUAAUACCCCAUAGGUCUAGC-AUGCUGG
AAUGCUACUAGGCCGAAA--AC--------UCCG---------GU-GCCUUAGGAUUGGU
CUGCGGUCUAUCAGGCAGUAGUGGGUGUAAUGGACCCACUAGCCCGUGACGGAUAUGGGC
CUUGAGAGAGGGAGCCCAGAGAUGGACUCUGAGACAUGAGUCCAGGCCCUACGGGGCGCA
GCAGUCGCGAAAACUUCGCAAUGGGGGAAACCCCGACGAGGGAAUUCCAAGUGCCAGCAC
UU-U-GUGUUGGCUGUUCUUCUGUCUAAAAA-CAGGAGAAGUAAGGGC--GGUAAGACGG
GUGCCAGCCGCCGCGGUAAUACCCGCGCCCCAAGUGGUGGUCGAUAUUAUUGAGCCUAAA
ACGUCCGUAGCCGGUCUUCUAAAUCCUUGGGUAAAUCGGGCAGCUCAACUGUCCGAA-UU
CCGGGGAGACUGGGAGACUUGGGACCGGGAGAGGUCAGAGGUACGUCUGGGGUAGGGGUA
AAAUCCUGUAAUCCUGGAAGGACCACC-GGUGGCGAAGGCGUCUGACUAGAACGGAUCCG
ACGGUGAGGGACGAAGCCCUGGGGCGCAAACGGGAUUAGAUACCCCGGUAGUCCAGGGUG
UAAACGCUGCGGGCUUGGUGUUGGGGGUCCUUAGUGGGCGCCCAGUGCCGGAGAGAAGUU
GUUAAGCCUGCUGCUUGGGGAGUAUGUCCGCAAGGAUGAAACUUAAAGGAAUUGGCGGGG
GAGCACCGCAACGGGAGGAGCGUGCGGUUCAAUUGGAUUCAACGCCGAAAAACUCACCAG
GAGCGACGGAUAU-AUGAAGGUCAAGCCGAUGACUUUACCUGAUUUUCCGAGAGGUGGUG
CAUGGCCGUCGUCAGUUCGUACCGUAAGGCGUUCUCUUAAGUGAGAUAACGAACGAGACC
CUCACCAUUAAUUGCUAGUCCCUUC-UCCG-GAGG-GGGCGCACAUUAAUGGGACCGCUG
GCGCUAAGUCAGAGGAAGGAGAGGUCAACGGUAGGUCCGUAUGCCCCGAAUCCCCUGGGC
AACACGCGCGCUACAAAGGACGGGACAAUGGGCUUCGACACCGAAAGGUGGAGACAAUCC
UG-AAACCCGUCCAUAGUUCGGAUUGGGGGCUGUAACCCGCCCCCAUGAAGCUGGAUUCC
GUAGUAAUCGCUUGUCAA-CAUCAAGCGGUGAAUAUGCCCCUGCUCCUUGCACACACCGC
CCGUCAAACCACCCGAGUUGGGUUUCAGUGAGGAUGUUUCUUAU-UGGGGCUUUCGAACU
GAGAUUCAGCAAGGAGGGUUAAGUCGUAACAAGGUA------
>JF799596.1.1385
------------------------------------------------------------
-----------GAA------UUCGCC-CUUACGGCUCAGUAACACGUAGUCAACAUGCCC
AGGGGACGUGGAUAACCUCGGGAAACUGAGGAUAAACCGCGAUAGGCCAAGG-UUUCUGG
AAUGGAUCAUGGCUGAAA-CCU--------AU-A---------UGG-CCCCUGGAUUGGA
CUGCGGCCGAUCAGGCUGUUGGUGAGGUAAUGGCCCACCAAACCUGUAACCGGUACGGGC
UCUGAGAGGAGGAGCCCGGAGAUGGGCACUGAGACAAGGGCCCAGGCCCUAUGGGGCGCA
GCAGGCGCGAAACCUCUGCAAUAGGCGAAAGCUUGACAGGGUUACUCUGAGUGACGUCCG
UU-A-AGGACGUCUUUUGGCACCUCUAAAAAUGGUGCAGAAUAAGGGGUGGGCAAGUCUG
GUGUCAGCCGCCGCGGUAAUACCAGCACCCCGAGUGGUCGGGACGAUUAUUGGGCCUAAA
GCAUCCGUAGCCGGUUCUGCAGGUCUUCCGUUAAAUCCACCUGCUCAACAGAUGGGC-CG
CGGAGGAUACUACAGGGCUAGGAGGCGGGAGAGGCAAGCGGUACUCAGUGGGUAGGGGUA
AAAUCCUCUGAUCCACUGAAGACCACC-AGUGGCGAAGGCGGCUUGCCAGAACGCGCUCG
ACGGUGAGGGAUGAAAGCUGGGGGAGCAAACCGGAUUAGAUACCCGGGUAGUCCCAGCUG
UAAACGAUGCAGACUCGGUGAUGGGUUGGCUUUGGGCCAACCCAGUGCCGCAGGGAAGCC
GUUAAGUCUGCCGCCUGGGGAGUACGGUCGCAAGACUGAAACUUAAAGGAAUUGGCGGGG
GAGCACCACAAGGAGUGAAGCCUGCGGUUCAAUUGGAGUCAACGCCGGAAAUCUUACCGG
GGGCGACAGCAGA-GUGAAGGUCAAGCUGAAGACUUUACCAGACAAGCUGAGAGGAGGUG
CAUGGCCGUCGCCAGCUCGUGCCGUGAGGUGUCCUGUUAAGUCAGGUAACGAGCAAGAUC
CCUGCCUCUAGUUGCUACUGCUGGUCUCCGGACUAGCAGGGCUAAUUAGAGGGACCGCCG
CCGCUGAGGCGGAGGAAGGAGGGGGCUACGGCAGGUCAGUAUGCCCCGAAACCCUCGGGC
CACACGCGGGCUGCAAUGGUAAGGACAACGGGCUCCGAUUCCGAAAGGAGGAGGCAAUCC
CC-AAACCUUACCUCAGUUAUGAUUGAGGGCUGAAACUCGCCCUCAUGAAUCUGGAAUCC
CUAGUAACCGCGUGUCACU-AUCGCGCGGUGAAUACGUCCCUGCUCCUUGCACACACCGC
CCGUCGCUUCACCGAAGCUGGUUCUUGGCGAGGUGGCGCCUAAU-UGGCGCUAUCGAACC
UGGGGUCAGCAACGGGGGAG----------------------
>JF682895.1.1260
------------------------------------------------------------
---------------------------------GCUCAGUAACACGUGGAUAACUUACCC
UUAGGACCGGGAUAACCCUGGGAAACUGGGGCUAAUACUGGAUAGAUGAUUU-UUCCUGG
AAUGGUUUUUUGUUUAAA-UGU--------UUUU---------UCG-CCUAAGGAUGGGU
CUGCGGCAGAUUAGGUAGUUGGUUAGGUAAUGGCUUACCAAGCCUAUGAUCUGUACGGGU
UGUGAGAGCAAGAGCCCGGAGAUGGAACCUGAGACAAGGUUCCAGGCCCUACGGGGCGCA
GCAGGCGCGAAACCUCCGCAAUGUGAGAAAUCGCGACGGGGGGAUCCCAAGUGCCAUUCU
UA-ACGGGAUGGCUUUUCUUAAGUGUAAAAAGCUUUUGGAAUAAGAGCUGGGCAAGACCG
GUGCCAGCCGCCGCGGUAACACCGGCAGCUCUAGUGGUAGCUGUUUUUAUUGGGCCUAAA
GCGUCCGUAGCCGGUUUAAUAAGUCUCUGGUGAAAUCCUGUAGCUUAACUGUGGGAAUUG
CUGGAGAUACUAUUAGACUUGAGACCGGGAGAGGUUAGAGGUACUCCCAGGGUAGAGGUG
AAAUUCUGUAAUCCUGGGAGGACCGCC-UGUUGCGAAGGCGUCUAACUGGAACGGUUCUG
ACGGUGAGGGACGAAAGCUAGGGGCGCGAACCGGAUUAGAUACCCGGGUAGUCCUAGCCG
UAAACGAUGCGGACUUGGUGUUGGGAUGGCUUUGAGCCGCUCCGGUGCCGAAGGGAAGCU
GUUAAGUCCGCCGCCUGGGAAGUACGGUCGCAAGACUGAAACUUAAAGGAAUUGGCGGGG
GAGCACCACAACGCGUGGAGCCUGCGGUUUAAUUGGAUUCAACGCCGGACAUCUCACCAG
GAGCGACAGCUGU-AUGAUUACCAGGCUGAUGACCUUGUUUGACUAGCUGAGAGGAGGUG
CAUGGCCGCCGUCAGCUCGUACCGUGAGGCGUCCUGUUAAGUCAGGCAACGAGCGAGACC
CACGCCCUUAGUUACCAUCUGAUUC-UUUG-GAAUGCUGGGCACACUAAGGGGACCGCCA
GUGAUAAACUGGAGGAAGGAGUGGACGACGGUAGGUCCGUAUGCCCCGAAUCUCCUGGGC
UACACGCGGGCUACAAUGGCUGGGACAAUGGGUUCCGACGCCGAGAGGCGGUGGUAAUCU
UUUAAACCUUGUCGUAGUUCGGAUUGAGGGCUGUAACUCGCCCUCAUGAAGCUGGAAUGC
GUAGUAAUCGCGUGUCAC-AAUCGCGCGGUGAAUACGUCCCUGCUCCUUGCACACACCG-
------------------------------------------------------------
------------------------------------------
>JF807150.1.1256
------------------------------------------------------------
---------------------------------GCUCAGUAACACGUGGAGAACGUGCCC
UUAAGUGGGGGAUAAUCUCGGGAAAUUGAGGAUAAUACCCCAUAGAUCAUGG-CAUCUGG
AAUGAGUCAUGGUUGAAA--GU--------UCCG---------GC-GCUUAAGGAUCGCU
CUGCGGCUUAUCAGGUAGUAGUGGGUGUAAAGUACCCCCUAGCCUACGACGGGUAUGGGC
CUUGAGAGAGGGAGCCCAGAGUUGGAUUCUGAGACACGAAUCCAGGCCCUACGGGGCGCA
GCAGUCGCGAAAACUUCACACUGGGGGCAACCCCGAUGAGGGAAAUCCUAGUGCUAGGAC
AU-U-GUUCUAGCUUUUCUCAAGCGUAGAUAACUUGAGGAAUAAGGGCUGGGUAAGACGG
GUGCCAGCCGCCGCGGUAAUACCUGCAGCCCAAGUGGUGGUCGAUUUUAUUGAGUCUAAA
ACGUUCGUAGCCGGUUUGGUAAAUCUUUGGGUAAAUCGGGAGGCUCAACUUUCCGAC-UU
CCGAAGAGACUGUCAAACUUGGGACCGGGAGAGGCUAGAGGUACUUCUGGGGUAGGGGUA
AAAUCCUGUAAUCCUAGAAGGACCACC-GGUGGCGAAGGCGUCUAGCUAGAACGGAUCCG
ACGGUGAGGGACGAAGCCCUGGGUCGCAAACGGGAUUAGGUACCCCGGUAGUCUAGGGUG
UAAACGCUGCAGACUUGGUGUUGGGGGCCCUUCGGGGGCAUUCAGUGCCGGAGAGAAGUU
GUUAAGUCUGCUACUUGGGGAGUACGUCCGCAAGGAUGAAACUUAAAGGAAUUGGCGGGG
GAGCACCGCAACGGGAGGAGCGUGCGGUUUAAUUGGAUUCAACACCGGAAAACUCACCAA
GGGAGACCAUCAC-AUGAAAGCCAGGCUAAUGACUUUGCUUGAUUCUUGGAGAAGUGGUG
CAUGGCCAUCGUCAGUUCGUACUGUAAAGCGUUCUCUUAAGUGAGAUAACGAACAAGACC
CUCACUUAUAAUUGCUACUCGUCUG-UCCG-CAGG-CGAGGCACAUUAUCGGGACCGCUG
GCGCUAAGUCAGAGAAAGGAGAGGUCAACGGUAGGUCAGUAUGCCCUGAAUCUCUUGGGC
UACACGCGCGCUACAAAGGGCGGGACAAUGAGUUCCGACACCGAAAGGUGAAGGCAAUCU
CG-AAACCCGACCGUAGUUCGGACUGAGGGUUGUAACUCACCCUCACGAAGCUGGAUUCC
GUAGUAAUCGCGAAUCAAA-AACUCGCGGUGAAUAUGCCCCUGCUCCUUGCACACACCG-
------------------------------------------------------------
------------------------------------------
>JF683199.1.1260
------------------------------------------------------------
---------------------------------GCUCAGUAACACGUGGAUAACCUACCC
UUAGGACUGGGAUAACCCUGGGAAACUGGGGAUAAUACCGGAUAGGCAAUUU-UUCCUGU
AAUGGUUUUUUGUUUAAA-UGU--------UUUU---------UCG-CCUAAGGAUGGGU
CUGCGGCCGAUUAGGUAGUUGGUUAGGUAAUGGCUUACCAAGCCGUUGAUCGGUACGGGU
UGUGAGAGCAAGAGCCCGGAGAUGGAACCUGAGACAAGGUUCCAGGCCCUACGGGGUGCA
GCAGGCGCGAAACCUCCGCAAUGUGAGAAAUCGCGACGGGGGGAUCCCAAGUGCCAUUCU
UA-ACGGGAUGGCUUUUCAUUAGUGUAAAGAGCUUUUGGAAUAAGAGCUGGGCAAGACCG
GUGCCAGCCGCCGCGGUAACACCGGCAGCUCUAGUGGUAGCAAUUUUUAUUGGGCCUAAA
GCGUCCGUAGCCGGUUUAAUAAGUCUCUGGUGAAAUCCUGUAGCUUAACUGUGGGAAUUG
CUGGAGAUACUAUUAGACUUGAGACCGGGAGAGGUUAGAGGUACUCCCAGGGUAGAGGUG
AAAUUCCGUAAUCCUGGGAGGACCACC-CGUGGCGAAGGCGGCUAACUGGAACGAACCUG
ACGGUGAGGGACGAAAGCUAGGGGCGCGAACCGGAUUAGAUACCCGGGUAGUCCUAGCCG
UAAACGAUGCGGACUUGGUGUUGGGAUGGCUUUGAGCCGCUCCGGUGCCGAAGGGAAGCU
GUUAAGUCCGCCGCCUGGGAAGUACGGUCGCAAGACUGAAACUUAAAGGAAUUGGCGGGG
GAGCACCACAACGCGUGGAGCCUGCGGUUUAAUUGGAUUCAACGCCGGACAUCUCACCAG
GAGCGACAGCUGU-AUGAUUACCAGGCUGAUGACCUUGUUUGACUAGCUGAGAGGAGGUG
CAUGGCCGCCGUCAGCUCGUACCGUGAGGCGUCCUGUUAAGUCAGGCAACGAGCGAGACC
CACGCCCUUAGUUACCAUCAGAUUC-UCCG-GAAUGCUGGGCACACUAAGGGGACCGCCA
GUGAUAAAUUGGAGGAAGGAGUGGACGACGGUAGGUCCGUAUGCCCCGAAUCCCCUGGGC
UACACGCGGGCUACAAUGGCUGGGACAAUGGGUUCCGACGCCGAAAGGCGGUGGUAAUCU
UUUAAACCUUGUCGUAGUUCGGAUUGAGGGCUGUAACUCGCCCUCAUGAAGCUGGAAUGC
GUAGUAAUCGCGUGUCAC-AAUCGCGCGGUGAAUACGUCCCUGCUCCUUGCACACACCG-
------------------------------------------------------------
------------------------------------------
>JF807267.1.1256
------------------------------------------------------------
---------------------------------GCUCAGUAACACGUGGAGAACGUGCCC
UUAAGAGGGGGAUAAUCUCGGGAAAUUGAGGAUAAUACCCCAUAGGUCAUGG-GAUCUGG
AACGACUUAUGGUUCAAA--GU--------UCCG---------GC-GCUUUAGGAUCGGU
CUGCGGCCUAUCAGGUAGUAGUGGGUGUAACGUACCCCCUAGCCAGUUACGGGUAUGGGC
CUUGAGAGAGGGAGCCCAGAGUUGGAUUCUGAGACACGAAUCCAGGCCCUACGGGGCGCA
GCAGUCGCGAAAACUUCACAAUGGGCGAAAGCCCGAUGAGGGAAUUCCUAGUGCUAGCAC
AU-U-GUGUUAGCUUUUCCUUAGCGUAGAUAACUAGGGGAAUAAGGGCUGGGUAAGACGG
GUGCCAGCCGCCGCGGUAAUACCCGCAGCCCGAGUGGUGGUCGAUUUUAUUGAGUCUAAA
ACGUUCGUAGCCGGUCUGAUAAAUCCUUGGGUAAAUCGGGAAGCUUAACUUUCCGAA-UU
CCGAGGAGACUGUCAGGCUUGGGAUCGGGAGAGGUAUGAGGUACUUCAGGGGUAGGGGUA
AAAUCCUGUAAUCCUUGGAGGACCACC-GGUGGCGAAGGCGUCAUACUAGAACGAAUCCG
ACGGUGAGGGACGAAGCCCUAGGUCGCAAACGGGAUUAGAUACCCCGGUAGUCUAGGGUG
UAAACGCUGCAGACUUGGUGUUGGGGGCCCUUCGGGGGCAUUCAGUGCCGGAGAGAAGUU
GUUAAGUCUGCUACUUGGGGAGUACGUCCGCAAGGAUGAAACUUAAAGGAAUUGGCGGGG
GAGCGCCGCAACGGGAGGAGCGUGCGGUUUAAUUGGAUUCAACACCGGAAAACUCACCAA
GGGAGACCAUCAC-AUGAAAGCCAGGCUAAUGACCUUGCUUGAUUCUUGGAGAAGUGGUG
CAUGGCCAUCGUCAGUUCGUACUGUAAAGCGUUCUCUUAAGUGAGAUAACGAACAAGACC
CUCACUUAUAAUUGCUACUCGUCUG-UCCG-CAGG-CGAGGCACAUUAUCGGGACCGCUG
GCGCUAAGUCAGAGGAAGGAGAGGUCAACGGUAGGUCAGUAUGCCCUGAAUCUCUUGGGC
UACACGCGCGCUACAAAGGGCGGGACAAUGAGUUCCGACACCGAAAGGUGAAGGCAAUCU
CG-AAACCCGUCCGUAGUUCGGACUGAGGGUUGUAACUCACCCUCACGAAGCUGGAUUCC
GUAGUAAUCGCGAAUCAAA-AACUCGCGGUGAAUAUGCCCCUGCUCCUUGCACACACCG-
------------------------------------------------------------
------------------------------------------
>JF807125.1.1256
------------------------------------------------------------
---------------------------------GCUCAGUAACACGUGGAUAACAUGCCC
UAGAGUGGAGGAUAAUCUCGGGAAAUUGAGGAUAAUACUCCAUAGAUCAUGAAU-UCUGG
AACGACUCAUGGUCGAAA--GU--------UCCG---------GC-GCUCUAGGAUCGCU
CUGCGGCCUAUCAGGUAGUAGUGGGUGUAAAGUACCCCCUAGCCUACGACGGGUAUGGGC
CUUGAGAGAGGGAGCCCAGAGUUGGAUUCUGAGACACGAAUCCAGGCCCUACGGGGCGCA
GCAGUCGCGAAAACUUCACACUGGGGGCAACCCCGAUGAGGGACAUCCUAGUGCUAGGAC
AU-U-GUUCUAGCUUUUCUCAAGCGUAGAUAACUUGAGGAAUAAGGGCUGGGUAAGACGG
GUGCCAGCCGCCGCGGUAAUACCUGCAGCCCAAGUGGUGGUCGAUUUUAUUGAGUCUAAA
ACGUUCGUAGCCGGUUUGGUAAAUCUUUGGGUAAAUCGGGAGGCUCAACUUUCCGAC-UU
CCGAAGAGACUGCCAAACUUGGGACCGGGAGAGGCUAGAGGUACUUCUGGGGUAGGGGUA
AAAUCCUGUAAUCCUAGAAGGACCACC-GGUGGCGAAGGCGUCUAGCUAGAACGGAUCCG
ACGGUGAGGGACGAAGCCCUGGGUCGCAAACGGGAUUAGAUACCCCGGUAGUCCAGGGUG
UAAACGCUGCAGACUUGGUGUUGGAGGCAAUUCGGUUGCAUUCAGUGCCGGAGAGAAGUU
GUUAAGUCUGCUACUUGGGGAGUACGUCCGCAAGGAUGAAACUUAAAGGAAUUGGCGGGG
GAGCACCGCAACGGGAGGAGCGUGCGGUUUAAUUGGAUUCAACACCGGAAAACUCACCAA
GGGCGACUAUCAC-AUGAAAGCCAGGCUAAUGACCUUGCUUGAUUCUUAGAGAGGUGGUG
CAUGGCCGUCGUCAGUUCGUACCGUAAGGCGUUCUCUUAAGUGAGAUAACGAACGAGACC
CUCAUCUAUAAUUGCUACUUCAUUC-UCCG-GAAU-GGAGGCACAUUAUCGAGACCGCUG
GCGCUAAGUCAGAGGAAGGAGAGGUCAACGGUAGGUCAGUAUGCCCCGAAUCUCUUGGGC
UACACGCGCGCUACAAAGGGCGGGACAAUGGGCAACAACGUCGAAAGGCGAAGUCAAUCU
CG-AAACCCGUCCGUAGUUCGGAUUGAGGGUUGUAACUCACCCUCAUGAAGCUGGAUUCC
GUAGUAAUCGCGAAUCAAA-AACUCGCGGUGAAUAUGCCCCUGCUCCUUGCACACACCG-
------------------------------------------------------------
------------------------------------------
>JF980519.1.1423
--UCCGGUUGAUCCUGCCGGCGGCCACCGCUAUAGGAAUUCGAUUAAGACAUGCGAGUCG
AGAGUC----UUAAG-----GACUCGGCAGACUGCUCAGUAACACGUGGAUAACAUGCCC
UAGAGUGGAGGAUAAUCUCGGGAAAUUGAGGAUAAUACUCCAUAGAUCAUAGAU-UCUGG
AACGACUUAUGGUCGAAA--GU--------UCCG---------GC-GCUCUAGGAUUGGU
CUGCGGCCUAUCAGGUAGUAGUGGGUGUAACGGACCCACUAGCCAGUGACGGGUAUGGGC
CUUGAGAGAGGGAGCCCAGAGAUGGAUUCUGAGACACGAAUCCAGGCCCUACGGGGCGCA
GCAGUCGCGAAAACUUCACAAUGGGGGCAACCCCGAUGAGGGAAUUCCUAGUGCUGACAC
UU-U-GUGUCAGCUUUUCUUUAGCGUAGGUAACUAGAGGAAUAAGGGCUGGGUAAGACGG
GUGCCAGCCGCCGCGGUAAUACCCGCAGCCCGAGUGGUGGUCGACUUUAUUGAGUCUAAA
ACGUUCGUAGCCGGUUCGCUAAAUCCUUGGGUAAAUCGGAAAGCUUAACUUUCCGAA-UU
CCGAGGAGACUGGCGAACUUGGGACCGGGAGAGGCAAGAGGUACUUGGGGGGUAGGGGUA
AAAUCCUGUAAUCCUCCAAGGACCACC-GGUGGCGAAGGCGUCUUGCUAGAACGGAUCCG
ACGGUGAGGGACGAAGCCCUGGGUCGCAAACGGGAUUAGAUACCCCGGUAGUCCAGGGUG
UAAACGCUGCAGACUUGGUGUUGGGGACCCUUCGGGGGUGUUCAGUGCCGGAGAGAAGUU
GUUAAGUCUGCUACUUGGGGAGUACGUCCGCAAGGAUGAAACUUAAAGGAAUUGGCGGGG
GAGCACCGCAACGGGAGGAACGUGCGGUUUAAUUGGAUUCAACACCGGAAAACUCACCAG
CAAAGACUGUUAC-AUGAAACUCAGGCCGAUGACCUUAGUAGAUUUUCAGAGAAGUGGUG
CAUGGCCGUCGUCAGUUCGUACUGUAAAGCGUUCUCUUAAGUGAGAUAACGAACGAGACC
CUCACCAAUAGUUGCUACUGUGCCG-UCCG-CGAC-ACAGGCACACUAUUGGGACCGCUG
GCGCUAAGUCAGAGGAAGGAGAGGUCAACGGUAGGUCAGUAUGCCCUGAAUUUGCUGGGC
UACACGCGCGUUACAAAGGUCGGGACAAUGAGCUCCGACACCGAAAGGUGGAGGUAAUCU
CG-AAACCCGUCCGUAGUUCGGAUUGAGGGUUGUAACUCACCCUCAUGAAGCUGGAUUCC
GUAGUAAUCGCGAAUCAA-CAACUCGCGGUGAAUAUGCCCCUGCUCCUUGCACACACCGC
CCGUCAAACCACCCGAGUUGGGUUUCAGUGAGGCUAUCUCUUUC-UGGGGUAUUCGAACU
GAGAUUUAGCAAGGAGGGUU----------------------
>JF807253.1.1256
------------------------------------------------------------
---------------------------------GCUCAGUAACACGUGGAGAACGUGCCC
UUAAGUGGGGGAUAAUCUCGGGAAAUUGAGGAUAAUACCCCAUAGAUCAUGG-CAUCUGG
AAUGAGUCAUGGUUCAAA--GU--------UCCG---------GC-GCUUAAGGAUCGCU
CUGCGGCCUAUCAGGUAGUAGUGGGUGUAAAGUACCCCCUAGCCUACGACGGGUAUGGGC
CUUGAGAGAGGGAGCCCAGAGUUGGAUUCUGAGACACGAAUCCAGGCCCUACGGGGCGCA
GCAGUCGCGAAAACUUCACACUGGGGGCAACCCCGAUGAGGGAAAUCCUAGUGCUAGGAC
AU-U-GUUCUAGCUUUUCUCAAGCGUAGAUAACUUGAGGAAUAAGGGCUGGGUAAGACGG
GUGCCAGCCGCCGCGGUAAUACCUGCAGCCCAAGUGGUGGUCGAUUUUAUUGAGUCUAAA
ACGUUCGUAGCCGGUUUGGUAAAUCUUUGGGUAAAUCGGGAAGCUCAACUUUCCGAC-UU
CCGAAGAGACUGUCAAACUUGGGACCGGGAGAGGCUAGAGGUACUUCUGGGGUAGGGGUA
AAAUCCUGUAAUCCUAGAAGGACCACC-GGUGGCGAAGGCGUCUAGCUAGAACGGAUCCG
ACGGUGAGGGACGAAGCCCUGGGUCGCAAACGGGAUUAGAUACCCCGGUAGUCCAGGGUG
UAAACGCUGCAGACUUGGUGUUGGGGGCCCUACGUGGGCGUUCAGUGCCGGAGAGAAGUU
GUUAAGUCUGCUACUUGGGGAGUACGUCCGCAAGGAUGAAACUUAAAGGAAUUGGCGGGG
GAGCACCGCAACGGGAGGAGCGUGCGGUUUAAUUGGAUUCAACACCGGAAAACUCACCAG
CGGCGACUGUUAC-AUGAAAGUCAGGCCGAUGACCUUACUAGAUUUUCAGAGAGGUGGUG
CAUGGCCGUCGUCAGUUCGUACCGUAAGGCGUUCUCUUAAGUGAGAUAACGAACGAGACC
CUCACCAAUAGUUGCUAUCCCAUCC-UCCG-GGGU-GGGAGCACACUAUUGGGACCGCUG
GCGCUAAGUCAGAGGAAGGAGAGGUCAACGGUAGGUCAGUAUGCCCCGAAUCUGCUGGGC
UACACGCGCGUUACAAAGGGCGGGACAAUGGGCUCCGACACCGAAAGGUGAAGGUAAUCC
CG-AAACCCGUCCGUAGUUCGGAUUGAGGGUUGUAACUCACCCUCAUGAAGCUGGAUUCC
GUAGUAAUCGCGAAUCAA-CAACUCGCGGUGAAUAUGCCCCUGCUCCUUGCACACACCG-
------------------------------------------------------------
------------------------------------------
>JN030719.1.1439
AUUCCGGUUGAUCCUGGCGGCGGCCACCGCUAUAGGAAUUCGAUUAAGACAUGCGAGUCG
AGAGUC----GUAUG-----GACUCGGCGGACUGCUCAGUAACACGUGGAUAACAUGCCC
UAGAGUGGAGGAUAAUCUCGGGAAAUUGAGGAUAAUACUCCAUAGAUCAUGAAU-UCUGG
AAUGAUUCAUGGUUCAAA--GU--------UCCG---------GC-GCUCUAGGAUUGGU
CUGCGGCUUAUCAGGUUGUAGUGGGUGUAACGGACCCACUAGCCGUUGACGAGUAUGGGC
CUUGAGAGAGGGAGCCCAGAGAUGGAUUCUGAGACACGAAUCCAGGCCCUACGGGGCGCA
GCAGUCGCGAAAACUUCACACUGGAGGGAAGUCCGAUGAGGGAAUUCCAAGUGCUUGGGC
AU-U-GUCCAAGCUUUUCUUAAGCAUAGAUAACUCAAGGAAUAAGGGCUGGGUAAGACGG
GUGCCAGCCGCCGCGGUAAUACCCGCAGCCCAAGUGGUGGUCGAUUUUAUUGAGUCUAAA
ACGUUCGUAGCCGGUUCGGUAAAUCUUUGGGUAAAUCGGGGGGCUUAACUUUCCGAA-UU
CCGGGGAGACUGCCGAACUUGGGACCGGGAGAGGCAAGAGGUACUUGAGGGGUAGGGGUA
AAAUCCUGUAAUCCUAAAAGGACCACC-GGUGGCGAAGGCGUCUUGCUAGAACGGAUCCG
ACGGUGAGGGACGAAGCCCUGGGUCGCAAACGGGAUUAGAUACCCCGGUAGUCCAGGGUG
UAAACGCUGCAGACUUGGUGUUGGGGACCCUUCGGGGGUGUUCAGUGCCGGAGAGAAGUU
GUUAAGUCUGCUACUUGGGGAGUACGUCCGCAAGGAUGAAACUUAAAGGAAUUGGCGGGG
GAGCACCGCAACGGGAGGAACGUGCGGUUUAAUUGGAUUCAACACCGGAAAACUCACCAG
CAGCGACUGUUAC-AUGAAAGUCAGGCCGAUGACCUUACUAGAUUUUCAGAGAGGUGGUG
CAUGGCCGUCGUCAGUUCGUACCGUAAGGCGUUCUCUUAAGUGAGAUAACGAACGAGACC
CUCACCAAUAAUUGCUACUGCAUCG-UCCG-CGAU-GUAGGCACAUUAUUGGGACCGCUG
GCGCUAAGUCAGAGGAAGGAGAGGUCAACGGUAGGUCAGUAUGCCCCGAAUCUGCUGGGC
UACACGCGCGUUACAAAGGGCGGGACAAUGGGCUCCGACGCCGAAAGGCGAAGGCAAUCU
CG-AAACCCGUCCGUAGUUCGGAUUGAGGGUUGUAACUCACCCUCAUGAAGCUGGAUUCC
GUAGUAAUCGCGAAUCAA-CAACUCGCGGUGAAUAUGCCCCUGCUCCUUGCACACACCGC
CCGUCAAACCACCUGAGUUGGGUUUCAGUGAGGCUAUCUCUAAC-UGGGGUAUUCGAACU
GAGAUUUAGCAAGGAGGGUUAAGUCGUAACAAGGUAAC----
>JF812256.1.1347
---------------------------------------------------UGC-AGUCG
AACGAACUGCUUCG--GUGGUUCGUGGCAAACGGCUCAGUAACACGUGGAUAACCUACCC
UUAGGACUGGGAUAACCCCGGGAAACUGGGGAUAAUACCGGAUAUAUGGAGGUU-CCUGG
AAUGGUCCUCUACUGAAA-UGC--------UCCG---------GCG-CCUAAGGAUGGAU
CUGCGGCCGAUUAGGUAGUUGGUGGGGUAAAGGCCCACCAAGCCUGUGAUCGGUACGGGU
UGUGAGAGCAAGAGCCCGGAGAUGGAACCUGAGACAAGGUUCCAGGCCCUACGGGGCGCA
GCAGGCGCGAAACCUCCGCAAUGCGAGCAAUCGCGACGGGGGGACCCCAAGUGCCACUCU
UA-ACGGGGUGGCUUUUAUGAAGUGUAAAAAGCUUCAAGAAUAAGAGCUGGGCAAGACCG
GUGCCAGCCGCCGCGGUAACACCGGCAGCUCGAGUGGUGGCCAUUUUUAUUGGGCCUAAA
GCGUUCGUAGCCGGCCUGAUAAGUCUCUGGUGAAAUCCCAUAGCUUAACUGUGGGAAUUG
CUGGAGAUACUAUUAGGCUUGAGAUCGGGAGAGGUUAGGGGUACUCCCAGGGUAGGGGUG
AAAUCCUAUAAUCCUGGGAGGACCACCUGU-GGCGAAGGCGCCUAACUGGAACGAAUCUG
ACGGUGAGUAACGAAAGCCAGGGGCGCGAACCGGAUUAGAUACCCGGGUAGUCCUGGCCG
UAAACGAUGUGGACUUGGUGUUGGAAUGGCUUCGAGCUGCUCCAGUGCCGAAGGGAAGCU
GUUAAGUCCACCGCCUGGGAAGUACGGUCGCAAGACUGAAACUUAAAGGAAUUGGCGGGG
GAGCACCACAACGCGUGGAGCCUGCGGUUUAAUUGGAUUCAACGCCGGAUAUCUCACCAG
GGGCGACAGCAGA-AUGAUGGCCAGGUUGACGACCUUGCUUGACAAGCUGAGAGGAGGUG
CAUGGCCGCCGUCAGCUCGUACCGUGAGGCGUCCUGUUAAGUCAGGCAACGAGCGAGACC
CACGCCCUUAGUUACCAGCGGAUCC-UCCG-GGAUGCCGGGCACACUAAGGGGACCGCCA
GUGAUAAACUGGAGGAAGGAGUGGACGACGGUAGGUCCGUAUGCCCCGAAUCCCCUGGGC
UACACGCGGGCUACAAUGGCUAGGACAAUGGGUUCCAACACUGAAAAGUGAAGGUAAUCU
CCUAAACCUAGUCUUAGUUCGGAUUGAGGGCUGUAACCCGCCCUCAUGAAGCUGGAAUGC
GUAGUAAUCGCGUGUCAU-AACCGCGCGGUGAAUACGUCCCUGCUCCUUGCACACACCGC
CCGUCACGCCACCCAAAAAGGGUUUGGAUGAGGCCUUAGUCAUG-GCU------------
------------------------------------------
>JN192470.1.1263
------------------------------------------------------------
---------------------------------GCUCAGUAACACGUGGAUAACUUACCC
UUAGGACCGGGAUAACUUUGGGAAACUGAAGAUAAUACUGGAUAUUAGGUUA-UGCCUGG
AAUGGUUUACCUUUGAAA-UGUA-------UUUU---------UCG-CCUAAGGAUGGGU
CUGCGGCCGAUUAGGUAGUUGGCUAGGUAAUGGCUUACCAAGCCUUUGAUCGGUACGGGU
UGUGAGAGCAAGAGCCCGGAGAUGGAACCUGAGACAAGGUUCCAGGCCCUACGGGGUGCA
GCAGGCGCGAAACCUCCGCAAUGUGAGAAAUCGCGACGGGGGGAUCCCAAGUGCCAUUCU
UA-ACGGGAUGGCUUUUCAUUAGUGUAAAGAGCUUUUGGAAUAAGAGCUGGGCAAGACCG
GUGCCAGCCGCCGCGGUAACACCGGCAGCUCUAGUGGUAGCAGUUUUUAUUGGGCCUAAA
GCGUCCGUAGCCGGUUUAAUAAGUCUCUGGUGAAAUCCUGCAGCUUAACUGUGGGAAUUG
CUGGAGAUACUAUUAGACUUGAGAUCGGGAGAGGUUAGAGGUACUCCCAGGGUAGAGGUG
AAAUUCUGUAAUCCUGGGAGGACCGCC-UGUUGCGAAGGCGUCUGACUGGAACGAUUCUG
ACGGUGAGGGACGAAAGCUAGGGGCGCGAACCGGAUUAGAUACCCGGGUAGUCCUAGCUG
UAAACGAUGCGGACUUGGUGUUGGGGUGGCUUUGAGCUGUCCCAGUGCCGAAGGGAAGCU
GUUAAGUCCGCCGCCUGGGAAGUACGGUCGCAAGACUGAAACUUAAAGGAAUUGGCGGGG
GAGCACCACAACGCGUGGAGCCUGCGGUUUAAUCGGAUUCAACGCCGGACAUCUCACCAG
AGGCGACAGCUGU-AUGAUAGCCAGGUUGAUGACUUUGCUUGACUAGCUGAGAGGAGGUG
CAUGGCCGCCGUCAGCUCGUACCGUGAGGCGUCCUGUUAAGUCAGGCAACGAGCGAGACC
CACGCUCUUAGUUACCAGCGGAUCCUUUUUUGGAUGCCGGGCACACUAAGGGGACCGCCU
AUGAUAAAUAGGAGGAAGGAGUGGACGACGGUAGGUCCGUAUGCCCCGAAUCCUCUGGGC
AACACGCGGGCUACAAUGGCUGAGACAAUGGGUUCCGACGCCGAAAGGCGGAGGUAAUCC
UCUAAACUUAGUCGUAGUUCGGAUUGAGGACUGUAACUCGUUCUCAUGAAGCUGGAAUGC
GUAGUAAUCGCGUGUCAC-AAUCGCGCGGCGAAUACGUCCCUGCUCCUUGCACACACCG-
------------------------------------------------------------
------------------------------------------
>JN030605.1.1403
-------------------GCGGCCACCGCUAUAGGAACUCGAUUAAGACAUGCGAGUCG
AGAGUC----AUAAG-----GACUCGGCGGACUGCUCAGUAACACGUGGAUAACAUGCCC
UAGAGUGGAGGAUAAUCUCGGGAAAUUGAGGAUAAUACUCCACAGAUCAUAA-AAUCUGG
AAUGACCCGUGGUUGAAA--GU--------UCCG---------GC-GCUCUAGGAUUGGU
CUGCGGCUUAUCAGGNNNUAGUGGGUGUAAUGGACCCACUAGCCGUUGACGGGUAUGGGC
CUUGAGAGAGGGAGCCCAGAGAUGGAUUCUGAGACACGAAUCCAGGCCCUACGGGGCGCA
GCAGUCGCGAAAACUUCACAAUGGAGGCAACUCCGUUGAGGGAAUUCCUAGUGCUAACAC
AU-UAGUGUUAGCUUUUCUUUAGCGUAGAUAACUAGAGGAAUAAGGGCUGGGUAAGACGG
GUGCCAGCCGCCGCGGUAAUACCCGUAGCCCAAGUGGUGGUUGAUUUUAUUGAGUCUAAA
ACGUUCGUAGCCGGUUCGAUAAAUCCUUGGGUAAAUCGGAAAGCUUAACUUUCCGAC-UU
CCGAGGAGACUGUUGAACUUGGGACCGGGAGAGGCAAGAGGUACUUGAGGGGUAGGGGUA
AAAUCCUGUAAUCCCUUAAGGACCACC-GGUGGCGAAGGCGUCUUGCUAGAACGGAUCCG
ACGGUGAGGGACGAAGCCCUGGGUCGCAAACGGGAUUAGAUACCCCGGUAGUCCAGGGUG
UAAACGCUGCAGACUUGGUGUUGGGGACCCUUUGGGGGUGCUCAGUGCCGGAGAGAAGUU
GUUAAGUCUGCUACUUGGGGAGUACGUCCGCAAGGAUGAAACUUAAAGGAAUUGGCGGGG
GAGCACCGCAACGGGAGGAACGUGCGGUUUAAUUGGAUUCAACACCGGAAAACUCACCAG
CAGCGACUGUUAC-AUGAAAGUCAGGCCGAUGACCUUACUAGAUUUUCAGAGAGGUGGUG
CAUGGCCGUCGUCAGUUCGUACCGUAAGGCGUUCUCUUAAGUGAGAUAACGAACGAGACC
CUCACCAAUAGUUGCUACUGCGUCG-UCCG-CGAC-GCAAGCACACUAUUGGGACCGCUG
GCGCUAAGUCAGAGGAAGGAGAGGUCAACGGUAGGUCAGUAUGCCCCGAAUCUGCUGGGC
UACACGCGCGUUACAAAGGGCGGGACAAUGAGUUCCGACACCGAAAGGUGAAGGUAAUCU
CG-AAACCCGUCCGUAGUUCGGAUUGAGGGUUGUAACUCACCCUCAUGAAGCUGGAUUCC
GUAGUAAUCGCGAAUCAAA-AACUCGCGGUGAAUAUGCCCCUGCUCCUUGCACACACCGC
CCGUCAAACCACCCGAGUUGGGUUUCAGUGAGGCUGCCUCUUUC-UGGGGUUGUCGAACU
GAGAUUUAGCAAGGAGGGNNA---------------------
>JN562363.1.1309
---------------------CCUGACUGCUAUCGGAUUGAUACUAAGCCAUGCGAGUCA
-UUGUA----GCAA------UACAAGGCAGACGGCUCAGUAACGCGUAGUCAAUCUACCC
UAUGGACGGGAAUAACCUCGGGAAACUGAGAAUAAUGCCCAACAGAACAUUA-UACCUGG
AACGGUUUAUGUUUCAAA-UGA--------UUUA---------UCG-CCGUAGGAUGGGA
CUGCGGCCUAUCAGUUUGUUGGUGAGGUAAUGGCCCACCAAGACUAUUACAGGUACGGGC
UCUGAGAGGAGGAGCCCGGAGAUGGGCACUGAGACAAGGGCCCAGGCCCUAUGGGGCGCA
GCAGGCGCGAAACCUCUGCAAUAGGCGAAAGCUUGACAGGGUUACUCUGAGUGAUUUCCG
UU-A-AGGAGAUCUUUUGGCACCUCUAAAAAUGGUGCAGAAUAAGGGGUGGGCAAGUCUG
GUGUCAGCCGCCGCGGUAAUACCAGCACCCCGAGUGGUCGGGACGUUUAUUGGGCCUAAA
GCAUCCGUAGCCGGUUCUACAAGUCUUCCGUUAAAUCCACCUGCUUAACAGAUGGGC-UG
CGGAAGAUACUAUAGAGCUAGGAGGCGGGAGAGGCAAGCGGUACUCGAUGGGUAGGGGUA
AAAUCCGUUGAUCUAUUGAUGACCACC-AGUGGCGAAGGCGGUCUACCAGAACGCGCUCG
ACGGUGAGGGAUGAAAGCUGGGGGAGCAAACCGGAUUAGAUACCCGGGUAGUCCCAGCUG
UAAACUAUGCAAACUCAGUGAUGCAUUGGCUUGUGGCCAAUGCAGUGCUGCAGGGAAGCC
GUUAAGUUUGCCGCCUGGGAAGUACGUACGCAAGUAUGAAACUUAAAGGAAUUGGCGGGG
GAGCACCACAAGGGGUGAAGCCUGCGGUUCAAUUGGAGUCAACGCCAGAAAUCUUACCCG
GAGAGACAGCAGA-AUGAAGGUCAAGCUGAAGACUUUACCAGACAAGCUGAGAGGUGGUG
CAUGGCCGUCGCCAGCUCGUGCCGUGAGAUGUCCUGUUAAGUCAGGUAACGAGCGGGAUC
CCUGCCUCUAGUUGCCACCAUUACUCUCAGGAGUAGUGGGGCGAAUUAGCGGGACCGCCG
CAGUUAAUGCGGAGGAAGGAAGGGGCCACGGCAGGUCAGUAUGCCCCGAAACUCUGGGGC
CACACGCGGGCUGCAAUGGUAGUGACAAUUGGUUCCGAAUCCGAAAGGAGGAGGUAAUCC
CU-AAACGCUACCACAGUUAUGACUGAGGGCUGCAACUCGCCCUCACGAAUAUGGAAUCC
CUAGUAACUGCGUGUCAUU-AUCGCGCGGUGAAUACGUCCCUGCUCCU------------
------------------------------------------------------------
------------------------------------------
>JN030713.1.1423
AUUCCGGUUGAUCCUGGCGGCGGCCACCGCUAUAGGAAUUCGAUUAAGACAUGCGAGUCG
AGAGUC----GUAUG-----GACUCGGCGGACUGCUCAGUAACACGUGGAUAACGUGCCC
UAAAGUGGAGCAUAAUCUCGGGAAACUGAGAAUAAUUCUCCAUAAACCACAAAU-UCUGG
AACGACUUAUGGUUGAAA--GU--------UCCG---------GC-GCUUUAGGAUCGGU
CUGCGGCCUAUCAGGUAGUAGUGGGUGUAAUGGACCCCCUAGCCAGUGACGGGUAUGGGC
CUUGAGAGAGGGAGCCCAGAGUUGGAAUCUGAGACACGAUUCCAGGCCCUACGGGGCGCA
GCAGUCACGAAAACUUCACACUGGAGGGAAGUCCGAUGAGGGAAUUCCAAGUGCUUGGGC
AU-U-GUCCAAGCUUUUCUUAAGCAUAGAUAACUCAAGGAAUAAGGGCUGGGUAAGACGG
GUGCCAGCCGCCGCGGUAAUACCCGCAGCCCAAGUGGUGGUCGAUUUUAUUGAGUCUAAA
ACGUUCGUAGCCGGUUCGGUAAAUCUUUGGGUAAAUCGGGGGGCUUAACUUUCCGAA-UU
CCGGGGAGACUGCCGAACUUGGGACCGGGAGAGGCAAGAGGUACUUGAGGGGUAGGGGUA
AAAUCCUGUAAUCCUAAAAGGACCACC-GGUGGCGAAGGCGUCUUGCUAGAACGGAUCCG
ACGGUGAGGGACGAAGCCCUGGGUCGCAAACGGGAUUAGAUACCCCGGUAGUCCAGGGUG
UAAACGCUGCAGACUUGGUGUUGGGGACCCUUUGGGGGUGCUCAGUGCCGGAGAGAAGUU
GUUAAGUCUGCUACUUGGGGAGUACGUCCGCAAGGAUGAAACUUAAAGGAAUUGGCGGGG
GAGCACCGCAACGGGAGGAACGUGCGGUUUAAUUGGAUUCAACACCGGAAAACUCACCAG
CAGCGACUAUUAC-AUGAAAGUCAGGCCGAUGACCUUACUAGAUUUUUAGAGAGGUGGUG
CAUGGCCGUCGUCAGUUCGUACCGUAAGGCGUUCUCUUAAGUGAGAUAACGAACGAGACC
CACACCAAUAGUUGCUACCGCGUCG-UCCG-CGGU-GCAGGCACACUAUUGGGACCGCUG
GCGCUAAGUCAGAGGAAGGAGUGGUCAACGGUAGGUCAGUAUGCCCCGAAUCUGCUGGGC
CACACGCGCGUUACAAAGGGCGGGACAAUGAGCUCCGACACCGAAAGGUGAAGGCAAUCU
CG-AAACCCGUCCGUAGUUCGGAUUGAGGGUUGUAACUCACCCUCAUGAAGCUGGAUUCC
GUAGUAAUCGCGAAUCAAA-AACUCGCGGUGAAUAUGCCCCUGCUCCUUGCACACACCGC
CCGUCAAACCACCUGAGUUGGGUUUCAGUGAGGCUAUCUCUAAC-UGGGGUAUUCGAACU
GAGAUUUAGCAAGGAGGGUUAA--------------------
>JQ179790.1.1050
------------------------------------------------------------
---------------------------------GCUCAGUAACACGUGGAGAACGUGCCC
UUAAGUGGGGGAUAAUCUCGGGAAAUUGAGGAUAAUACCCCAUAGAUCAUGG-CAUCUGG
AAUGAGUCAUGGUUCAAA--GU--------UCCG---------GC-GCUUAAGGAUCGCU
CUGCGGCCUAUCAGGUAGUAGUGGGUGUAAAGUACCCCCUAGCCUACGACGGGUAUGGGC
CUUGAGAGAGGGAGCCCAGAGUUGGAUUCUGAGACACGAAUCCAGGCCCUACGGGGCGCA
GCAGUCGCGAAAACUUCACACUGGGGGCAACCCCGAUGAGGGAAU-CCUAGUGCUAGGAC
AU-U-GUUCUAGCUUUUCUCAAGCGUAGAUAACUUGAGGAAUAAGGGCUGGGUAAGACGG
GUGCCAGCCGCCGCGGCAAUACCUGCAGCCCAAGUGGUGGUCGAUUUUAUUGAGUCUAAA
ACGUUCGUAGCCGGUUUGGUAAAUCUUUGGGUAAAUCGGGAAGCUCAACUUUCCGAC-UU
CCGAAGAGACUGUCAAACUUGGGACCGGGAGAGGCUAGAGGUACUUCUGGGGUAGGGGUA
AAAUCCUGUAAUCCUAGAAGGACCACC-GGUGGCGAAGGCGUCUAGCUAGAACGGAUCCG
ACGGUGAGGGACGAAGCCCUGGGUCGCAAACGGGAUUAGAUACCCCGGUAGUCUAGGGUG
UAAACGCUGCAGACUAGGUGUUGGAGGCCCUACGGGGGCACCCAGUGCCCGAGAGAAGUU
GUUAAGUCUGCUACUUGGGGAGUACGUCCGCAAGGAUGAAACUUAAAGGAAUUGGCGGGG
GAGCACCGCAACGGGAGGAGCGUGCGGUUUAAUUGGAUUCAACACCGGAAAACUCACCAA
GGGAGACCAUCAC-AUGAAAGCCAGGCUAAUGACUUUGCUUGAUUCUUGGAGAAGUGGUG
CAUGGCCAUCGUCAGUUCGUACUGUAAAGCGUUCUCUUAAGUGAGAUAACGAACAAGACC
CUCACUUAUAAUUGCUACUCGUCUG-UCCG-CAGG-CGAGGCACAUUAUCGGGACCGCUG
GCGCUAAGUCAGAGGAAGGAGUGGACGACGGU----------------------------
------------------------------------------------------------
------------------------------------------------------------
------------------------------------------------------------
------------------------------------------------------------
------------------------------------------
>JN030722.1.1434
AUUCCGGUUGAUCCUGGCGGCGGCCACCGCUAUAGGAAUUCGAUUAAGACAUGCGAGUCG
AGAGUC----GUAUG-----GACUCGGCGGACUGCUCAGUAACACGUGGAUAACAUGCCC
UAGAGUGGAGGAUAAUCUCGGGAAAUUGAGGAUAAUACUCCAUAGAUCAUGAAU-UCUGG
AAUGAUUCAUGGUUCAAA--GU--------UCCG---------GC-GCUCUAGGAUUGGU
CUGCGGCUUAUCAGGUUGUAGUGGGUGUAACGGACCCACUAGCCGUUGACGAGUAUGGGC
CUUGAGAGAGGGAGCCCAGAGAUGGAUUCUGAGACACGAAUCCAGGCCCUACGGGGCGCA
GCAGUCGCGAAAACUUCACACUGGGGGGAACCCCGAUGAGGGAAUUCCUAGUGCUUGGGC
AU-U-GUCCAAGCUUUUCCCGAGCGUAGAUAACUCGGGGAAUAAGGGCUGGGUAAGACGG
GUGCCAGCCGCCGCGGUAAUACCUGCAGCCCGAGUGGUGGUCGAUUUUAUUGAGUCUAAA
ACGUUCGUAGCCGGUUCACUAAAUCCUUGGGUAAAUCGGGAAGCUUAACUUUCCGAC-UU
CCGAGGAGACUGGUGAACUUGGGACCGGGAGAGGCAAGAGGUACUUCUGGGGUAGGGGUA
AAAUCCUGUAAUCCUAGAAGGACCACC-GGUGGCGAAGGCGUCUUGCUAGAACGGAUCCG
ACGGUGAGGGACGAAGCCCUGGGUCGCAAACGGGAUUAGAUACCCCGGUAGUCCAGGGUG
UAAACGCUGCAGACUUGGUGUUGGGGACCCUUUGGGGGUGCUCAGUGCCGGAGAGAAGUU
GUUAAGUCUGCUACUUGGGGAGUACGUCCGCAAGGAUGAAACUUAAAGGAAUUGGCGGGG
GAGCACCGCAACGGGAGGAACGUGCGGUUUAAUUGGAUUCAACACCGGAAAACUCACCAG
CAGCGACUAUUAC-AUGAAAGUCAGGCCGAUGACCUUACUAGAUUUUUAGAGAGGUGGUG
CAUGGCCGUCGUCAGUUCGUACCGUAAGGCGUUCUCUUAAGUGAGAUAACGAACGAGACC
CACACCAAUAGUUGCUACCGCGUCG-UCCG-CGGU-GCAGGCACACUAUUGGGACCGCUG
GCGCUAAGUCAGAGGAAGGAGUGGUCAACGGUAGGUCAGUAUGCCCCGAAUCUGCUGGGC
CACACGCGCGUUACAAAGGGCGGGACAAUGAGCUCCGACACCGAAAGGUGAAGGCAAUCU
CG-AAACCCGUCCGUAGUUCGGAUUGAGGGUUGUAACUCACCCUCAUGAAGCUGGAUUCC
GUAGUAAUCGCGAAUCAAA-AACUCGCGGUGAAUAUGCCCCUGCUCCUUGCACACACCGC
CCGUCAAACCACCUGAGUUGGGUUUCAGUGAGGCUAUCUCUAAC-UGGGGUAUUCGAACU
GAGAUUUAGCAAGGAGGGUUAAGUCGUAACAAG---------
>JQ245007.1.1039
---------GAUCCCGGCGGAGGCUACUGCUAUUGGGAUUCG-UUAACCCAUCCAAGUCG
AACGAGU---UUAG-----ACUCGUGGCGUACGGCUCAGUAACACGUGGAUAACCUACCC
UUAGAACUGGGAUAACCCUGGGAAACUGGGGAUAAUACCGGAUAGGCAAUUA-UUCCCGU
AAUGGUUUUUUGUUUAAA-UGU--------UUUU--------UUCG-CCUAAGGAUGGGU
CUCCGGCCGAUUAGGUAGUUGGUUAGGUAAUGGCCUACCAAGCCUUUGAUCGGUACGGGU
UGUGAGAGCAAGAGCCCGGAGAUGGAACCUGAGACAAGGUUCCAGGCCCUACGGGGUGCA
GCAGGCGCGAAACCUCCGCAAUGUGAGAAAUCGCGACGGGGGGAUCCCAAGUGCCAUUCU
UA-ACGGGAUGGCUUUUCAUUAGUGUAAAGAGCUUUUGGAAUAAGAGCUGGGCAAGACCG
GUGCCAGCCGCCGCGGUAACACCGGCAGCUCUAGUGGUAGCAGUUUUUAUUGGGCCUAAA
GCGUCCGUAGCCGGUUUAAUAAGUCUCUGGUGAAAUCCUGCAGCUUAACUGUGGGAAUUG
CUGGAGAUACUAUUAGACUUGAGAUCGGGAGAGGUUAGAGGUACUCCCAGGGUAGAGGUG
AAAUUCUGUAAUCCUGGGAGGACCGCC-UGUUGCGAAGGCGUCUGACUGGAACGAUUCUG
ACGGUGAGGGACGAAAGCUAGGGGCGCGAACCGGAUUAGAUACCCGGGUAGUCCUAGCUG
UAAACGAUGCGGACUUGGUGUUGGGGUGGCUUUGAGCUGUCCCAGUGCCGAAGGGAAGCU
GUUAAGUCCGCCCCCCGGGNAGUACGGUCGCAAGACUGAAACUUAAAGGAAUUGGCGGGG
GAGCACCACAACGCGUGGAGCCUGCGGUUUAAUUGGAUUCAACGCCGGACAUCUCACCAG
AGGCGACAGCUGU-AUGAUAGCCAGGUUGAUGACUUUGCUUGACUAGC-GAG-GGAGGUG
CAUGGCCGCCGUCAGCUCGUACCGUG---CCUUAGGGUAAGUCAGGCAACGAGCGAGA--
------------------------------------------------------------
------------------------------------------------------------
------------------------------------------------------------
------------------------------------------------------------
------------------------------------------------------------
------------------------------------------------------------
------------------------------------------
>JN398040.1.1399
--------------------CGGCCACCGCUAUUGGAAUACGAUUAAGACAUGCGAGUCG
AGAGAC----GUAAG-----GUCUCGGCGGACCGCUCAGUAACACGUGGAUAACAUGCCC
UAAGGUGGGGGAUAAUCUCGGGAAACUGAGGGUAAUACCCCAUAGGUCUGAU-AUGCUGG
AAUGCUUUCAGGCCGAAA--AC--------UCCG---------GU-GCCUUAGGAUUGGU
CUGCGGUCUAUCAGGCUGUAGUGGGUGUAAUGGACCCACUAGCCCGUGACGGAUAUGGGC
CUUGAGAGAGGGAGCCCAGAGAUGGACUCUGAGACAUGAGUCCAGGCCCUACGGGGCGCA
GCAGUCGCGAAAACUUCGCAAUGGGGGCAACCCCGACGAGGGAAUUCCAAGUGCCAGCAC
UU-U-GUGUUGGCUGUUCUCCUGUCUAAAAAGCAGGAGGAGUAAGGGGCGGGUAAGACGG
GUGCCAGCCGCCGCGGUAAUACCCGCGCCCCUAGUGGUGGUCGAUAUUAUUGAGCCUAAA
ACGUCCGUAGCCGGUCUUCUAAAUCCUUGGGUAAAUCGGACAGCUUAACUGUCCGAA-UU
CCGGGGAGACUGGGAGACUUGGGACCGGGAGAGGUCAGAGGUACUUCUGGGGUAGGGGUA
AAAUCCUGUAAUCCUGGAAGGACCACC-AGUGGCGAAGGCGUCUGACUAGAACGGAUCCG
ACGGUGAGGGACGAAGCCCUGGGGCGCAAACGGGAUUAGAUACCCCGGUAGUCCAGGGUG
UAAACGCUGCGGGCUUGGUGUUGGGGGUCCUUAGUGGGCGCCCAGUGCCGGAGAGAAGUU
GUUAAGCCUGCUGCUUGGGGAGUAUGUCCGCAAGGAUGAAACUUAAAGGAAUUGGCGGGG
GAGCACCGCAACGGGAGGAGCGUGCGGUUCAAUUGGAUUCAACGCCGAAAAACUCACCAG
GAGCGACGGAUAU-AUGAAGGUCAAGCUGAUGACUUUACCUGAUUUUCCGAGAGGUGGUG
CAUGGCCGUCGUCAGUUCGUACCGUAAGGCGUUCUCUUAAGUGAGAUAACGAACGAGACC
CUCACCAUUAAUUGCUAGUCUCUUC-UCCG-GAGG-AGGCGCACAUUAAUGGGACCGCUG
GCGCUAAGUCAGAGGAAGGAGAGGUCAACGGUAGGUCCGUAUGCCCCGAAUCCCCUGGGC
AACACGCGCGCUACAAAGGGUGGGACAAUGGGCUUCGACACCGAAAGGUGAAGACAAUCC
UG-AAACCCAUCCAUAGUUCGGAUCGGGGGCUGUAACCCGCCCCCGUGAAGCUGGAUUCC
GUAGUAAUCGCUUGUCAA-CAUCAAGCGGUGAAUAUGCCCCUGCUCCUUGCACACACCGC
CCGUCAAACCACCCGAGUUGGGUUUCAGUAAGGAUGUCUCUAAU-UGGGGCCUUCGAACU
GAGAUUCAGCAAGGAGGGUC----------------------
>JQ245044.1.1052
-UUCUGGUUGUUCCUGGGGGGGGCUACUGCUAUUGGGAUUCG-UUAAGCCAUGCAAGUCG
AACGAGU---UUAG-----ACUCGUGGCGUACGGCUCAGUAACACGUGGAUAACCUACCC
UUAGGACUGGGAUAACCCUGGGAAACUGGGGAUAAUACUGGAUAGGCAAUUA-UUUCUGU
AAUGGUUUUUUGUUUAAA-UGU--------UUUU--------UUCG-CCUAAGGAUGGUU
CUGCGGCCGAUUAGGUAGUUGGUUAGGUAAUGGCUUACCAGGCCUUUGAUCGGUACGGGU
UGUGAGAGCAAGAGCCCGGAGAUGGAACCUGAGACAAGUUUCCAGGCCCUACGGGGUGCA
GCAGGCGCGAAACCUCCGCAAUGUGAGAAAUCGCGACGGGGGGAUCCCAAGUGCCAUUCU
UA-ACGGGAUGGCUUUUCAUUAGUGUAAAGAGCUUUUGGAAUAAGAGCUGGGCAAGACCG
GUGCCAGCCGCCGCGGUAACACCGGCAGCUCUAGUGGUAGCAGUUUUUAUUGGGCCUAAA
GCGUCCGUAGCCGGUUUAAUAAGUCUCUGGUGAAAUCCUGCAGCUUAACUGUGGGAAUUG
CUGGAGAUACUAUUAGACUUGAGAUCGGGAGAGGUUAGAGGUACUCCCAGGGUAGAGGUG
AAAUUCUGUAAUCCUGGGAGGACCGCC-UGUUGCGAAGGCGUCUGACUGGAACGAUUCUG
ACGGUGAGGGACGAAAGCUAGGGGCGCGAACCGGAUUAGAUACCCGGGUAGUCCUAGCUG
UAAACGAUGCGGACUUGGUGUUGGGGNGGCUUUGAGCUGUCCCAGUGCCGAAGGGAAGCU
GUUAAGUCCGCCGCCUGGGAAGUACGGUCGCAAGACUGAAACUUAAAGGAAUUGGCCGGG
GAGCACCACAACGCGUGGAGCCUGCGGUUUAAUUGGAUUCACCGCCGGACAUCUCACCAG
AGGCGACAGGGUU-UUGAUAGCCAGGUUGAUGACUUUGCUUGACUUGCUUAGAGGAGGUG
CAUGGCCGCCGUCAGCUCGUACCGUGGGGGGUCCUGUUAAGUCCGGCAACGAGCGAGA--
------------------------------------------------------------
------------------------------------------------------------
------------------------------------------------------------
------------------------------------------------------------
------------------------------------------------------------
------------------------------------------------------------
------------------------------------------
>JN810780.1.913
--UCCGGUUGAUCCUGCCGGCGGCCACCGCUAUUGGAAUACGAUUAAGUCAUGCGAGUCG
AGAGAC----GUAAG-----GUCUCGGCAGACCGCUCAGUAACACGUGGAUAACAUGCCC
UAAGGUGGGGGAUAAUCUCGGGAAACUGAGGAUAAUACCCCAUAGGUCUAAU-GUGCUGG
AAUGCUGUUAGGCCGAAA--AC--------UCCG---------GU-GCCUUAGGAUUGGU
CUGCGGUCUAUCAGGCCGUAGUGGGUGUAACGGACCCACUAGCCCGUGACGGAUAUGGGC
CUUGAGAGAGGGAGCCCAGAGAUGGACUCUGAGACAUGAGUCCAGGCCCUACGGGGCGCA
GCAGUCGCGAAAACUUCGCAAUGGGGGAAACCCCGACGAGGGAAUUCCAAGUGCCAGCAC
UU-U-GUGUUGGCUGUUCUUCUGUCUAAAAAACAGGAGGAGUAAGGGGCGGGUAAGACGG
GUGCCAGCCGCCGCGGUAAUACCCGCGCCCCAAGUGGUGGUCGAUAUUAUUGAGCCUAAA
ACGUCCGUAGCCGGUCUUCUAAAUCCUUGGGUAAAUCGGGCAGCUCAACUGUCCGAA-UU
CCGGGGAGACUGGGAGACUUGGGACCGGGAGAGGUCAGAGGUACUUCUGGGGUAGGGGUA
AAAUCCUGUAAUCCUGGAAGGACCACC-GGUGGCGAAGGCGUCUGACUAGAACGGAUCCG
ACGGUGAGGGACGAAGCCCUGGGGCGCAAACGGGAUUAGAUACCCCGGUAGUCCAGGGUG
UAAACGCUGCGGGCUUGGUGUUGGGGGUCCUUAGUGGGCGCCCAGUGCCGGAGAGAAGUU
GUUAAGCCUGCUGCUUGGGGAGUAUGUCCGCAAGGAUGAAACUUAAAGGAAUUGGCGGGG
GAGCACCGCAACGGGAGGAGCGUGCGGUUCAAUUGGAUUCAACGCCGGG-----------
------------------------------------------------------------
------------------------------------------------------------
------------------------------------------------------------
------------------------------------------------------------
------------------------------------------------------------
------------------------------------------------------------
------------------------------------------------------------
------------------------------------------------------------
------------------------------------------
>JQ245055.1.1011
----G-NUUGAUCCUGGCGGAGGCUACUGCUAUGGGGAUUCCNUUAAGCCAUGCAAGUCG
AAUGAAC---CUAG-----CC-GAUGGCAUACGGCUCAGUAACACGUGGAUAACUUACCC
UUAGGACCGGGAUAACUUUGGGAAACUGAAGAUAAUACCCGAUAUUAGCUUA-UGCCUGG
AAUGGUUUACCUUUGAAA-UGUAU------CUUU---------UCG-CCUAAGAAUAGAU
CUGCGGCUGAUUAGGUCGUUGGUGGGGUAAUGGCCCACCAAGCCGAUGAUCGGUACGGGU
UGUGAGAGCAAGAGCCCGGAGAUGGAACCUGAGACAAGGUUCCAGACCCUACGGGGUGCA
GCAGGCGCGAAACCUCCGCAAUGUACGCAAGUGCGACGGGGGGAUCCCAAGUGUUAUUCU
UA-ACAGAAUAACUUUUCAUUAGUGUAAAAAGCUUUUAGAAUAAGAGCUGGGCAAGACCG
GUGCCAGCCGCCGCGGUAACACCGGCAGCUCAAGUGGUAGCUGUUUUUAUUGGGCCUAAA
GCGUUCGUAGCCGGUCUGAUAAGUCUUUGGUGAAAGCUUGUAGCUUAACUAUAAGAAUUG
CUGAAGAUACUGUCAGACUUGAAGUCGGGAGAGGUUAGAGGUACUACCGGGGUAGGGGUG
AAAUCCUAUAAUCCUGGGAGGACCACCUGU-GGCGAAGGCGUCUAACUGGAACGAUCUUG
ACGGUGAGUAACGAAAGCCAGGGGCGCGAACCGGAUUAGAUACCCGGGUAGUCCUGGCCG
UAAACGAUGUGGACUUGGUGUUGGAAUGGCCCCGAGUUGUUCCGGUGCCGAAGGGAAGCU
GUAAAGUCCACCGCCUGGGAAGUACGGUCGCAAGACUGAAACUUAAAGGAAUUGGCGGGG
GAGCACCACAAC-CGGGGAGNCUGCGGUUUAAUUGGAUUCAACGCCGGACAUCUCACCAG
GAGCGACAGCAGAAAGGAUAACCAGGUGGAUGACCUUAUUUGACUAGCUAAAAGGGGGUG
CAUGGCCGCCGUCAGCUCCUACC-------------------------------------
------------------------------------------------------------
------------------------------------------------------------
------------------------------------------------------------
------------------------------------------------------------
------------------------------------------------------------
------------------------------------------------------------
------------------------------------------
>JQ179824.1.1051
------------------------------------------------------------
---------------------------------GCUCAGUAACACGUGGAGAACGUGCCC
UUAAGUGGGGGAUAAUCUCGGGAAAUUGAGGAUAAUACCCCAUAGAUCAUGA-GAUCUGG
AAUGACUCAUGGUUCAAA--GU--------UCCG---------GC-GCUUAAGGAUCGCU
CUGCGGCCUAUCAGGUAGUAGUGGGUGUAAAGUACCCCCUAGCCUACGACGGGUAUGGGC
CUUGAGAGAGGGAGCCCAGAGUUGGAUUCUGAGACACGAAUCCAGGCCCUACGGGGCGCG
GCAGUCGCGAAAACUUCACACUGGGGGCAACCCCGAUGAGGGAAAUCCUAGUGCUAGGAC
AU-U-GUUCUAGCUUUUCUCAAGCGUAGAUAACUUGAGGAAUAAGGGCUGGGUAAGACGG
GUGCCAGCCGCCGCGGUAAUACCUGCAGCCCAAGUGGUGGUCGAUUUUAUUGAGUCUAAA
ACGUUCGUAGCCGGUUUGGUAAAUCUUUGGGUAAAUCGGGAAGCUUAACUUUCCGAC-UU
CCGAAGAGACUGCCAAACUUGGGACCGGGAGAGGCUAGAGGUACUUCUGGGGUAGGGGUA
AAAUCCUGUAAUCCUAGAAGGACCACC-GGUGGCGAAGGCGUCUAGCUAGAACGGAUCCG
ACGGUGAGGGACGAAGCCCUGGGUCGCAAACGGGAUUAGAUACCCCGGUAGUCCAGGGUG
UAAACGCUGCCGACUUGGUGUUGGAGGCCCUUCGGGGGCAUUCAGUGCCGGAGAGAAGUU
GUUAAGUCGGCUACUUGGGGAGUACGUCCGCAAGGAUGAAACUUAAAGGAAUUGGCGGGG
GAGCACCGCAACGGGAGGAGCGUGCGGUUUAAUUGGAUUCAACACCGGAAAACUCACCAA
GGGCGACUGUUAC-AUGAAAGCCAGGCUAAUGACCUUGCUUGAUUUUCAGAGAGGUGGUG
CAUGGCCGUCGUCAGUUCGUACCGUAAGGCGUUCUCUUAAGUGAGAUAACGAACGAGACC
CUCAUCUAUAAUUGCUACUUCACCC-UCCG-GGGU-GGAGGCACAUUAUCGAGACCGCUG
GCGCUAAGUCCGAG-AAGGAGUGGACGACGGUA---------------------------
------------------------------------------------------------
------------------------------------------------------------
------------------------------------------------------------
------------------------------------------------------------
------------------------------------------
>JX266074.1.1322
------------------------------------------------------------
-----------------------------------------------GGACAACGUGCCC
UUAGGAGGAGGAUAAUCUCGGGAAAUUGAGAAUAAUACUCCAUAGGUCAUGG-GAUCUGG
AAUGACCCAUGGCCCAAA--GU--------UCCG---------GC-GCCUAAGGAUCGGU
CUGCGGCCUAUCAGGUAGUAGUGGGUGUAACGUACCUACUAGCCUACGACGGGUAUGGGC
CUUGAGAGAGGGAGCCCAGAGUUGGAUUCUGAGACACGAAUCCAGGCCCUACGGGGCGCA
GCAGUCGCGAAAACUUCACAAUGGGGGCAACCCCGAUGAGGGAAUUCCUAGUGCUAGCAC
AU-UAGUGUUAGCUUUUCUUUAGCGUAGAUAACUAGAGGAAUAAGGGCUGGGUAAGACGG
GUGCCAGCCGCCGCGGUAAUACCUGCAGCCCAAGUGGUGGUCGAUAUUAUUGAGUCUAAA
ACGUUCGUAGCCGGUUUAAUAAAUCCUUGGGUAAAUCGGGAAGCUUAACUUUCCGAA-UU
CCGAGGAGACUGUUAAACUUGGGACCGGGAGAGGCUAGAGGUACUUCUGGGGUAGGGGUA
AAAUCCUGUAAUCCUAGAAGGACCACC-GGUGGCGAAGGCGUCUAGCUAGAACGGAUCCG
ACGGUGAGGGACGAAGCCCUGGGGCGCAAACGGGAUUAGAUACCCCGGUAGUCCAGGGUG
UAAACGCUGCAGACUUGGUGUUGGAGGCCCUUUGGGGGCAUUCAGUGCCGGAGAGAAGUU
GUUAAGUCUGCUACUUGGGGAGUACGUCCGCAAGGAUGAAACUUAAAGGAAUUGGCGGGG
GAGCACCGCAACGGGAGGAGCGUGCGGUUUAAUUGGAUUCAACACCGGAAAACUCACCAG
GGGAGACUGUUAC-AUGAAAGCCAGGCUAAUGACUUUGCUAGAUUUUCAGAGAGGUGGUG
CAUGGCCGUCGUCAGUUCGUACCGUAAGGCGUUCUCUUAAGUGAGAUAACGAACGAGACC
CUCACCAAUAGUUGCUACUUCAUCC-UCCG-GGGU-GGAGGCACACUAUUGGGACCGCUG
GCGCUAAGUCAGAGGAAGGAGAGGUCAACGGUAGGUCAGUAUGCCCCGAAUCUCCUGGGC
UACACGCGCGCUACAAAGGGCGGGACAAUGGGCUCCGACACCGAAAGGUGAAGGCAAUCU
CG-AAACCCGUCCGUAGUUCGGAUUGAGGGUUGUAACUCACCCUCAUGAAGCUGGAUUCC
GUAGUAAUCGCGAAUCAA-CAACUCGCGGUGAAUAUGCCCCUGCUCCUUGCACACACCGC
CCGUCAAACCAUCCGAGUUGGGUUUCAGUGAGGCUGCCUCUAU--UAGGGUUGUCGAACU
GAGAUUUAGCAAGGAAGGUU----------------------
>JQ245038.1.992
----G-NUUGAUCCUGGCGGAGGCUACUGCUAUUGGGAUUCGAUUAAGCCAUGCAAGUCG
AAUGAAC---CUAG-----CUUCAUGGCAUACCGCUCAGUAACACGUGGAUAACUUACCC
UUAGGACCGGGAUAACUUUCGGAAACUAAAGAUAAUACCGGAUAUUAGGCUUAUGCCUGG
AAUGGUUUACCUUUGAAA-UGU--------AUUU---------UCG-CCUAAGGAUAGAU
CUGCGGCCGAUUAGGUCGUUGGUGGGGUAAUGGCCCACCAAGCCGAUGAUCGGUACGGGU
UGUGAGAGCAAGAGCCCGGAGAUGGAACCUGAGACAAGGUUCCAGACCCUACGGGGUGCA
GCAGGCGCGAAACCUCCGCAAUGUACGCAAGUGCGACGGGGGGAUCCCAAGUGUUAUUCU
UA-ACAGAAUAACUUUUCAUUAGUGUAAAAAGCUUUUAGAAUAAGAGCUGGGCAAGACCG
GUGCCAGCCGCCGCGGUAACACCGGCAGCUCAAGUGGUAGCUGUUUUUAUUGGGCCUAAA
GCGUUCGUAGCCGGUCUGAUAAGUCUUUGGUGAAAGCUUGUAGCUUAACUAUAAGAAUUG
CUGAAGAUACUGUCAGACUUGAAGUCGGGAGAGGUUAGAGGUACUACCGGGGUAGGGGUG
AAAUCCUAUAAUCCUGGGAGGACCACCUGU-GGCGAAGGCGUCUAACUGGAACGAUCUUG
ACGGUGAGUAACGAAAGCCAGGGGCNCGAACCGGAUUAGAUACCCGGGUAGUCCUGGCCG
UAAACGAUGUGGACUUGGUGUUGGAAUGGCCUCGAGUUGUUCCGGUGCCGAAGGGAAGCU
GUUAAGUCCACCGCCUGGGAAGUACGGUCGCAAGACUGAAACUUAAAGGAAUUGGCGGGG
GAGCACCACAACGCGGGGAGCCUGCGGUUUAAUUGGAUCCAACGCCGGAAAUCUCACCAG
GGGCGACACCAGA-AAGAAAAUCAGGGUGAUGACCUUAUUUGAC----------------
------------------------------------------------------------
------------------------------------------------------------
------------------------------------------------------------
------------------------------------------------------------
------------------------------------------------------------
------------------------------------------------------------
------------------------------------------------------------
------------------------------------------
>JX522702.1.1256
------------------------------------------------------------
---------------------------------GCUCAGUAACACGUGGAUAACAUGCCC
UAGAGUGGAGGAUAAUCCCGGGAAAUUGAGAAUAAUACUCCAUAGAUCAUGA-AAUCUGG
AAUGAUUCAUGGUUCAAA--GU--------UCCG---------GC-GCUCUAGGAUUGGU
CUGCGGCUUAUCAGGUUGUAGUGGGUGUAGCGGACCCACUAGCCAGUGACGAGUAUGGGC
CUUGAGAGAGGGAGCCCAGAGAUGGAUUCUGAGACACGAAUCCAGGCCCUACGGGGCGCA
GCAGUCGCGAAAACUUCACAAUGGAGGCAACUCCGAUGAGGGAAUUCCUAGUGCUAGUAC
AU-UAGUAUUAGCUUUUCUUUAGUAUAGAACGCUAAAGGRAUAAGGGCUGGGUAAGACGG
GUGCCAGCCGCCGCGGUAAUACCCGCAGCCCAAGUGGUGGUCGAUUUUAUUGAGUCUAAA
ACGUUCGUAGCCGGUUCAUUAAAUCCUUGGGUAAAUCGGGAAGCUUAACUUUCCGAC-UU
CCGAGGAGACUGGUGAACUUGGGACCGGGAGAGGCAAGAGGUACUUCUGGGGUAGGGGUA
AAAUCCUGUAAUCCUAGAAGGACCACC-GGUGGCGAAGGCGUCUUGCUAGAACGGAUCCG
ACGGUGAGGGACGAAGCCCUGGGUCGCAAACGGGAUUAGAUACCCCGGUAGUCCAGGGUG
UAAACGCUGCAGACUUGGUGUUGGGGACCCUUCGGGGGUGUUCAGUGCCGGAGAGAAGUU
GUUAAGUCUGCUACUUGGGGAGUACGUCCGCAAGGAUGAAACUUAAAGGAAUUGGCGGGG
GAGCACCGCAACGGGAGGAACGUGCGGUUUAAUUGGAUUCAACACCGGAAAACUCACCAG
CAGCGACUGUUAC-AUGAAAGUCAGGCCGAUGACCUUACUAGAUUUUCAGAGAGGUGGUG
CAUGGCCGUCGUCAGUUCGUACCGUAAGGCGUUCUCUUAAGUGAGAUAACGAACAAGACC
CUCACUUAUAAUUGCUAACUAGAUC-UCCG-GAUC-UGGUGCACAUUAUCGGGACCGCUG
GCGCUAAGUCAGAGGAAGGAGAGGUCAACGGCAGGUCAGUAUGCCCUGAAUCUCUUGGGC
UACACGCGCGCUACAAAGGGCGGGACAAUGAGUUCCGACACCGAAAGGUGAAGGUAAUCU
C-CAAACCCGUCCGUAGUUCGGACUGAGGGUUGUAACUCACCCUCACGAAGCUGGAUUCC
GUAGUAAUCGCGAAUCAAA-AACUCGCGGUGAAUAUGCCCCUGCUCCUUGCACACACCG-
------------------------------------------------------------
------------------------------------------
>JQ245047.1.1085
--UCCGGUUGAUCCCNGNGGGGGCUUCUGCUUUUGGGGUUCGAUUAAGCCAUGCAAGUCG
AAUGAACC--CUNG--UUCCUUGNGGGCAUACGGCUCAGUAACCCGUGGAUAACUUACCC
UUAGGACCGGGAUUACUUUGGGAAACUGAAGAUAAUACUGGAUUUUAGGUUA-UGCCUGG
AAGGUUUUCCCUUUGAAA-UGU--------AUUU---------UCG-CCUAAGGAUAGAU
CUGCGGCUGAUUAGGUCGUUGGUGGGGUAAUGGCCCACCAAGCCGAUGAUCGGUACGGGU
UGUGAGAGCAAGAGCCCGGAGAUGGAACCUGAGACAAGGUUCCAGACCCUACGGGGUGCA
GCAGGCGCGAAACCUCCGCAAUGUACGCAAGUGCGACGGGGGGAUCCCAAGUGUUAUUCU
UA-ACAGAAUAACUUUUCAUUAGUGUAAAAAGCUUUUAGAAUAAGAGCUGGGCAAGACCG
GUGCCAGCCGCCGCGGUAACACCGGCAGCUCAAGUGGUAGCUGUUUUUAUUGGGCCUAAA
GCGUUCGUAGCCGGUUUGAUAAGUCUUUGGUGAAAGCUUGUAGCUUAACUAUAAGAAUUG
CUGAAGAUACUGUCAGACUUGAAGUCGGGAGAGGUUAGAGGUACUACCGGGGUAGGGGUG
AAAUCCUAUAAUCCUGGGAGGACCACCUGU-GGCGAAGGCGUCUAACUGGAACAAUCUUG
ACGGUGAGUCACGAAAGCCAGGGGCGCGAACCGGAUUAGAUACCCGGCUAGUCCUGGCCG
UAAACGAUGUGGACUUGGUGUUGGAAUGGACUCGAGUUGUUUCGGUGCCGAAGGGAAGCU
GUUAAGUCCACCGCCUGGGAAGUACGGUCGCAAGACUGAAACUUAAAGGAAUUGGCGGGG
GAGCACCACAACGCGUGGAGCCUGCGGUUUAAUUGGAUUCAACGCCGGACAUCUCAUCAG
GGGCGAGAGCAGAAAUGAUAACCAGGUUGAUGAGCUUAAUUGACUAGCUGAGAGGAGGUG
GAUGGCCGCCGUCAGGUCGUACUGUGAGGCGGCCUGUUAAGUCAGGCAACGAGCG-----
------------------------------------------------------------
------------------------------------------------------------
------------------------------------------------------------
------------------------------------------------------------
------------------------------------------------------------
------------------------------------------------------------
------------------------------------------
>JX576156.1.917
--AUUGGUUGAUCCUGCCGGCGGCCACCGCUAUUGGAAUACGAUUAAGACAUGCGAGUCG
AGAGAC----AUUUG-----GUCUCGGCGGACCGCUCAGUAACACGUGGAUAACAUGCCC
UAAGGUGGGGGAUAAUCUCGGGAAACUGAGGAUAAUACCCCAUAGGUCUUCU-AUGCUGG
AAUGCUCGAAGGCCGAAA--AC--------UCCG---------GU-GCCUUAGGAUUGGU
CUGCGGCCUAUCAGGCUGUAGUGGGUGUAAUGGACCCACUAGCCCGUGACGGGUAUGGGC
CUUGAGAGAGGGAGCCCAGAGAUGGACUCUGAGACAUGAGUCCAGGCCCUACGGGGCGCA
GCAGUCGCGAAAACUUCGCAAUGGGGGCAACCCCGACGAGGGAAUUCCAAGUGCCAGCAC
UU-U-GUGUUGGCUGUUCUCCUGUCUAAAAAACAGGAGGAGUAAGGGGCGGGUAAGACGG
GUGCCAGCCGCCGCGGUAAUACCCGCGCCCCUAGUGGUGGUCGAUAUUAUUGAGCCUAAA
ACGUCCGUAGCCGGUCUUUUAAAUCCUUGGGUAAAUCGGGCAGCUUAACUGUCCGAA-UU
CCGAGGAGACUGGAAGACUUGGGACCGGGAGAGGUCAGAGGUACUUCUGGGGUAGGGGUA
AAAUCCUGUAAUCCUGGAAGGACCACC-GGUGGCGAAGGCGUCUGACUAGAACGGAUCCG
ACGGUGAGGGACGAAGCCCUGGGGCGCAAACGGGAUUAGAUACCCCGGUAGUCCAGGGUG
UAAACGCUGCGGGCUUGGUGUUGGGGGUCCUUUGUGGGCGCCCAGUGCCGGAGAGAAGUU
GUUAAGCCUGCUGCUUGGGGAGUAUGUCCGCAAGGAUGAAACUUAAAGGAAUUGGCGGGG
GAGCACCGCAACGGGAGGAGCGUGCGGUUCAAUUGGAUUCAACGCCGGAAAU--------
------------------------------------------------------------
------------------------------------------------------------
------------------------------------------------------------
------------------------------------------------------------
------------------------------------------------------------
------------------------------------------------------------
------------------------------------------------------------
------------------------------------------------------------
------------------------------------------
>JRWK01000030.1.1488
AAUCCGUUUGAUCCUGGCGGAAGCUACUGCUAUUGGGAUUCGAUUAAGCCAUGCAAGUCG
AAUGAAU---UCAU-----AUUCAUGGCAUACGGCUCAGUAACACGUGGAUAACUUACCC
UUAGGACCGGGAUAACUCUGGGAAACUGGAGAUAAUACUGGAUAUUAGGCUA-UGCCUGC
AAUGGUUUGCCUUUGAAA-UGU--------ACUA-------UAUCG-CCUAAGGAUAGAU
CUGCGGCUGAUUAGGUCGUUGGUGGGGUAAAGGCCCACCAAGCCAAUGAUCGGUACGGGU
UGUGAGAGCAAGAGCCCGGAGAUGGAACCUGAGACAAGGUUCCAGACCCUACGGGGUGCA
GCAGGCGCGAAACCUCCGCAAUGUACGAAAGUGCGACGGGGGAAUCCCAAGUAUUAUCCC
UA-ACAGGAUAGUUUUUCAUUAGUGUAAAAAGCUUUUAGAAUAAGAGCUGGGCAAGACCG
GUGCCAGCCGCCGCGGUAACACCGGCAGCUCGAGUGGUAGCUGUUUUUAUUGGGCCUAAA
GCGUUCGUAGCCGGUUUGAUAAGUCUUUGGUGAAAGCUUGUAGCUUAACUAUAAGAAUUG
CUGGAGAUACUAUCAGACUUGAAGUCGGGAGAGGUUAGAGGUACUACCGGGGUAGGGGUG
AAAUCCUAUAAUCCUGGGAGGACCACC-UGUGGCGAAGGCGUCUAACUGGAACGAUCUUG
ACGGUGAGUAACGAAAGCCAGGGGCGCGAACCGGAUUAGAUACCCGGGUAGUCCUGGCCG
UAAACGAUGUGGACUUGGUGUUGGAAUGGCCUCGAGUUGUUCCGGUGCCGAAGGGAAGCU
GUUAAGUCCACCGCCUGGGAAGUACGGUCGCAAGACUGAAACUUAAAGGAAUUGGCGGGG
GAGCACCACAACGCGUGGAGCCUGCGGUUUAAUUGGAUUCAACGCCGGACAUCUCACCAG
GAGCGACAGCAGA-AUGAUAAUCAGGUUGAUGACCUUAUUUGACUAGCUGAGAGGAGGUG
CAUGGCCGCCGUCAGCUCGUACUGUGAAGCGUCCUGUUAAGUCAGGCAACGAGCGAGACC
CACGCCCUUAGUUACCAGCAUAAUC-UCCG-GAUUGAUGGGCACACUAGGGGGACCGCCA
GUGAUAAACUGGAGGAAGGAGUGGACGACGGUAGGUCCGUAUGCCCCGAAUCUCCUGGGC
UACACGCGGGCUACAAUGGCUAUGGCAAUGGGUUUCUGCACCGAAAGGUGAUGGUAAUCU
CCUAAACAUAGUCUUAGUUCGGAUUGAGGGCUGUAACUCGCCCUCAUGAAGCUGGAAUGC
GUAGUAAUCGCAUGUCAC-AACCGUGCGGUGAAUACGUCCCUGCUCCUUGCACACACCGC
CCGUCACACCACCCAAAAAGGGUUUGGAUGAGGCAAUGAUUUCAAUGUUAUUGUCGAAUC
UAGGUUUUUUGAGGAGGGUGAAGUCGUAACAAGGUAGCCGUA
>JX870384.1.917
-UUUCCGGUGAUCCUGCCGGAGGUCACUGCUAUUGGGAUUCGCGUAAGCCAUGCGAGUCG
AAGGGU----UCGG------CCCUCGGCUGACGGCUCAGUAACGCGUAGUCAACCUACCC
UAUGGACGGGGAUAACCUCGGGAAACUGAGAAUAAUACCCGAUAGAACAUUA-UACCUGG
AAUGGUUUAUGUUUCAAA-UAA--------UUUA---------UUG-CCGUAGGAUGGGA
CUGCGGCCUAUCAGUUUGUUGGUGAGGUAAUGGCCCACCAAGACUAUUACAGGUACGGGC
UCUGAGAGGAGUAGCCCGGAGAUGGGUACUGAGACACGGACCCAGGCCCUAUGGGGCGCA
GCAGGCGAGAAACCUUUGCAAUGUGCGCAAGCACGACAAGGUUAAUCCGAGUGUUUCCUG
CU-A-AAGGAAUCUUUUGUUAGUUCUAAAACCACUGAUGAAUAAGGGGUGGGCAAGUCUG
GUGUCAGCCGCCGCGGUAAAACCAGCACCUCAAGUGGUCAGGAGGAUUAUUGGGCCUAAA
GCAUCCGUAGCCUGUUCUAUAAGUUUCCGGUUAAAUCCAUUAGCUCAACUAAUGGGC-UG
CCGAAAAUACUGUGGAACUAGGGAGUGGGAGAGGUAGACGGUACUCGGUAGGAAGGGGUA
AAAUCCUUUGAUCUAUUGAUGACCACC-UGUGGCGAAGGCGGUCUACCAGAACACGUUCG
ACGGUGAGGGAUGAAAGCUGGGGGAGCAAACCGGAUUAGAUACCCGGGUAGUCCCAGCUG
UAAACGAUGCAGACUCGGUGAUGCGCUGGCUUGUGGCCAGUGCAGUGCCGCAGGGAAGCC
GUUAAGUUUGCCGCCUGGGAAGUACGUACGCAAGUAUGAAACUUAAAGGAAUUGGCGGGG
GAGCACCACAAGGGGUGAAGCCUGCGGUUCAAUUGGAUUCAACGCCGGG-----------
------------------------------------------------------------
------------------------------------------------------------
------------------------------------------------------------
------------------------------------------------------------
------------------------------------------------------------
------------------------------------------------------------
------------------------------------------------------------
------------------------------------------------------------
------------------------------------------
>JX462517.1.1439
--UCCGGUUGAUCCCGCCGGCGGCCACCGCUAUAGGAAUUCGAUUAAGACAUGCGAGUCG
AGAGUC----UUAAG-----GACUCGGCGGACUGCUCAGUAACACGUGGAUAACAUGCCC
UAGAGUGGAGGAUAAUCUCGGGAAAUUGAGGAUAAUACUCCAUAAAUCACAG-GAUCUGG
AAUGACCUGUGGUUGAAA--GU--------UCCG---------GC-GCUCUAGGAUUGGU
CUGCGGCCUAUCAGGUAGUAGUGGGUGUAACGGACCCACUAGCCUAUGACGGGUAUGGGC
CUUGAGAGAGGGAGCCCAGAGAUGGAUUCUGAGACACGAAUCCAGGCCCUACGGGGCGCA
GCAGUCGCGAAAACUUCACAAUGGAGGCAACUCCGAUGAGGGAAUUCCUAGUGCUAGCAC
AU-UAGUGUUAGCUUUUCUUUAGCGUAGAUAACUAGAGGAAUAAGGGCUGGGUAAGACGG
GUGCCAGCCGCCGCGGUAAUACCCGCAGCCCAAGUGGUGGUCGAUUUUAUUGAGUCUAAA
ACGUUCGUAGCCGGUUUGAUAAAUCCUUGGGUAAAUCGGAGAGCUUAACUUUCCGAC-UU
CCGAGGAGACUGUCGAACUUGGGACCGGGAGAGGCAAGAGGUACUUGAGGGGUAGGGGUA
AAAUCCUGUAAUCCUUUAAGGACCACC-GGUGGCGAAGGCGUCUUGCUAGAACGGAUCCG
ACGGUGAGGGACGAAGCCCUGGGUCGCAAACGGGAUUAGAUACCCCGGUAGUCCAGGGUG
UAAACGCUGCAGACUUGGUGUUGGGGACCCUUUGGGGGUGCUCAGUGCCGGAGAGAAGUU
GUUAAGUCUGCUACUUGGGGAGUACGUCCGCAAGGAUGAAACUUAAAGGAAUUGGCGGGG
GAGCACCGCAACGGGAGGAACGUGCGGUUUAAUUGGAUUCAACACCGGAAAACUCACCAG
CAGCGACUGUUAC-AUGAAAGUCAGGCCGAUGACCUUACUAGAUUUUCAGAGAGGUGGUG
CAUGGCCGUCGUCAGUUCGUACCGUAAGGCGUUCUCUUAAGUGAGAUAACGAACGAGACC
CUCACCAAUAGUUGCUACUGCGUCG-UCCG-CGAC-GCAGGCACACUAUUGGGACCGCUG
GCGCUAAGUCAGAGGAAGGAGAGGUCAACGGUAGGUCAGUAUGCCCCGAAUCUGCUGGGC
UACACGCGCGUUACAAAGGGCGGGACAAUAAGUUCCGACACCGAAAGGUGAAGGUAAUCU
CG-AAACCCGUCCGUAGUUCGGAUUGAGGGUUGUAACUCACCCUCAUGAAGCUGGAUUCC
GUAGUAAUCGCGAAUCAAA-AACUCGCGGUGAAUAUGCCCCUGCUCCUUGCACACACCGC
CCGUCAAACCACCCGAGUUGGGUUUCAGUGAGGCUGCCUCUUC--UGGGGUUGUCGAACU
GAGAUUUAGCAAGGAGGGUUAAGUCGUAACAAGGUAGCCG--
>KF254833.1.915
---CCGGUUGAUCCUGCCGGCGGCCACCGCUAUAGGAAUUCGAUUAAGACAUGCGAGUCG
AGAGUC----GUUUG-----GACUCGGCGGACUGCUCAGUAACACGUGGACAACGUGCCC
UUAAGUGGGGGAUAAUCUCGGGAAAUUGAGGAUAAUACCCCAUAGAUCAUAG-CAUCUGG
AAUGAGCUAUGGUUCAAA--GU--------UCCG---------GC-GCUUAAGGAUCGGU
CUGCGGCCUAUCAGGUAGUAGUGGGUGUAAUGUACCUACUAGCCUAUGACGGGUAUGGGC
CUUGAGAGAGGGAGCCCAGAGUUGGAUUCUGAGACACGAAUCCAGGCCCUACGGGGCGCA
GCAGUCGCGAAAACUUCACAAUGGGGGCAACCCCGAUGAGGGAAUUCCUAGUGCUAGCUC
UU-U-GAGUUAGCUUUUCUUUAGCGUAGAUAACUAGAGGAAUAAGGGCUGGGUAAGACGG
GUGCCAGCCGCCGCGGUAAUACCUGCAGCCCAAGUGGUGGUCGAUUUUAUUGAGUCUAAA
ACGUUCGUAGCCGGUCUAAUAAAUCCUUGGGUAAAUCGGGAAGCUUAACUUUCCGAA-UU
CCGAGGAGACUGUUAGACUUGGGACCGGGAGAGGCUAGAGGUACUUCUGGGGUAGGGGUA
AAAUCCUGUAAUCCUAGAAGGACCACC-GGUGGCGAAGGCGUCUAGCUAGAACGGAUCCG
ACGGUGAGGGACGAAGCCCUGGGUCGCAAACGGGAUUAGAUACCCCGGUAGUCCAGGGUG
UAAACGCUGCAGACUUGGUGUUGGAGACCCUUCGAGGGUAUUCAGUGCCGGAGAGAAGUU
GUUAAGUCUGCUACUUGGGGAGUACGUCCGCAAGGCUGAAACUUAAAGGAAUUGGCGGGG
GAGCACCACAACAGGUGGAGCCUGCGGUUUAAUUGGAUUCAACGCCGGA-----------
------------------------------------------------------------
------------------------------------------------------------
------------------------------------------------------------
------------------------------------------------------------
------------------------------------------------------------
------------------------------------------------------------
------------------------------------------------------------
------------------------------------------------------------
------------------------------------------
>JX576121.1.922
UUUCCGGUUGAUCCUGCCGGCGGCCACCGCUAUAGGAAUUCGAUUAAGACAUGCGAGUCG
AGAGUC----GUAUG-----GACUCGGCGGACUGCUCAGUAACACGUGGAUAACGUGCCC
UUAAGAGGAGGAUAAUCUCGGGAAAUUGAGGAUAAUACUCCAUAGAUCAUGG-GAUCUGG
AAUGACCCAUGGUUCAAA--GU--------UCCG---------GC-GCUUAAGGAUCGGU
CUGCGGCCUAUCAGGUAGUAGUAGGUGUAACGUACCUACUAGCCUACGACGGGUAUGGGC
CUUGAGAGAGGGAGCCCAGAGUUGGAUUCUGAGACACGAAUCCAGGCCCUACGGGGCGCA
GCAGUCGCGAAAACUUCACAAUGGGGGCAACCCCGAUGAGGGAAUUCCUAGUGCUAGCAC
AU-U-GUGUUAGCUUUUCUUUAGCUUAGAAAACUAGAGGAAUAAGGGCUGGGUAAGACGG
GUGCCAGCCGCCGCGGUAAUACCUGCAGCCCAAGUGGUGGUCGAUUUUAUUGAGUCUAAA
ACGUUCGUAGCCGGUUCGGUAAAUCUUUGGGUAAAUCGGGGGGCUUAACCUCCCGAC-UU
CCGAGGAGACUGCCGAACUUGGGACCGGGAGAGGCUAGAGGUACUUCUGGGGUAGGGGUA
AAAUCCUGUAAUCCUAGAAGGACCACC-GGUGGCGAAGGCGUCUAGCUAGAACGGAUCCG
ACGGUGAGGGACGAAGCCCUGGGUCGCAAACGGGAUUAGAUACCCCGGUAGUCCAGGGUG
UAAACGCUGCAGACUUGGUGUUGGAGGCCCUUUGGGGGCAUCCAGUGCCGGAGAGAAGUU
GUUAAGUCUGCUACUUGGGGAGUACGUCCGCAAGGAUGAAACUUAAAGGAAUUGGCGGGG
GAGCACCGCAACGGGAGGAGCGUGCGGUUUAAUUGGAUUCAACGCCGGAAAU--------
------------------------------------------------------------
------------------------------------------------------------
------------------------------------------------------------
------------------------------------------------------------
------------------------------------------------------------
------------------------------------------------------------
------------------------------------------------------------
------------------------------------------------------------
------------------------------------------
>KF848218.1.1450
-UUCCGGUUGAUCCUGCCGGAGGCCAUUGCUAUUGGGAUUCGAUUUAGCCAUGCUAGUCG
CACGAGU---UCAG-----ACUCGUGGCGAAUAGCUCAGUAACACGUGGCCAAACUACCC
UUCGGAGCACAAUACCCUCGGGAAACUGAGGCUAAUAGUGCAUACCACAAUC-CAGCUGG
AAUGAGGAUUGUGCCAAA-CGC--------UCCG---------GCG-CCGAAGGAUGUGG
CUGCGGCCGAUUAGGUAGACGGUGGGGUAACGGCCCACCGUGCCAAUAAUCGGUACGGGU
CAUGAGAGUGAGAACCCGGAGACGGAAUCUGAGACAAGAUUCCGGGCCCCACGGGGCGCA
GCAGGCGCGAAACCUUUACACUGCACGACAGUGCGAUAAGGGAAUCCCAAGUGCGCAGGC
AUAGAGCCUGCGCUUUUGUCCACCGUAGGGAGGUGGACGAAUAAGGGCUGGGCAAGACCG
GUGCCAGCCGCCGCGGUAAUACCGGCAGCCCGAGUGAUGGCCGAUCUUAUUGGGCCUAAA
GCGUCCGUAGCUGGCCGCACAAGUCCAUCGGAAAAUCCACCCGCUCAACGGGUGGGCGUC
CGGUGGAAACUGUGUGGCUUGGGACCGGAAGGCGUGACGGGUACGUCCGGGGUAGGAGUG
AAAUCCCGUAAUCCUGGACGGACCGCCGAU-GGCGAAAGCACGUCGCGAGGACGGAUCCG
ACAGUGAGGGACGAAAGCCAGGGUCUCGAACCGGAUUAGAUACCCGGGUAGUCCUGGCCG
UAAACAAUGUCUGUUAGGUGUGGCUCCCACUACGAGUGGGUGCUGUGCCGUAGGGAAGCC
GCUAAACAGACCGCCUGGGAAGUACGUCCGCAAGGAUGAAACUUAAAGGAAUUGGCGGGG
GAGCACUACAACCGGAGGAGCCUGCGGUUUAAUUGGACUCAACGCCGGACAUCUCACCAG
CAUCGACUGUAAUAAUGACGAUCAGGUUGAUGACCUUAUCCGAGUUUCAGAGAGGAGGUG
CAUGGCCGCCGUCAGCUCGUACCGUGAGGCGUCCUGUUAAGUCAGGCAACGAGCGAGACC
CGCAUCCUUACUUGCCAGCAGCGCU-GUGA-AGCGGCUGGGGACAGUAGGGAGACCGCCG
UGGCCAACACGGAGGAAGGAACGGGCAACGGUAGGUCAGUAUGCCCCGAAUGUGCUGGGC
AACACGCGGGCUACAAUGGUCGAGACAAAGGGUUCCAACUCCGAAAGGAGACGGUAAUCU
CAGAAACUCGAUCGUAGUUCGGAUUGUGGGCUGCAACUCGCCCACAUGAAGCUGGAUUCG
GUAGUAAUCGCGUGUCAU-AAGCGCGCGGUGAAUACGUCCCUGCUCCUUGCACACACCGC
CCGUCAAAGCACCCGAGUGAGGUCCGGAUGAGGCGCGU----UAC---ACGUGUCGAAUC
UGGGCUUCGCAAGGGGGCUUAAGUCGUAACAAGGUAGCCAAG
>JX669135.1.1425
------------CCUGCCGGAGGUCAUUGCUAUUGGGGUCCGAUUUAGCCAUGCUAGUUG
CACGAGU---UCAC-----ACUCGUGGCGAAAAGCUCAGUAACACGUGGCCAAACUACCC
UACAGAGAACGAUAACCUCGGGAAACUGAGGCUAAUAGUUCAUACGGGAGUC-CUGCUGG
AAUGCCGACUCCCCGAAA-CGC--------UCAG---------GCG-CUGUAGGAUGUGG
CUGCGGCCGAUUAGGUAGACGGUGGGGUAACGGCCCACCGUGCCGAUAAUCGGUACGGGU
UGUGAGAGCAAGAACCCGGAGACGGAAUCUGAGACAAGAUUCCGGGCCCUACGGGGCGCA
GCAGGCGCGAAACCUUUACACUGCACGCAAGUGCGAUAAGGGGACCCCAAGUGCGAGGGC
AUAUAGUCCUCGCUUUUCUCGACUGUAAGGCGGUCGAGGAAUAAGAGCUGGGCAAGACCG
GUGCCAGCCGCCGCGGUAAUACCGGCAGCUCAAGUGAUGACCGAUAUUAUUGGGCCUAAA
GCGUCCGUAGCCGGCCACGAAGGUUCAUCGGGAAAUCCGCCAGCUCAACUGGCGGGCGUC
CGGUGAAAACCACGUGGCUUGGGACCGGAAGGCUCGAGGGGUACGUCCGGGGUAGGAGUG
AAAUCCUGUAAUCCUGGACGGACCACC-GAUGGCGAAAGCACCUCGAGAAGACGGAUCCG
ACGGUGAGGGACGAAAGCUAGGGUCUCGAACCGGAUUAGAUACCCGGGUAGUCCUAGCUG
UAAACGAUGCUCGCUAGGUGUGGCACAGGCUACGAGCCUGUGCUGUGCCGUAGGGAAGCC
GAGAAGCGAGCCGCCUGGGAAGUACGUCCGCAAGGAUGAAACUUAAAGGAAUUGGCGGGG
GAGCACUACAACCGGAGGAGCCUGCGGUUUAAUUGGACUCAACGCCGGACAUCUCACCAG
CUCCGACUACAGUGAUGACGAUCAGGUUGAUGACCUUAUCCGACGUGUAGAGAGGAGGUG
CAUGGCCGCCGUCAGCUCGUACCGUGAGGCGUCCUGUUAAGUCAGGCAACGAGCGAGACC
CGCACUUCUAAUUGCCAGCAGCAGU-UUCG-ACUGGCUGGGUACAUUAGAAGGACUGCCG
CUGCUAAAGCGGAGGAAGGAACGGGCAACGGUAGGUCAGUAUGCCCCGAAUGAGCUGGGC
UACACGCGGGCUACAAUGGUCGAGACAAUGGGUUGCUAUCUCGAAAGAGAACGCUAAUCU
CCUAAACUCGAUCGUAGUUCGGAUUGAGGGCUGAAACUCGCCCUCAUGAAGCUGGAUUCG
GUAGUAAUCGCAUUUCAA-UAGAGUGCGGUGAAUACGUCCCUGCUCCUUGCACACACCGC
CCGUCAAAGCACCCGAGUGAGGUCCGGAUGAGGCCACC---ACAC---GGUGGUCGAAUC
UGGGCUUCGCAAGGGGGCUUAAGUCGUAACAAG---------
>KC454179.1.1258
------------------------------------------------------------
---------------------------------GCUCAGUAACACGUGGAGAACGUGCCC
UUAAGUGGAGGAUAAUCUCGGGAAAUUGAGGAUAAUACUCCAUAGAUCAUGG-GAUCUGG
AAUGACCCAUGGUUCAAA--GU--------UCCG---------GC-GCUUAAGGAUCGCU
CUGCGGCCUAUCAGGUAGUAGUGGGUGUAAUGUACCCCCUAGCCUACGACGGGUAUGGGC
CUUGAGAGAGGGAGCCCAGAGUUGGAUUCUGAGACACGAAUCCAGGCCCUACGGGGCGCA
GCAGUCGCGAAAACUUCACACUGGGGGGAACCCCGAUGAGGGAAAUCCUAGUGCUAGGAC
AU-U-GUUCUAGCUUUUCUCAAGCGUAGAUAACUUGAGGAAUAAGGGCUGGGUAAGACGG
GUGCCAGCCGCCGCGGUAAUACCUGCAGCCCAAGUGGUGGUCGAUUUUAUUGAGUCUAAA
ACGUUCGUAGCCGGUUUGGUAAAUCUUUGGGUAAAUCGGGAGGCUCAACUUUCCGAC-UU
CCGAAGAGACUGCCAAACUUGGGACCGGGAGAGGCUAGAGGUACUUCUGGGGUAGGGGUA
AAAUCCUGUAAUCCUAGAAGGACCACC-GGUGGCGAAGGCGUCUAGCUAGAACGGAUCCG
ACGGUGAGGGACGAAGCCCUGGGUCGCAAACGGGAUUAGAUACCCCGGUAGUCCAGGGUG
UAAACGCUGCCGACUUGGUGUUGGAGGCCCUUCGGGGGCAUUCAGUGCCGGAGAGAAGUU
GUUAAGUCGGCUACUUGGGGAGUACGUCCGCAAGGAUGAAACUUAAAGGAAUUGGCGGGG
GAGCACCGCAACGGGAGGAGCGUGCGGUUUAAUUGGAUUCAACACCGGAAAACUCGCCAA
GGGCGACUAUCAC-AUGAAAGCCAGGCUAACGACCUUGCUUGAUUCUUAGAGAGGUGGUG
CAUGGCCGUCGUCAGUUCGUACCGUAAGGCGUUCUCUUAAGUGAGAUAACGAACGAGACC
CUCAUCUAUAAUUGCUACUUCACCC-UCCG-GGGU-GGAGGCACAUUAUCGAGACCGCUG
GCGCUAAGUCAGAGGAAGGAGAGGUCAACGGUAGGUCAGUAUGCCCCGAAUCUCUUGGGC
UACACGCGCGCUACAAAGGGCGGGACAAUGGGCUACGACGCCGAAAGGUGGAGGUAAUCC
UCUAAACUUAGUCGUAGUUCGGAUUGAGGACUGUAACUCGUUCUCAUGAAGCUGGAAUGC
GUAGUAAUCGCGUAUCAC-UAUUGCGCGGUGAAUACGUCCCUGCUCCUUGCACACACCGA
------------------------------------------------------------
------------------------------------------
>KF564608.1.1438
--UCCGGUUGAUCCUGCCGGCGGCCACCGCUAUUGGAAUUCGAUUAAGACAUGCGAGUCG
AGAGAC----GUAAG-----GUCUCGGCGGACCGCUCAGUAACACGUGGAUAACAUGCCC
UAAGGUGGGGGAUAAUCUCGGGAAACUGAGGGUAAUACCCCAUAGGUCUAUU-UUGCUGG
AAUGCUAAUAGGCCGAAA--AC--------UCCG---------GU-GCCUUAGGAUUGGU
CUGCGGUCUAUCAGGCUGUAGUGGGUGUAAUGGACCCACUAGCCCGUGACGGAUAUGGGC
CUUGAGAGAGGGAGCCCAGAGAUGGACUCUGAGACAUGAGUCCAGGCCCUACGGGGCGCA
GCAGUCGCGAAAACUUCGCAAUGGGGGCAACCCCGACGAGGGAAUUCCAAGUGCUAGCAC
UU-U-GUGUUAGCUGUUCUUCUGUCUAAAAAACAGGAGGAGUAAGGGGCGGGUAAGACGG
GUGCCAGCCGCCGCGGUAAUACCCGCGCCCCAAGUGGUGGUCGAUAUUAUUGAGCCUAAA
ACGUCCGUAGCCGGUCUUCUAAAUCCUUGGGUAAAUCGGGCAGCUUAACUGUCCGAA-GU
CCGGGGAGACUGGGAGACUUGGGACCGGGAGAGGUCAGAGGUACUUCUGGGGUAGGGGUA
AAAUCCUGUAAUCCUGGAAGGACCACC-GGUGGCGAAGGCGUCUGACUAGAACGGAUCCG
ACGGUGAGGGACGAAGCCCUGGGGCGCAAACGGGAUUAGAUACCCCGGUAGUCCAGGGUG
UAAACGCUGCGGGCUUGGUGUUGGGGGUCCUUAGUGGGCGCCCAGUGCCGGAGAGAAGUU
GUUAAGCCUGCUGCUUGGGGAGUAUGUCCGCAAGGAUGAAACUUAAAGGAAUUGGCGGGG
GAGCACCGCAACGGGAGGAGCGUGCGGUUCAAUUGGAUUCAACGCCGAAAAACUCACCAG
GAGCGACGGAUAU-AUGAAGGUCAAGCUGAUGACUUUACCUGAUUUUCCGAGAGGUGGUG
CAUGGCCGUCGUCAGUUCGUACCGUAAGGCGUUCUCUUAAGUGAGAUAACGAACGAGACC
CUCACCAUUAAUUGCUAGUCCUUUC-UCCG-GAGG-GGGCGCACAUUAAUGGGACCGCUG
GCGCUAAGUCAGAGGAAGGAGAGGUCAACGGUAGGUCCGUAUGCCCCGAAUCCCCUGGGC
AACACGCGCGCUACAAAGGGUGGGACAAUGGGCUUCGACACCGAAAGGUGAAGACAAUCC
UC-AAACCCAUCCAUAGUUCGGAUCGGGGGCUGUAACCCGCCCCCGUGAAGCUGGAUUCC
GUAGUAAUCGCUUGUCAA-CAUCAAGCGGUGAAUAUGCCCCUGCUCCUUGCACACACCGC
CCGUCAAACCACCCGAGUUGGGUUUCAGUAAGGAUGUCUCUAAU-UGGGGCUUUCGAACU
GAGAUUCAGCAAGGAGGGUUAAGUCGUAACAAGGUAGCCG--
>KJ947140.1.908
----CGGUUGAUCCUGCCGGAGGCCACUGCUAUUGGGGUCCGAUUAAGCCAUGCAAGUCG
AACG-AUC--UUCG----GAU-CGUGGCAAACGGCUCAGUAACACGUGGAUAACCUACCC
UUAGGACCGGGAUGACCCUGGGAAACUGAGGACAAUACCGGAUACAUGGAGUUU-CCUGG
AAUGGUGCUCCACCUAAA--GC--------UCCG---------GCG-CCCAAGGAUGGAU
CUGCGGCCGAUUAGGUAGUUGGUGGGGUAAAGGCCCACCAAGCCGAUUAUCGGUACGGGU
UGUGAGAGCAAGAGCCCGGAGAUGGAACCUGAGACAAGGUUCCAGGCCCUACGGGGCGCA
GCAGGCGCGAAACCUCCGCAAUGCGAGCAAUCGCGACGGAGGGACCCCAAGUGCCACUCU
UA-ACGGGGUGGCUUUUAUGAAGUGUAAAAAGCUUCAAGAAUAAGGGCUGGGCAAGACCG
GUGCCAGCCGCCGCGGUAACACCGGCAGCUCAAGUGGUGGCCGUUUUUAUUGGGCCUAAA
GCGUUCGUAGCCGGCUUGAUAAGUCCCUGGUGAAAUCCCAUAGCUUAACUGUGGGAAUUG
CUGGAGAUACUAUCAGGCUUGAGGUCGGGAGAGGUUAGGGGUACUCCCAGGGUAGGGGUG
AAAUCCUAUAAUCCUGGGAGGACCACCUGU-GGCGAAGGCGCCUAACUGGAACGAACCUG
ACGGUGAGUAACGAAAGCCAGGGGCGCGAACCGGAUUAGAUACCCGGGUAGUCCUGGCCG
UAAACGAUGCGGACUUGGUGUUGGGAUGGCUUCGAGCUGCCCCAGUGCCGAAGGGAAGCU
GUUAAGUCCGCCGCCUGGGAAGUACGGUCGCAAGACUGAAACUUAAAGGAAUUGGCGGGG
GAGCACCACAACGCGUGGAGCCUGCGGUUUAAUUGGAUUCAAC-----------------
------------------------------------------------------------
------------------------------------------------------------
------------------------------------------------------------
------------------------------------------------------------
------------------------------------------------------------
------------------------------------------------------------
------------------------------------------------------------
------------------------------------------------------------
------------------------------------------
>KP338995.1.1308
--------------------CGGCCACCGCUAUUGGAAUACGAUUAAGACAUGCGAGUCG
AGAGAC----GUAAG-----GUCUCGGCGGACCGCUCAGUAACACGUGGAUAACAUGCCC
UAAGGUGGGGGAUAAUCUCGGGAAACUGAGGGUAAUACCCCAUAGGUCUAUU-UUGCUGG
AAUGCUAAUAGGCCGAAA--AC--------UCCG---------GU-GCCUUAGGAUUGGU
CUGCGGUCUAUCAGGCUGUAGUGGGUGUAAUGGACCCACUAGCCCGUGACGGAUAUGGGC
CUUGAGAGAGGGAGCCCAGAGAUGGACUCUGAGACAUGAGUCCAGGCCCUACGGGGCGCA
GCAGUCGCGAAAACUUCGCAAUGGGGGCAACCCCGACGAGGGAAUUCCAAGUGCUAGCAC
UU-U-GUGUUAGCUGUUCUUCUGUCUAAAAAACAGGAGGAGUAAGGGGCGGGUAAGACGG
GUGCCAGCCGCCGCGGUAAUACCCGCGCCCCAAGUGGUGGUCGAUAUUAUUGAGCCUAAA
ACGUCCGUAGCCGGUCUUCUAAAUCCUUGGGUAAAUCGGGCAGCUUAACUGUCCGAA-GU
CCGGGGAGACUGGGAGACUUGGGACCGGGAGAGGUCAGAGGUACUUCUGGGGUAGGGGUA
AAAUCCUGUAAUCCUGGAAGGACCACC-GGUGGCGAAGGCGUCUGACUAGAACGGAUCCG
ACGGUGAGGGACGAAGCCCUGGGGCGCAAACGGGAUUAGAUACCCCGGUAGUCCAGGGUG
UAAACGCUGCGGGCUUGGUGUUGGGGGUCCUUAGUGGGCGCCCAGUGCCGGAGAGAAGUU
GUUAAGCCUGCUGCUUGGGGAGUAUGUCCGCAAGGAUGAAACUUAAAGGAAUUGGCGGGG
GAGCACCGCAACGGGAGGAGCGUGCGGUUCAAUUGGAUUCAACGCCGAAAAACUCACCAG
GAGCGACGGAUAU-AUGAAGGUCAAGCUGAUGACUUUACCUGAUUUUCCGAGAGGUGGUG
CAUGGCCGUCGUCAGUUCGUACCGUAAGGCGUUCUCUUAAGUGAGAUAACGAACGAGACC
CUCACCAUUAAUUGCUAGUCCUUUC-UCCG-GAGG-GGGCGCACAUUAAUGGGACCGCUG
GCGCUAAGUCAGAGGAAGGAGAGGUCAACGGUAGGUCCGUAUGCCCCGAAUCUCCUGGGC
UACACGCGCGCUACAAAGGUUGGGACAAUGGGCUCCGACAUCGAAAGGUGAAGGCAAUCU
CG-AAACCCAAUCGUAGUUCGGAUUGAGGGUUGUAACUCACCCUCAUGAAGCUGGAUUCC
GUAGUAAUCGCGGAUCAA-CAAUCCGCGGUGAAUAUGCCCCUGCUCCU------------
------------------------------------------------------------
------------------------------------------
>KX077519.1.912
-UUCCGGUUGAUCCUGCCGGACCCGACUGCUAUCAGAGUGGGACUAAGCCAUGCGAGUCA
-ACGCC----GCAA------GGCGUGGCAUACGGCUCAGUAACACGUAGUCAACAUGCCC
AAGGGACGUGGAUAACCUCGGGAAACUGAGGAUAAACCGCGAUAGGCCAAGA-UUUCUGG
AAUGGAUCAUGGCUGAAA-UCU--------AC-A---------UGG-CCCUUGGAUUGGA
CUGCGGCCGAUCAGGCUGUUGGUGAGGUAAUGGCCCACCAAACCUAUAACCGGUACGGGC
UUUGAGAGAAGGAGCCCGGAGAUGGGCACUGAGACAAGGGCCCAGGCCCUAUGGGGCGCA
GCAGGCGCGAAACCUCUGCAAUAGGCGAAAGCUUGACAGGGUUACUCUGAGUGAUUUCCG
UU-A-AGGAGAUCUUUUGGCACCUCUAAAAAUGGUGCAGAAUAAGGGGUGGGCAAGUCUG
GUGUCAGCCGCCGCGGUAAUACCAGCACCUCAAGUGGUCAGGAGGAUUAUUGGGCCUAAA
GCAUCCGUAGCCGGCUCUGCAAGUUUUCGGUUAAAUCCACUUGCUCAACAAAUGGGC-UG
CCGAAAAUACUACAUAGCUAGGGAGUGGGAGAGGUAGACGGUAUUCGGUAGGAAGGGGUA
AAAUCCUUUGAUCUAUUGAGGACCACC-UAUGGCGAAGGCAGUCUACCAGAACACGUUCG
ACGGUGAGGGAUGAAAGCUGGGGGAGCAAACCGGAUUAGAUACCCGGGUAGUCCCAGCUG
UAAACGAUGCAAACUCGGUGAUGCAUUGGCUUAUGGCCAAUGCAGUGCCGCAGGGAAGCC
GUUAAGUUUGCCGCCUGGGAAGUACGGUCGCAAGUAUGAAACUUAAAGGAAUUGGCGGGG
GAGCACCACAAGGGGUGAAGCCUGCGGUUCAAUUGGAUUCAACGCCGGA-----------
------------------------------------------------------------
------------------------------------------------------------
------------------------------------------------------------
------------------------------------------------------------
------------------------------------------------------------
------------------------------------------------------------
------------------------------------------------------------
------------------------------------------------------------
------------------------------------------
>LJKK01000032.43518.44988
AUUCCGGUUGAUCCUGCCGGCGGCCACCGCUAUUGGAAUACGAUUAAGACAUGCGAGUCG
AGAGAC----AUCUG-----GUCUCGGCGAACCGCUCAGUAACACGUGGAUAACAUGCCC
UAAGGUGGGGGAUAAUCUCGGGAAACUGAGGAUAAUACCCCAUAGGUCUUCU-AUGCUGG
AAUGCUCGAAGGCCGAAA--AC--------UCCG---------GU-GCCUUAGGAUUGGU
CUGCGGCCUAUCAGGCAGUAGUGGGUGUAAUGGACCCACUAGCCCGUGACGGGUAUGGGC
CUUGAGAGAGGGAGCCCAGAGAUGGACUCUGAGACAUGAGUCCAGGCCCUACGGGGCGCA
GCAGUCGCGAAAACUUCGCAAUGGGGGCAACCCCGACGAGGGAAUUCCAAGUGCCAGCAC
UU-U-GUGUUGGCUGUUCUCUUGUCUAAAAAACAAGAGGAGUAAGGGGCGGGUAAGACGG
GUGCCAGCCGCCGCGGUAAUACCCGCGCCCCAAGUGGUGGUCGAUAUUAUUGAGCCUAA-
-CGUCCGUAGCCGGUCUUUUAAAUCCUUGGGUAAAUCGGGCAGCUUAACUGUCCGAC-UU
CCGAGGAGACUGGAAGACUUGGGACCGGGAGAGGUCAGAGGUACUUCUGGGGUAGGGGUA
AAAUCCUGUAAUCCUGGAAGGACCACC-GGUGGCGAAGGCGUCUGACUAGAACGGAUCCG
ACGGUGAGGGACGAAGCCCUGGGGCGCAAACGGGAUUAGAUACCCCGGUAGUCCAGGGUG
UAAACGCUGCGGGCUUGGUGUUGGGGGUCCUUUGUGGGCGCCCAGUGCCGGAGAGAAGUU
GUUAAGCCUGCUGCUUGGGGAGUAUGUCCGCAAGGAUGAAACUUAAAGGAAUUGGCGGGG
GAGCACCGCAACGGGAGGAGCGUGCGGUUCAAUUGGAUUCAACGCCGAAAAACUCACCAG
GAGCGACGGAUAU-AUGAAGGUCAAGCUGAUGACUUUACCUGAUUUUCCGAGAGGUGGUG
CAUGGCCGUCGUCAGUUCGUACCGUAAGGCGUUCUCUUAAGUGAGAUAACGAACGAGACC
CUCACCUUUAAUUGCUAGUCUCUUC-UCCG-GAGG-AGGCGCACAUUAAAGGGACCGCUG
GCGCUAAGCCAGAGGAAGGUGAGGUCAACGGUAGGUCCGUAUGCCCCGAAUCUCCUGGGC
AACACGCGCGCUACAAAGGACGGGACAAUGGGCUUCCACACCGAAAGGUGGCGACAAUCC
UG-AAACCCGUCCAUAGUUCGGAUUGUGGGCUGUAACCCGCCCACAUGAAGCUGGAUUCC
GUAGUAAUCGCCUGUCAA-CAUCAGGCGGUGAAUAUGCCCCUGCUCCUUGCACACACCGC
CCGUCAAACCACCCGAGUUGGGUUUCAGUAAGGAUAUCUCUAAU-UGGGGUCUUCGAACU
GAGAUUCAGCAAGGAGGGUUAAGUCGUAACAAGGUAUCUGAG
>LN574365.1.1305
----------------------CCGACUGCUAUCAGAGUGGGACUAAGCCAUGCGAGUCA
-ACGCA----GCAA------UGCGUGGCAUACGGCUCAGUAACACGUAGUCAACAUGCCC
AGGGGACGUGGAUAACCUCGGGAAACUGAGGAUAAACCGCGAUAGGCCAAAG-UUUCUGG
AAUGGACUUUGGCUGAAA-CCU--------AC-A---------UGG-CCCCUGGAUUGGA
CUGCGGCCGAUCAGGCUGUUGGUGAGGUAAUGGCCCACCAAACCUGUAACCGGUACGGGC
UCUGAGAGGAGGAGCCCGGAGAUGGGCACUGAGACAAGGGCCCAGGCCCUAUGGGGCGCA
GCAGGCGCGAAACCUCUGCAAUAGGCGAAAGCUUGACAGGGUUACUCUGAGUGAUGUCCG
UU-A-AGGGCAUCUUUUGGCACCUCUAAAAAUGGUGCAGAAUAAGGGGUGGGCAAGUCUG
GUGUCAGCCGCCGCGGUAAUACCAGCACCCCGAGUGGUCGGGACGAUUAUUGGGCCUAAA
GCAUCCGUAGCCGGUUCUGCAAGUCUUCCGUUAAAUCCACCUGCUCAACAGAUGGGC-UG
CGGAGGAUACUACAGGGCUAGGAGGCGGGAGAGGCAAGCGGUACUCAGUGGGUAGGG-UA
AAAUCCUCUGAUCCACUGA-GACCACC-AGUGGCGAAGGCGGCUUGCCAGAUCGCGCUCG
ACGGUGAGGGAUGAAAGCUGGGGGAGCAAACCGGAUUAGAUACCCGGGUAGUCC-AGCUG
UAA-CGAUGCAGACUCGGUGAUGGGUUGGCCUUGUGCCAACCCAGUGCCGCAGGGAAGCC
GUUAAGUCUGCCGCCUGGGGAGUACGGUCGCAAGACUGAAACUUAAAGGAAUUGGCGGGG
GAGCACCACAAGGGGUGAAGCCUGCGGUUCAAUUGGAGUCAACGCCGGAAAUCUUACCGG
GGGCGACAGCAGA-GUGAAGGUCAAGCUGAAGACUUUACCAGACAAGCUGAGAGGAGGUG
CAUGGCCGUCGCCAGCUCGUGCCGUGAGGUGUCCUGUUAAGUCAGGUAACGAGCAAGAUC
CCUGCCUCUAGUUGCUACUGCUGGUCUCCGGACUAGCAGGGCUAAUUAGAGGGACCGCCG
CCGCUGAGGCGGAGGAAGGAGGGGGCUACGGCAGGUCAGUAUGCCCCGAAACCCUCGGGC
CACACGCGGGCUGCAAUGGUAAGGACAACGGGCUCCGAUUCCGAAAGGAGGAGGCAAUCC
CC-AAACCUUACCUCAGUUAUGAUUGAGGGCUGAAACUCGCCCUUAUGAAUCUGGAAUCC
CUAGUAACCGCGUGUCACU-AUCGCGCGGUGAAUACGUCCCUGCUCCU------------
------------------------------------------------------------
------------------------------------------
>LN574499.1.1310
----------------------CCGACUGCUAUCAGAGUGGGACUAAGCCAUGCGAGUCA
-ACGCA----GCAA------UGCGUGGCAUACGGCUCAGUAACACGUAGUCAACAUGCCC
AGGGGACGUGGAUAACCUCGGGAAACUGAGGAUAAACCGCGAUAGGCCAAAG-UUUCUGG
AAUGGACCUUGGCUCAAA-CCU--------AU-A---------UGG-CCCCUGGAUUGGA
CUGCGGCCGAUCAGGCUGUUGGUGAGGUAAUGGCCCACCAAACCUGUAACCGGUACGGGC
UCUGAGAGGAGGAGCCCGGAGAUGGGCACUGGGACAAGGGCCCAGGCCCUAUGGGGCGCA
GCAGGCGCGAAACCUCUGCAAUAGGCGAAAGCUUGACAGGGUUACUCUGAGUGAUGUCCG
UU-A-AGGGCAUCUUUUGGCACCUCUAAAAAUGGUGCAGAAUAAGGGGUGGGCAAGUCUG
GUGUCAGCCGCCGCGGUAAUACCAGCACCCCGAGUGGUCGGGACGAUUAUUGGGCCUAAA
GCAUCCGUAGCCGGUUCUGCAAGUCUUCCGUUAAAUCCACCUGCUCAACAGAUGGGC-UG
CGGAGGAUACUACAGGGCUAGGA-GCGGGAGAGGCAAGCGGUACUCAGUGGGUAGGGGUA
AA-UCCUCUGAUC-ACUGGAGACCACC-AGUGGCGAAGGCGCUUUGC-AGAC-GCGCUCG
ACGGUGAGGGAUGAAAGCUGGGGGAGCACACCGGAUUAGAUACCCGGGUAGUCCCAGCUG
UAAACGAUGCAGACUCGGUGAUGGGUUGGCUUUGCGCCAACCCAGUGCCGCAGGGAAGCC
GUUAAGUCUGCCGCCUGGGGAGUACGGUCGCAAGACUGAAACUUAAAGGAAUUGGCGGGG
GAGCACCACAAGGGGUGAAGCCUGCGGUUCAAUUGGAGUCAACGCCGGAAAUCUUACCGG
GGGCGACAGCAGA-GUGAAGGUCAAGCUGAAGACCUUACCAGACAAGCUGAGAGGAGGUG
CAUGGCCGUCGCCAGCUCGUGCCGUGAGGUGUCCUGUUAAGUCAGGUAACGAGCAAGAUC
CCUGCCUCUAGUUGCUACUGCUGGUCUCAGGACUAGCAGGGCUAAUUAGAGGGACCGCCG
CCGCUGAGGCGGAGGAAGGAGGGGGCUACGGCAGGUCAGUAUGCCCCGAAACCCUCGGGC
CACACGCGGGCUGCAAUGGUAAGGACAACGGGCACCGAUUCCGAAAGGAGGAGGCAAUCC
CC-AAACCUUACCUCAGUUAUGAUUGAGGGCUGAAACUCGCCCUCAUGAAUCUGGAAUCC
CUAGUAACCGCGUGUCACU-AUCGCGCGGUGAAUACGUCCCUGCUCCUU-----------
------------------------------------------------------------
------------------------------------------
>MF787986.1.1256
------------------------------------------------------------
---------------------------------GCUCAGUAACACGUGGAGAACGUGCCC
UUAAGUGGGGGAUAAUCUCGGGAAAUUGAGGAUAAUACCCCAUAGAUCAUGG-CAUCUGG
AAUGAGUCAUGGUUGAAA--GU--------UCCG---------GC-GCUUAAGGAUCGCU
CUGCGGCCUAUCAGGUAGUAGUGGGUGUAAGGUACCCCCUAGCCUACGACGGGUAUGGGC
CUUGAGAGAGGGAGCCCAGAGUUGGAUUCUGAGACACGAAUCCAGGCCCUACGGGGCGCA
GCAGUCGCGAAAACUUCACACUGGGGGGAACCCCGAUGAGGGAAAUCCUAGUGCUAGGAC
AU-U-GUUCUAGCUUUUCUCAAGCGUAGAUAACUUGAGGAAUAAGGGCUGGGUAAGACGG
GUGCCAGCCGCCGCGGUAAUACCUGCAGCCCAAGUGGUGGUCGAUUUUAUUGAGUCUAAA
ACGUUCGUAGCCGGUUUGGUAAAUCUUUGGGUAAAUCGGGAAGCUUAACUUUCCGAC-UU
CCGAAGAGACUGUCAAACUUGGGACCGGGAGAGGCUAGAGGUACUUCUGGGGUAGGGGUA
AAAUCCUGUAAUCCUAGAAGGACCACC-GGUGGCGAAGGCGUCUCGCUAGAACGGAUCCG
ACGGUGAGGGACGAAGCCCUGGGUCGCAAACGGGAUUAGAUACCCCGGUAGUCCAGGGUG
UAAACGCUGCAGACUUGGUGUUGGAGGCCCUUCGGGGGCAUUCAGUGCCGGAGAGAAGUU
GUUAAGUCUGCUACUUGGGGAGUACGUCCGCAAGGAUGAAACUUAAAGGAAUUGGCGGGG
GAGCACCGCAACGGGAGGAGCGUGCGGUUUAAUUGGAUUCAACACCGGAAAACUCACCAA
GGGCGACUGUUAC-AUGAAAGCCAGGCUAAUGACCUUGCUUGAUUUUCAGAGAGGUGGUG
CAUGGCCGUCGUCAGUUCGUACCGUAAGGCGUUCUCUUAAGUGAGAUAACGAACGAGACC
CUCAUCUAUAAUUGCUACUUCAUUC-UCCG-GAAU-GGAGGCACAUUAUCGAGACCGCUG
GCGCUAAGCCAGAGGAAGGAGAGGUCAACGGUAGGUCAGUAUGCCCCGAAUCUCUUGGGC
UACACGCGCGCUACAAAGGGCGGGACAAUGGGCUCCGACGCCGAGAGGCGGAGGCAAUCC
CG-AAACCCGUCCGUAGUUCGGAUUGAGGGCUGUAACCCGCCCUCAUGAAGCUGGAUUCC
GUAGUAAUCGCGAAUCAA-CAACUCGCGGUGAAUAUGCCCCUGCUCCUUGCACACACCG-
------------------------------------------------------------
------------------------------------------
>NFZD01009838.3.1439
--UCCGGUUGAUCCUGCCGGCGGCCACCGCUAUAGGAAUUCGAUUAAGACAUGCGAGUCG
AGAGUC----UUCGG-----GACUCGGCGGACUGCUCAGUAACACGUGGAGAACGUGCCC
UUAAGUGGAGGAUAAUCUCGGGAAAUUGAGGAUAAUACUCCAUAGAUCAUGG-GAUCUGG
AAUGACCCAUGGUUGAAA--GU--------UCCG---------GC-GCUUAAGGAUCGCU
CUGCGGCUUAUCAGGUUGUAGUGGGUGUAACGUACCCCCUAGCCAAUGACGAGUAUGGGC
CUUGAGAGAGGGAGCCCAGAGUUGGAUUCUGAGACACGAAUCCAGGCCCUACGGGGCGCA
GCAGUCGCGAAAACUUCACACUGGGGGCAACCCCGAUGAGGGAAUUCCUAGUGCUAGGAC
AU-U-GUUCUAGCUUUUCUCUAGCGUAGAUAACUAGAGGAAUAAGGGCUGGGUAAGACGG
GUGCCAGCCGCCGCGGUAAUACCUGCAGCCCAAGUGGUGGUCGAUUUUAUUGAGUCUAAA
GCGUUCGUAGCCGGUUUGAUAAAUCUUUGGGUAAAUCGGGAAGCUUAACUUUCCGAC-UU
CCGGAGAGACUGUCAAACUUGGGACCGGGAGAGGCUAGAGGUACUUCUGGGGUAGGGGUA
AAAUCCUGUAAUCCUAGAAGGACCACC-GGUGGCGAAGGCGUCUAGCUAGAACGGAUCCG
ACGGUGAGGGACGAAGCCCUGGGUCGCAAACGGGAUUAGAUACCCCGGUAGUCCAGGGUG
UAAACGCUGCCGACUUGGUGUUGGAGGCCCUUCGGGGGCAUUCAGUGCCGGAGAGAAGUU
GUUAAGUCGGCCACUUGGGGAGUACGUCCGCAAGGAUGAAACUUAAAGGAAUUGGCGGGG
GAGCACCGCAACGGGAGGAGCGUGCGGUUUAAUUGGAUUCAACACCGGAAAACUCACCAA
GGGCGACUGUUAC-AUGAAAGCCAGGCUAAUGACCUUGCUUGAUUUUCAGAGAGGUGGUG
CAUGGCCGUCGUCAGUUCGUACCGUAAGGCGUUCUCUUAAGUGAGAUAACGAACGAGACC
CUCACUAAUAAUUGCUACUUCGAUC-UCCG-GACC-GGAGGCACAUUAUUGGGACCGCUG
GCGCUAAGUCAGAGGAAGGAGAGGUCAACGGUAGGUCAGUAUGCCCCGAAUCUCUUGGGC
UACACGCGCGCUACAAAGGGCGGGACAAUGGGCUCCGACGCCGAAAGGCGAAGGUAAUCU
CG-AAACCCGUCCGUAGUUCGGAUUGAGGGUUGUAACUCACCCUCAUGAAGCUGGAUUCC
GUAGUAAUCGCGAAUCAA-CAACUCGCGGUGAAUAUGCCCCUGCUCCUUGCACACACCGC
CCGUCAAACCAUCCGAGUUGGGUUUCAGUGAGGUUGCCUCUAU--UAGGGUGUUCAAACU
GAGAUUUAGCAAGGAAGGUUAAGUCGUAACAAGGUAUCU---
>U17364.1.1469
AUUCCGGUUGAUCCUGCCGGAGGCCAUUGCUAUUGGGAUUCGAUUUAGCCAUGCUAGUCG
CACGAGU---UCAG-----ACUCGUGGCGAAUAGCUCAGUAACACGUGGCCAAACUACCC
UUCGGAGCUCCAUACCCUCGGGAAACUGAGGCUAAUAGAGCAUACCACAAUCCA-GCUGG
AAUGAGGAUUGUGCCAAA-CGC--------UCCG---------GCG-CCGAAGGAUGUGG
CUGCGGCCGAUUAGGUAGACGGUGGGGUAACGGCCCACCGUGCCAAUAAUCGGUACGGGU
CAUGAGAGUGAGAACCCGGAGACGGAAUCUGAGACAAGAUUCCGGGCCCUACGGGGCGCA
GCAGGCGCGAAACCUUUACACUGCACGACAGUGCGAUAAGGGAAUCCCAAGUGCGCAGGC
AUAGAGCCUGCGCUUUUGUACACCGUAGGGAGGUGUACGAAUAAGGGCUGGGCAAGACCG
GUGCCAGCCGCCGCGGUAAUACCGGCAGCCCGAGUGAUGGCCGAUCUUAUUGGGCCUAAA
GCGUCCGUAGCUGGCCGCACAAGUCCAUCGGAAAAUCCACCCGCUCAACGGGUGGGCGUC
CGGUGGAAACUGUGUGGCUUGGGACCGGAAGGCGCGACGGGUACGUCCGGGGUAGGAGUG
AAAUCCCGUAAUCCUGGACGGACCGCCGAU-GGCGAAAGCACGUCGCGAGGACGGAUCCG
ACAGUGAGGGACGAAAGCCAGGGUCUCGAACCGGAUUAGAUACCCGGGUAGUCCUGGCCG
UAAACAAUGUCUGUUAGGUGUGGCUCCCACUACGAGUGGGUGCUGUGCCGUAGGGAAGCC
GCUAAACAGACCGCCUGGGAAGUACGUCCGCAAGGAUGAAACUUAAAGGAAUUGGCGGGG
GAGCACUACAACCGGAGGAGCCUGCGGUUUAAUUGGACUCAACGCCGGACAUCUCACCAG
CAUCGACUGUAGUAAUGACGAUCAGGUUGAUGACCUUAUCCGA-CUUCAGAGAGGAGGUG
CAUGGCCGCCGUCAGCUCGUACCGUGAGGCGUCCUGUUAAGUCAGGCAACGAGCGAGACC
CGCAUCCUUACUUGCCAGCAGCACU-GCGA-AGUGGCUGGGGACAGUAGGGAGACCGCCG
UGGCCAACACGGAGGAAGGAACGGGCAACGGUAGGUCAGUAUGCCCCGAAUGUGCUGGGC
AACACGCGGGCUACAAUGGUCGAGACAAAGGGUUCCAACUCCGAAAGGAGACGGUAAUCU
CAGAAACUCGAUCGUAGUUCGGAUUGUGGGCUGCAACUCGCCCACAUGAAGCUGGAUUCG
GUAGUAAUCGCGUGUCAC-AAGCGCGCGGUGAAUACGUCCCUGCUCCUUGCACACACCGC
CCGUCAAAGCACCCGAGUGAGGUCCGGAUGAGGCGCGU----UCC---ACGCGUCGAAUC
U-GGCUUCGCAAGGGGGCUUAAGUCGUAACAAGGUAGCCGUA
>U55238.1.1328
---------------------UGCUACUGCUAUUGGGAUUCG-UUAAGCCAUGCAAGUCG
AACGAGU---UUAG-----GCUCGUGGCGUACGGCUCAGUAACACGUGGAUAACCUACCC
UUAGGACUGGGAUAACCUUGGGAAACUGAGGAUAAUACUGGAUAGGCAAUUU-UUCCUGU
AAUGGUUUUUUGUUUAAA-UGU--------UUUU---------UCG-CCUAAGGAUGGGU
CUGCGGCCGAUUAGGUAGUUGGUUAGGUAAUGGCUUACCAAGCCUUUGAUCGGUACGGGU
UGUGGGAGCAAGAGCCCGGAGAUGGAACCUGAGACAAGGUUCCAGGCCCUACGGGGUGCA
GCAGGCGCGAAACCUCCGCAAUGUGAGAAAUCGCGACGGGGGGAUCCCAAGUGCUAUUCU
UA-ACGGGAUAGCUUUUCUUUAGUGUAAAGAGCUUUUGGAAUAAGAGCUGGGCAAGACCG
GUGCCAGCCGCCGCGGUAACACCGGCAGCUCUAGUGGUAGCAGUUUUUAUUGGGCCUAAA
GCGUCCGUAGCCGGUUUAAUAAGUCUCUGGUGAAAUCCUGUAGCUUAACUAUGGGAAUUG
CUGGAGAUACUAUUGGACUUGAGACCGGGAGAGGUUAGAGGUACUCCCAGGGUAGAGGUG
AAAUUCUGUAAUCCUGGGAGGACCGCC-UGUUGCGAAGGCGUCUGACUGGAACGGUUCUG
CCGGUGAGGGACGAAAGUUAGGGGCGCGAACCGGAUUAGAUACCCGGGUAGUCCUAACUG
UAAACGAUGCGGACUUGGUGUUGGGGUGGCUUUGAGCUGCUUCAGUGCCGAAGGGAAGCU
GUUAAGUCCGCCGCCUGGGAAGUACGGUCGCGAGACUGAUACUUARAAGAAUUGGCGGGG
GAGCACCACAACACGUGGAGCCUGCGGUUUAAUUGGAUUCAACGCCGGACAUCUCACCAG
AGGCGACAGCUGU-AUGAUAGCCAGGUUGAUGACUUUGCUUGACUAGCUGAGAGGAGGUG
CAUGGCCGCCGUCAGCUCGUACCGUGAGGCGUCCUGUUAAGUCAGGCAACGAGCGAGACC
CACGCCCUUAGUUACCAGCUUGUCCUUUUUUGGAUGAAGGGCACACUAAGGGGACCGCCU
AUGAUAAAUAGGAGGAAGGAGUGGACGACGGUAGGUCCGUAUGCCCCGAAUCCUCUGGGC
AACACGCGGGCUACAAUGGCUGGGACAAUGGGUUCCGACACCGAAAGGUGGAGGUAAUCC
UCUAAACUUAGUCGUAGUUCGGAUUGAGGACUGUAACUCGUUCUCAUGAAGCUGGAAUGC
GUAGUAAUCGCGUAUCAC-UAUUGCGCGGUGAAUACGUCCCUUGUCCUUGCACACACC--
------------------------------------------------------------
------------------------------------------
>KF360016.1.1259
------------------------------------------------------------
---------------------------------GCUCAGUAACACGUGGAUAACCUACCC
UUAGGACUGGGAUAACCUCGGGAAACUGAGGAUAAUACCGGAUAUAUAGAGGCG-CCUGG
AAUGGUCCUUUACUUAAA--GC--------UCCG---------GCG-CCUAAGGAUGGAU
CUGCGGCCGAUUAGGUAGUUGGUGGGGUAAAGGCCCACCAAGCCGAUUAUCGGUACGGGU
UGUGAGAGCAAGAGCCCGGAGAUGGAACCUGAGACAAGGUUCCAGGCCCUACGGGGCGCA
GCAGGCGCGAAACCUCCGCAAUGCGAGAAAUCGCGACGGGGGGACCCCAAGUGCCACUCU
UA-ACGGGGUGGCUUUUAUGAAGUGUAAAAAGCUUCAAGAAUAAGGGCUGGGCAAGACCG
GUGCCAGCCGCCGCGGUAACACCGGCAGCUCAAGUGGUGGCCGUUUUUAUUGGGCCUAAA
GCGUUCGUAGCCGGCCUGAUAAGUCUCUGGUGAAAUCCCAUAGCUUAACUGUGGGAAUUG
CUGGAGAUACUAUCAGGCUUGAGGUCGGGAGAGGUUAGGGGUACUCCCAGGGUAGGGGUG
AAAUCCUAUAAUCCUGGGAGGACCACCUGU-GGCGAAGGCGCCUAACUGGAACGAACCUG
ACGGUGAGUAACGAAAGCCAGGGGCGCGAACCGGAUUAGAUACCCGGGUAGUCCUGGCCG
UAAACGAUGCGGACUUGGUGUUGGAAUGGCUUCGAGCUGCUCCAGUGCCGAAGGGAAGCU
GUUAAGUCCGCCGCCUGGGAAGUACGGUCGCAAGACUGAAACUUAAAGGAAUUGGCGGGG
GAGCACCACAACGCGUGGAGCCUGCGGUUUAAUUGGAUUCAACGCCGGACAUCUCACCAG
GGGCGACAGCAGA-AUGAUGGCCAGGUUGAUGACCUUGCUUGACAAGCUGAGAGGAGGUG
CAUGGCCGCCGUCAGCUCGUACCGUGAGGCGUCCUGUUAAGUCAGGCAACGAGCGAGACC
CACGCCCUUAGUUACCAGCGGAUCC-UUCG-GGAUGCCGGGCACACUAAGGGGACCGCCA
GUGAUAAACUGGAGGAAGGAGUGGACGACGGUAGGUCCGUAUGCCCCGAAUCCCCUGGGC
UACACGCGGGCUACAAUGGCUAGGACAAUGGGUUCCAACACCGAAAGGUGAAGGUAAUCU
CCUAAACCUAGUCUAAGUUCGGAUUGAGGGCUGUAACCCGCCCUCAUGAAGCUGGAAUGC
GUAGUAAUCGCGUGUCAU-AACCGCGCGGUGAAUACGUCCCUGCUCCUUGCACACACCG-
------------------------------------------------------------
------------------------------------------
>KJ476552.1.912
---CUGGUUGAUCCUGCCGGCGGCCACCGCUAUUGGAAUACGAUUAAGACAUGCGAGUCG
AGAGAC----GUAAG-----GUCUCGGCGGACCGCUCAGUAACACGUGGAUAACAUGCCC
UAAGGUGGGGGAUAAUCUCGGGAAACUGAGGAUAAUACCCCAUAGGUCUGAU-CUGCUGG
AAUGCUUUCAGGCCGAAA--AC--------UCCG---------GU-GCCUUAGGAUUGGU
CUGCGGUCUAUCAGGCUGUAGUGGGUGUAAAGGACCCACUAGCCCGUGACGGAUAUGGGC
CUUGAGAGAGGGAGCCCAGAGAUGGACUCUGAGACAUGAGUCCAGGCCCUACGGGGCGCA
GCAGUCGCGAAAACUUCGCAAUGGGGGCAACCCCGACGAGGGAAUUCCAAGUGCCAGCAC
UU-U-GUGUUGGCUGUUCUUCUGUCUAAAAAACAGGAGGAGUAAGGGGCGGGUAAGACGG
GUGCCAGCCGCCGCGGUAAUACCCGCGCCCCGAGUGGUGGUCGAUAUUAUUGAGCCUAAA
ACGUCCGUAGCCGGUCUUCUAAAUCCUUGGGUAAAUCGGGCAGCUUAACUGUCCGAA-GU
CCGGGGAGACUGGGAGACUUGGGACCGGGAGAGGUCAGAGGUACUUCUGGGGUAGGGGUA
AAAUCCUGUAAUCCUGGAAGGACCACC-GGUGGCGAAGGCGUCUGACUAGAACGGAUCCG
ACGGUGAGGGACGAAGCCCUGGGGCGCAAACGGGAUUAGAUACCCCGGUAGUCCAGGGUG
UAAACGCUGCGGGCUUGGUGUUGGGGGUCCUUAGUGGGCGCCCAGUGCCGGAGAGAAGUU
GUUAAGCCUGCUGCUUGGGGAGUAUGUCCGCAAGGAUGAAACUUAAAGGAAUUGGCGGGG
GAGCACCGCAACGGGAGGAGCGUGCGGUUCAAUUGGAUUCAACGCCGG------------
------------------------------------------------------------
------------------------------------------------------------
------------------------------------------------------------
------------------------------------------------------------
------------------------------------------------------------
------------------------------------------------------------
------------------------------------------------------------
------------------------------------------------------------
------------------------------------------
>KM650031.1.1224
------------------------------------------------------------
-------------------------------------------------AGAACGUGCCC
UUAAGUGGGGGAUAAUCUCGGGAAAUUGAGGAUAAUACCCCAUAGAUCAUGG-GAUCUGG
AAUGACCCAUGGUUCAAA--GU--------UCCG---------GC-GCUUAAGGAUCGCU
CUGCGGCCUAUCAGGUAGUAGUGGGUGUAAAGUACCCCCUAGCCUACGACGGGUAUGGGC
CUUGAGAGAGGGAGCCCAGAGUUGGAUUCUGAGACACGAAUCCAGGCCCUACGGGGCGCA
GCAGUCGCGAAAACUUCACACUGGGGGGAACCCCGAUGAGGGAAAUCCUAGUGCUAGGAC
AU-U-GUUCUAGCUUUUCUCAAGCGUAGAUAACUUGAGGAAUAAGGGCUGGGUAAGACGG
GUGCCAGCCGCCGCGGUAAUACCUGCAGCCCAAGUGGUGGUCGAUUUUAUUGAGUCUAAA
ACGUUCGUAGCCGGUUUGGUAAAUCUUUGGGUAAAUCGGGAAGCUUAACUUUCCGAC-UU
CCGAAGAGACUGUCAAACUUGGGACCGGGAGAGGCUAGAGGUACUUCUGGGGUAGGGGUA
AAAUCCUGUAAUCCUAGAAGGACCACC-GGUGGCGAAGGCGUCUAGCUAGAACGGAUCCG
ACGGUGAGGGACGAAGCCCUGGGUCGCAAACGGGAUUAGAUACCCCGGUAGUCCAGGGUG
UAAACGCCGCAGACUUGGUGUUGGAGGCCCUUCGGGGGCAUUCAGUGCCGGAGAGAAGUU
GUUAAGUCUGCUACUUGGGGAGUACGUCCGCAAGGAUGAAACUUAAAGGAAUUGGCGGGG
GAGCACCGCAACGGGAGGAGCGUGCGGUUUAAUUGGAUUCAACACCGGAAAACUCACCAA
GGGCAACUAUCAC-AUGAAAGCCAGGCUAAUGACCUUGCUUGAUUCUUAGAGAGGUGGUG
CAUGGCCGUCGUCAGUUCGUACCGUAAGGCGUUCUCUUAAGUGAGAUAACGAACGAGACC
CUCAUCUAUAAUUGCUACUUCACCC-UCCG-GGGU-GGAGGCACAUUAUCGAGACCGCUG
GCGCUAAGUCAGAGGAAGGAGAGGUCAACGGUAGGUCAGUAUGCCCCGAAUCUCUUGGGC
UACACGCGCGCUACAAAGGGCGGGACAAUGGGCUACGACGCCGAAAGGCGAAGUCAAUCU
CG-AAACCCGUCCGUAGUUCGGAUUGAGGCUUGUAACUCAGCCUCAUGAAGCUGGAUUCC
GUAGUAAUCGCGAAUCAAA-AACUCGCGGUGAAUAUGCCCCUG-----------------
------------------------------------------------------------
------------------------------------------
>KP192931.1.1196
------------------------------------------------------------
------------------------------------------------------------
---GACGUAUGUAGAUCUCGGGAA-UUGAGGAUAAUACUCCAUAGAUCAUGACA-CCUGG
AAUGAGUCAUGGUUCAAA--GU--------UCCG---------GC-GCUUAAGGAUCGGU
CUGCGGCCUAUCAGGUAGUAGUGGGUGUAAUGUACCUACUAGCCUAUGACGGGUAUGGGC
CUUGAGAGAGGGAGCCCAGAGUUGGAUUCUGAGACACGAAUCCAGGCCCUACGGGGCGCA
GCAGUCGCGAAAACUUCACAAUGGGCGCAAGCCCGAUGAGGGAACUCCUAGUGCUAGCAC
UU-U-GUGUUAGCUUUUCUCA-GCGUAGAUAACUGAAGGAAUAAGGGCUGGGUAAGACGG
GUGCCAGCCGCCGCGGUAAUACGUGCAGCCCAAGUGGUGGUCGAUUUUAUUGAGUCUAAA
ACGUUCGUAGCCGGUCUGGUAAAUCCUUGGGUAAAUCGGAAAGCUUAACUUUCCGAA-UU
CCGAGGAGACUGCCAGACUUGGGACCGGGAGAGGCUAGAGGUACUUCUGGGGUAGGGGUA
AAAUCCUGUAAUCCUAGAAGGACCACC-GGUGGCGAAGGCGUCUAGCUAGAACGGAUCCG
ACGGUGAGGGACGAAGCCCUGGGUCGCAAACGGGAUUAGAUACCCCGGUAGUCCAGGGUG
UAAACGCUGCAGACUUGGUGUUGGAGACCCUUCGAGGGUAUUCAGUGCCGGAGAGAAGUU
GUUAAGUCUGCUACUUGGGGAGUACGUCCGCAAGGAUGAAACUUAAAGGAAUUGGCGGGG
GAGCACCGCAACGGGAGGAGCGUGCGGUUUAAUUGGAUUCAACACCGGAAAACUCACCAG
GGGAGACUGUUAC-AUGAAAGCCAGGCUAAUGACCUUGCUCGAUUUUCAGAGAAGUGGUG
CAUGGCCGUCGUCAGUUCGUACCGUAAGGCGUUCUCUUAAGUGAGAUAACGAACGAGACC
CUCACUAAUAAUUGCUACUCCGUUC-UCCG-GAAC-GGAGGCACAUUAUUGGGACCGCUG
GCGCUAAGCCAGAGGAAGGAGAGGUCAACGGUAGGUCAGUAUGCCCUGAAUCUCCUGGGC
UACACGCGCGCUACAAAGGGCGGGACAAUGGGUUCCGACACCGAAAGGUGAAGGUAAUCU
CG-AAACCCGUCCGUAGUUCGGAUUGAGGGUUGUAACUCACCCUCAUGAAGCUGGAUUCC
GUAGUAAUCGCGAAUCACA-CUCGCGAUCC------------------------------
------------------------------------------------------------
------------------------------------------
>KU362370.1.1261
------------------------------------------------------------
---------------------------------GCUCAGUAACACGUGGACAACGUGUCC
UAAAGUGGGGGAUAAUCAGGGGAAACUCUGGAUAAUACCCCAUAGAUCAUGA-GAUCUGG
AAUGACUUAUGGUUCAAA--GU--------UCCG---------GCG-CUUUAGGAUCGGU
CUGCGGCCUAUCAGGUAGUAGUGGGUGUAAUGUACCCCCUAGCCUAUUACGGGUAUGGGC
CUUGAGAGAGGGAGCCCAGAGUUGGAUUCUGAGACACGAAUCCAGGCCCUACGGGGCGCA
GCAGUCGCGAAAACUUCACAAUGGGCGAAAGCCCGAUGAGGGAAUUCCUAGUGCUAGCAC
UU-U-GUGUUAGCUUUUCUUUAGCGUAGAUAACUAGAGGAAUAAGGGCUGGGUAAGACGG
GUGCCAGCCGCCGCGGUAAUACCCGCAGCCCGAGUGGUGGUCGAUUUUAUUGAGUCUAAA
ACGUUCGUAGCCGGUCUGAUAGAUCCUUGGGUAAAUCGGGGGGCUUAACCUUCCGAA-UU
CCGAGGAGACCGUCAGGCUUGGGAUCGGGAGAGGUAAGAGGUACUUCAGGGGUAGGGGUA
AAAUCCUGUAAUCCUUGGAGGACCACC-GGUGGCGAAGGCGUCUUACUAGAACGAAUCCG
ACGGUGAGGGACGAAGCCCUAGGUCGCAAACGGGAUUAGAUACCCCGGUAGUCUAGGGUG
UAAACGCUGCAGACUUGGUGUUGGAGGCCCUUCGGGGGCAUUCAGUGCCGGAGAGAAGUU
GUUAAGUCUGCUACUUGGGGAGUACGUCCGCAAGGAUGAAACUUAAAGGAAUUGGCGGGG
GAGCACCGCAACGGGAGGAGCGUGCGGUUUAAUUGGAUUCAACGCCGGACAUCUCACCAG
AGGCGACAGCUGU-AUGAUAGCCAGGUUGAUGACUUUGCUUGACUAGCUGAGAGGAGGUG
CAUGGCCGCCGUCAGCUCGUACCGUGAGGCGUCCUGUUAAGUCAGGCAACGAGCGAGACC
CACGCCCUUAGUUACCAGCUUGUCCUUUUUUGGAUGAUGGGCACACUAAGGGGACCGCCU
AUGAUAAAUAGGAGGAAGGAGUGGACGACGGUAGGUCCGUAUGCCCCGAAUCUCCUGGGC
UACACGCGGGCUACAAUGGCUGGGACAAUGGGUUCCGACGCCGAAAGGCGGUGGUAAUCU
UUUAAACCUAGUCGUAGUUCGGAUUGAGGGCUGUAACUCGCCCUCAUGAAGCUGGAAUGC
GUAGUAAUCGCGUGUCAC-AAUCGCGCGGUGAAUACGUCCCUGCUCCUUGCACACACCG-
------------------------------------------------------------
------------------------------------------
>KX787723.1.1262
------------------------------------------------------------
-------------------------------GGGCUCAGUAACACGUGGAUAAUCUACCC
UUAGGACCGGGAUAACCCUGGGAAACUGGGGAUAAUACUGGAUAGGCAAUUA-UUCCUGU
AAUGGUUUUUUGUUUAAA-UGU--------UUUU---------UCG-CCUAAGGAUGAGU
CUGCGGCCGAUUAGGUAGUUGGUUAGGUAAUGGCUUACCAAGCCGUUGAUCGGUACGGGU
UGUGAGAGCAAGAGCCCGGAGAUGGAACCUGAGACAAGGUUCCAGGCCCUACGGGGUGCA
GCAGGCGCGAAACCUCCGCAAUGUGAGAAAUCGCGACGGGGGGAUCCCAAGUGCCAUUCU
UA-ACGGGAUGGCUUUUCAUUAGUGUAAAGAGCUUUUGGAAUAAGAGCUGGGCAAGACCG
GUGCCAGCCGCCGCGGUAACACCGGCAGCUCUAGUGGUAACAAUUUUUAUUGGGCCUAAA
GCGUUCGUAGCCGGUUUGAUAAGUCACUGGUGAAAUCCUGUAGCUUAACUGUGGGAAUUG
CUGGUGAUACUGUUGAACUUGAGGUCGGGAGAGGUUAGCGGUACUCCCAGGGUAGAGGUG
AAAUUCUGUAAUCCUGGGAGGACCACC-UGUGGCGAAGGCGGCUAACUGGAACGAACCUG
ACGGUGAGGGACGAAAGCUAGGGGCGCGAACCGGAUUAGAUACCCGGGUAGUCCUAGCCG
UAAACGAUGCGGACUUGGUGUUGGGAUGGCUUUGAGCCGCUCCGGUGCCGAAGGGAAGCU
GUUAAGUCCGCCGCCUGGGAAGUACGGUCGCAAGACUGAAACUUAAAGGAAUUGGCGGGG
GAGCACCACAACGCGUGGAGCCUGCGGUUUAAUUGGAUUCAACGCCGGACAUCUCACCAG
GAGCGACAGCUGU-AUGAUUACCAGGCUGAUGACCUUGUUUGACUAGCUGAGAGGAGGUG
CAUGGCCGCCGUCAGCUCGUACCGUGAGGCGUCCUGUUAAGUCAGGCAACGAGCGAGACC
CACGCCCUUAGUUACCAUCAGAUUC-UCCG-GAAUGCUGGGCACACUAAGGGGACCGCCA
GUGAUAAAUUGGAGGAAGGAGUGGACGACGGUAGGUCCGUAUGCCCCGAAUCCCCUGGGC
UACACGCGGGCUACAAUGGCUGAGACAAUGGGUUCCGACACCGAAAGGUGGAGGUAAUCC
UCUAAACUUAGUCGUAGUUCGGAUUGAGGACUGUAACUCGUUCUCAUGAAGCUGGAAUGC
GUAGUAAUCGCGUAUCAC-UAUUGCGCGGUGAAUACGUCCCUGCUCCUUGCACACACCG-
------------------------------------------------------------
------------------------------------------
>LN574416.1.1307
----------------------CCGACUGCUAUCAGAGUGGGACUAAGCCAUGCGAGUUA
-ACGCA----GCAA------UGCGUGGCAUACGGCUCAGUAACACGUAGUCAACAUGCCC
AGGGGACGUGGAUAACCUCGGGAAACUGAGGAUAAACCGCGAUAGGCCAAAG-UUUCUGG
AAUGGACUUUGGCUGAAA-CCU--------AC-A---------UGG-CCCCUGGAUUGGA
CUGCGGCCGAUCAGGCUGUUGGUGAGGUAAUGGCCCACCAAACCUGUAACCGGUACGGGC
UCUGAGAGGAGGAGCCCGGAGAUGGGCACUGAGACAAGGGCCCAGGCCCUAUGGGGCGCA
GCAGGCGCGAAACCUCUGCAAUAGGCGAAAGCUUGACAGGGUUACUCUGAGUGAUGUCCG
UU-A-AGGGCAUCUUUUGGCACCUCUAAAAAUGGUGCAGAAUAAGGGGUGGGCAAGUCUG
GUGUCAGCCGCCGCGGUAAUACCAGCACCCCGAGUGGUCGGGACGAUUAUUGGGCCUAAA
GCAUCCGUAGCCGGUUCUGCAAGUCUUCCGUUAAAUCCACCUGCUCAACAGAUGGGC-UG
CGGAGGAUACUACAGGGCUAGGAGGCGGGAGAGGCAAGCGGUACUCAGUGGGUAGGGGUA
AAAUCCUCUGAUCCACUGAAGACCACC-AGUGGCGAAGGCGGCUUGCCAGAACGCGCUCG
ACGGUGAGGGAUGAAAGCUGGGGGAGCAAACCGGAUUAGAUACCCGGGUAGUCCCAGCUG
UAAACGAUGCAGACUCGGUGAUGGGUUGGCUUUGCGCCAACCCAGUGCCGCAGGGAAGCC
GUUAAGUCUGCCGCCUGGGGAGUACGGUCGCAAGACUGAAACUUAAAGGAAUUGGCGGGG
GAGCACCACAAGGGGUGAAGCCUGCGGUUCAAUUGGAGUCAACGCCGGGAAUCUUACCGG
GGGCGACAGCAGU-GUGAAGGUCAAGCUGAAGACUUUACCAGACAAGCUGAGAGGAGGUG
CAUGGCCGUCGCCAGCUCGUGCCGUGAGGUGUCCUGUUAAGUCAGGUAACGAGCAAGAUC
CCUGCCUCUAGUUGCUACCACUGUUCUCAGGAACGGAGGGGCUAAUUAGAGGGACCGCCG
CCGCUGAGGCGGAGGAAGGAGGGGGCUACGGCAGGUCAGUAUGCCCCGAAACCCUCGGGC
CACACGCGGGCUGCAAUGGUAAGGACAACGAGUUCCGAUUCCGAAAGGAGGAGGCAAUCU
CC-AAACCUUACCUCAGUUAUGAUUGAGGGCUGAAACUCGCCCUCAUGAAUAUGGAAUCC
CUAGUAACCGCGUGUCACC-AUCGCGCGGUGAAUACGUCCCUGCUCC-------------
------------------------------------------------------------
------------------------------------------
>LOPS01000047.67273.68745
ACUCCGGUUGAUCCUGCCGGCGGCCACCGCUAUAGGAAUUCGAUUAAGACAUGCGAGUCU
AGAGA-----GUAA------U-CUCGGCGGACUGCUCAGUAACACGUGGACAAUGUGCCC
UAAAGUGGGAGAUAAUCAGGGGAAACUCUGGAUAAUAUCCCAUAGACCAUGA-GAUCUGG
AAUGACUUAUGGUUCAAA--GU--------UCCG---------GC-GCUUUAGGAUCGGU
CUGCGGCCUAUCAGGUAGUAGUGGGUGUAGUGUACCCCCUAGCCUAUUACGGGUAUGGGC
CUUGAGAGAGGGAGCCCAGAGUUGGAUUCUGAGACACGAAUCCAGGCCCUACGGGGCGCA
GCAGUCGCGAAAACUUCACAAUGGGCGAAAGCCCGAUGAGGGAAUUCCUAGUGCUAGCAC
UU-U-GUGUUAGCUUUUCUUCAGCGUAGAUAACUGAAGGAAUAAGGGCUGGGUAAGACGG
GUGCCAGCCGCCGCGGUAAUACCCGCAGCCCGAGUGGUGGUCGAUUUUAUUGAGUCUAAA
ACGUUCGUAGCCGGUCUGAUAGAUCCUUGGGUAAAUCGGGUUGCUUAACAGUCCGAA-GU
CCGAGGAGACCGUCAGGCUUGGGAUCGGGAGAGGUAAGAGGUACUUCAGGGGUAGGGGUA
AAAUCCUGUAAUCCUUGGAGGACCACC-GGUGGCGAAGGCGUCUUACUAGAACGAAUCCG
ACGGUGAGGGACGAAGCCCUAGGUCGCAAACGGGAUUAGAUACCCCGGUAGUCUAGGGUG
UAAACGCUGCAGACUUGGUGUUGGGGGCCCUACGGGGGCAUUCAGUGCCGGAGAGAAGUU
GUUAAGUCUGCUACUUGGGGAGUACGUCCGCAAGGAUGAAACUUAAAGGAAUUGGCGGGG
GAGCACCGCAACGGGAGGAGCGUGCGGUUUAAUUGGAUUCAACACCGGAAAACUCACCAA
GGGAGACCAUCAC-AUGAAAGCCAGGCUAAUGACUUUGCUCGAUUCUUGGAGAAGUGGUG
CAUGGCCAUCGUCAGUUCGUACUGUAAAGCGUUCUCUUAAGUGAGAUAACGAACAAGACC
CUCACUUAUAAUUGCUAACUUGAUC-UCCG-GAUC-AGGUGCACAUUAUCGGGACCGCUG
GCGCUAAGUCAGAGGAAGGAGAGGUCAACGGUAGGUCAGUAUGCCCUGAAUCUCUUGGGC
UACACGCGCGCUACAAAGGGCGGGACAAUGAGUUCCGACACCGAAAGGUGAAGGUAAUCU
CG-AAACCCGUCCGUAGUUCGGACUGAGGGUUGUAACUCACCCUCACGAAGCUGGAUUCC
GUAGUAAUCGCGAAUCAA-CAACUCGCGGUGAAUAUGCCCCUGCUCCUUGCACACACCGC
CCGUCAAACCACCCGAGUCGGGUUUCAGUGAGGCUGCCUU-UUU-UGGGGUAUUCGAGCU
GAGAUUCAGCAAGGGAGGUUAAGUCGUAACAAGGUAUCUGAG
>M59147.1.1430
NUUCUGGUUGAUCCUGCCAGAGGCCAUUGCUAUCAGGGUNUGACUAAGCCAUGCGAGUCG
AGAGGU----GUAAG-----ACCUCGGCAUACUGCUCAGUAACACGUGGUUAACCUGCCC
UAAGGUGGAGAAUACUCCCGGGAAACUGGGGCUAAUGCUCCAUAGUGGAUAU-GUCCUGG
AAUGGUAUAUCCUCGAAA--GA--------UCCG---------UC-GCCUUAGGAUGGGA
CUGCGUCCGAUUAGGUUGUUGGCGGGGUAACGGCCCACCAAGCCAUUGAUCGGUACGGGU
UGUGGGAGCAAGAUCCCGGAGAUGGAUUCUGAGACAUGAAUCNAGGCCCUACGGGGCGCA
GCAGGCGCGCAAACUUUACAAUGCGAGCAAUCGUGAUAAGGAAACCCUGAGUGCCUGU--
CG-AU--GCAGGCNGUUCAUAUAUCUAAAUCAUAUGUGAAGAAAGGGCAGGGCAAGACCN
GUGCCAGCCGCCGCGGUAAUACCGGCUGCUCGAGUGAUGGCNACUAUUACUGGGUUUAAA
GCGUCCGUAGCUUGACUGUUAGGUCUCUUGGGAAAUCUUCACGCUCAACGUGAAGGCGUC
UAAGAGAUACCGGCAGUCUUGGAACUGGGAGAGGUAAACCGUACUUCGGGGGUAGGAGUG
AAAUCUUGUAAUCCUCGAGGGACGACC-UAUGGCGAAGGCAGUUUACCAGAACAGCUUCG
ACAGUGAGGGACGAAAGCUGGGGGAGCAAACGGGAUUAGAUACCCCGGUAGUCCCAGCCG
UAAACAAUGUGCGUUAGGUGUGUCGGUAACCACGUGUUACUGAUGCGCCGAAGAGAAAUC
GUGAAACGCACCACCUGGGAAGUACGGUCGCAAGGCUGAAACUUAAAGGAAUUGGCGGGG
GAGCACCACAACAGGUGGAGCCUGCGGNNNNNNNNNNNNNAACGCCGGACAUCUCACCGG
AUAAGACAGCUGA-AUGAUUGUCAAUCUGAAGGUUUUACAUGACUAGCUGAGAGGAGGUG
CAUGGCCGUCGUCAGUUCGUACUGUGAAGCAUCCUGUUAAGUCAGGCAACGAGCGAGACC
CACGCCGACAAUUGCCAGCAGCAUC-UCCG-GAUGGCUGGGGACAUUGUCGGGACCGCCU
CUGCUAAAGGGGAGGAAGGAAUGGGCAACGGUAGGUCAGCAUGCCCCGAAUUAUCCGGGC
UACACGCGGGCUACAAUGGACGGGACAAUGGGUAACAACACCGAAAGGUGCAGUCAAUCU
CCGAACCCCGCCCUUAGUUAGGAUUGCGGGUUGCAACUCACCCGCAUGAAUCUGGAAUCU
GUAGUAAUCGCGUUUCACU-AUAGCGCGGUGAAUACGUCCCUNCUCCUUGCACACACCGC
CCGUCAAACCAUCCUAGUGGGGUUUGGAUGAGUCCCUNGU-CUUU-GCCGGGGUCGAAUC
UAGGUUCCGUGAGGAGGG------------------------
>MF788068.1.1256
------------------------------------------------------------
---------------------------------GCUCAGUAACACGUGGAGAACGUGCCC
UUAAGUGGGGGAUAAUCUCGGGAAAUUGAGGAUAAUACCCCAUAGAUCAUGG-CAUCUGG
AAUGAGUCAUGGUUGAAA--GU--------UCCG---------GC-GCUUAAGGAUCGCU
CUGCGGCCUAUCAGGUAGUAGUGGGUGUAAGGUACCCCCUAGCCUACGACGGGUAUGGGC
CUUGAGAGAGGGAGCCCAGAGUUGGAUUCUGAGACACGAAUCCAGGCCCUACGGGGCGCA
GCAGUCGCGAAAACUUCACACUGGGGGGAACCCCGAUGAGGGAAAUCCUAGUGCUAGGAC
AU-U-GUUCUAGCUUUUCUCAAGCGUAGAUAACUUGAGGAAUAAGGGCUGGGUAAGACGG
GUGCCAGCCGCCGCGGUAAUACCUGCAGCCCAAGUGGUGGUCGAUUUUAUUGAGUCUAAA
ACGUUCGUAGCCGGUUUAGUAAAUCUUUGGGUAAAUCGGGAAGCUUAACUUUCCGAC-UU
CCGAAGAGACUGUCAAACUUGGGACCGGGAGAGGCUAGAGGUACUUCUGGGGUAGGGGUA
AAAUCCUGUAAUCCUAGAAGGACCACC-GGUGGCGAAGGCGUCUAGCUAGAACGGAUCCG
ACGGUGAGGGACGAAGCCCUGGGUCGCAAACGGGAUUAGAUACCCCGGUAGUCCAGGGUG
UAAACGCUGCAGACUUGGUGUUGGAGGCCCUUCGGGGGCAUUCAGUGCCGGAGAGAAGUU
GUUAAGUCUGCUACUUGGGGAGUACGUCCGCAAGGAUGAAACUUAAAGGAAUUGGCGGGG
GAGCACCGCAACGGGAGGAGCGUGCGGUUUAAUUGGAUUCAACACCGGAAAACUCACCAA
GGGCGACUGUUAC-AUGAAAGCCAGGCUAAUGACCUUGCUUGAUUUUCAGAGAGGUGGUG
CAUGGCCGUCGUCAGUUCGUACCGUAAGGCGUUCUCUUAAGUGAGAUAACGAACGAGACC
CUCAUCUAUAAUUGCUACUUCAUUC-UCCG-GAAU-GGAGGCACAUUAUCGAGACCGCUG
GCGCUAAGUCAGAGGAAGGAGAGGUCAACGGUAGGUCAGUAUGCCCCGAAUCUCUUGGGC
UACACGCGCGCUACAAAGGGCGGGACAAUGGGCUACGACGCCGAAAGGCGAAGUCAAUCU
CG-AAACCCGUCCGUAGUUCGGAUUGAGGCUUGUAACUCAGCCUCAUGAAGCUGGAAUGU
GUAGUAAUCGCGUAUCAC-UAUUGCGCGGUGAAUACGUCCCUGCUCCUUGCACACACCG-
------------------------------------------------------------
------------------------------------------
>U55234.1.1341
---------------------UGCUACUGCUAUUGGGAUUCG-UUAAGCCAUGCAAGUCG
AACGAGU---UUAG-----ACUCGUGGCGUACGGCUCAGUAACACGUGGAUAACCUACCC
UUAGGACUGGGAUAACCCUGGGAAACUGGGGAUAAUACUGGAUAGGCAAUUA-UUCCUGU
AAUGGUUUUUUGUUUAAA-UGU--------UUUU---------UCG-CCUAAGGAUGGGU
CUGCGGCCGAUUAGGUAGUUGGUUAGGUAAUGGCUUACCAAGCCUUUGAUCGGUACGGGU
UGUGAGAGCAAGAGCCCGGAGAUGGAACCUGAGACAAGGUUCCAGGCCCUACGGGGUGCA
GCAGGCGCGAAACCUCCGCAAUGUGAGAAAUCGCGACGGGGGGAUCCCAAGUGCCAUUCU
UA-ACGGGAUGGCUUUUCAUUAGUGUAAAGAGCUUUUGGAAUAAGAGCUGGGCAAGACCG
GUGCCAGCCGCCGCGGUAACACCGGCAGCUCUAGUGGUAGCAGUUUUUAUUGGGCCUAAA
GCGUCCGUAGCCGGUUUAAUAAGUCUCUGGUGAAAUCCUGCAGCUUAACUGUGGGAAUUG
CUGGAGAUACUAUUAGACUUGAGAUCGGGAGAGGUUAGAGGUACUCCCAGGGUAGAGGUG
AAAUUCUGUAAUCCUGGGAGGACCGCC-UGUUGCGAAGGCGUCUGACUGGAACGAUUCUG
ACGGUGAGGGACGAAAGCUAGGGGCGCGAACCGGAUUAGAUACCCGGGUAGUCCUAGCUG
UAAACGAUGCGGACUUGGUGUUGGGGUGGCUUUGAGCUGUCCCAGUGCCGAAGGGAAGCU
GUUAAGUCCGCCGCCUGGGAAGUACGGUCGCAAGACUGAAACUUAAAGGAAUUGGCGGGG
GAGCACCACAACGCGUGGAGCCUGCGGUUUAAUUGGAUUCAACGCCGGACAUCUCACCAG
AGGCGACAGCUGU-AUGAUAGCCAGGUUGAUGACUUUGCUUGACUAGCUGAGAGGAGGUG
CAUGGCCGCCGUCAGCUCGUACCGUGAGGCGUCCUGUUAAGUCAGGCAACGAGCGAGACC
CACGCUCUUAGUUACCAGCGGAUCCUUUUUUGGAUGCCGGGCACACUAAGGGGACCGCCU
AUGAUAAAUAGGAGGAAGGAGUGGACGACGGUAGGUCCGUAUGCCCCGAAUCCUCUGGGC
AACACGCGGGCUACAAUGGCUGAGACAAUGGGUUCCGACGCCGAAAGGCGGAGGUAAUCC
UCUAAACUUAGUCGUAGUUCGGAUUGAGGACUGUAACUCGUUCUCAUGAAGCUGGAAUGC
GUAGUAAUCGCGUGUCAC-AAUCGCGCGGUGAAUACGUCCCUGCUCCUUGCACACACCGN
CCGUCACGCCACCC----------------------------------------------
------------------------------------------
>KJ522703.1.1246
------------------------------------------------------------
------------------------------------------------------------
GGGCCAAGGGGAUAAUCCGGGGAAACUUCGGAUAAUUCCCCAUAGAUCAUGAGAUUCGGG
AAUGAUUUAUGGUUCAAA--AG--------UCCG---------GC-GCUUUAGGAUCCGU
UUGCGGCCUAUCAGGUAGUAGUGGGUGUAACGUACCCCCUAGCCUAUUACGGGUAUGGGC
CUUGAGAGAGGGAGCCCAGAGUUGGAUUCUGAGACACGAAUCCAGGCCCUACGGGGCGCA
GCAGUCGCGAAAACGUCACAAUGGGCGAAAGCCCGAUGAGGGAAUUCCUAGUGCUAGCAC
UU-UUGUGUUAGCUUUUCUUUAGCGUAGAUAACUAGAGGAAUAAGGGCUGGGUAAGACGG
GUGCCAGCCGCCGCGGUAAUACCCGCAGCCCGAGUGGUGGUCGAUCUUAUUGAGUCUAAA
ACGUUCGUAGCCGGUCUGAUAGAUCCUUGGGUAAAUCGGGGGGCUUAACCUUCCGAA-UU
CCGAGGAGACCGUCAGGCUUGGGAUCGGGAGAGGUAAGAGGUACUUCAGGGGUAAGGGUA
AAAUCCUGUAAUCCUUGGAGGACCACC-GGUGGCGAAGGCGUCUUACUAGAACGAAUCCG
ACGGUGAGGGACGAAGCCCUAGGUCGCAAACGGGAUUAGAUACCCCGGUAGUCUAGGGUG
UAAACGCUGCAGACUUGGUGUUGGAGGCCCUUCGGGGGCAUUCAGUGCCGGAGAGAAGUU
GUUAAGUCUGCUACUUGGGGAGUACGUCCGCAAGGAUGAAACUUAAAGGAAUUGGCGGGG
GAGCACCGCAACGGGAGGAGCGUGCGGUUUAAUUGGAUUCAACACCGGAAAACUCACCAA
GGGAGACCAUCAC-AUGAAAGCCAGGCUAAUGACUUUGCUUGAUUCUUGGAGAAGUGGUG
CAUGGCCAUCGUCAGUUCGUACUGUAAAGCGUUCUCUUAAGUGAGAUAACGAACAAGACC
CUCACUUAUAAUUGCUAACCGGAUC-UCCG-GAUU-CGGUGCACAUUAUCGGGACCGCUG
GCGCUAAGUCAGAGGAAGGAGAGGUCAACGGUAGGUCAGUAUGCCCUGAAUCUCUUGGGC
UACACGCGCGCUACAAAGGGCGGGACAAUGAGUUCCGACACCGAAAGGUGAAGGUAAUCU
CG-AAACCCGUCCGUAGUUCGGACUGAGGGUUGUAACUCACCCUCACGAAGCUGGAUUCC
GUAGUAAUCGCGAAUCAAA-AACUCCGCGGGAAUAUGCCCCGGUCCCUUGCCCACCCGGA
------------------------------------------------------------
------------------------------------------
>KM650090.1.1228
------------------------------------------------------------
-------------------------------------------------AUAAUCUACCC
UUAGGACCGGGAUAACCUUGGGAAACUGAGGAUAAUACUGGAUAGGCAAUUA-UUCCUGU
AAUGGUUUUUUGUUUAAA-UGU--------UUUU---------UCG-CCUAAGGAUGAGU
CUGCGGCCGAUUAGGUAGUUGGUUAGGUAAUGGCUUACCAAGCCGUUGAUCGGUACGGGU
UGUGAGAGCAAGAGCCCGGAGAUGGAACCUGAGACAAGGUUCCAGGCCCUACGGGGUGCA
GCAGGCGCGAAACCUCCGCAAUGUGAGAAAUCGCGACGGGGGGAUCCCAAGUGCCAUUCU
UA-ACGGGAUGGCUUUUCAUUAGUGUAAAGAGCUUUUGGAAUAAGAGCUGGGCAAGACCG
GUGCCAGCCGCCGCGGUAACACCGGCAGCUCUAGUGGUAGCAAUUUUUAUUGGGCCUAAA
GCGUCCGUAGCCGGUUUAAUAAGUCUCUGGUGAAAUCCUGUAGCUUAACUGUGGGAAUUG
CUGGUGAUACUGUUGAACUUGAGGUCGGGAGAGGUUAGCGGUACUCCCGGGGUAGAGGUG
AAAUUCUGUAAUCCCGGGAGGACCACC-UGUGGCGAAGGCGGCUAACUGGAACGAACCUG
ACGGUGAGGGACGAAAGCCAGGGGCGCGAACCGGAUUAGAUACCCGGGUAGUCCUGGCCG
UAAACGAUGCGGACUUGGUGUUGGGAUGGCUUUGAGCCGCUCCGGUGCCGAAGGGAAGCU
GUUAAGUCCGCCGCCUGGGAAGUACGGUCGCAAGACUGAAACUUAAAGGAAUUGGCGGGG
GAGCACCACAACGCGUGGAGCCUGCGGUUUAAUUGGAUUCAACGCCGGACAUCUCACCAG
GAGCGACAGCUGU-AUGAUUACCAGGCUGAUGACCUUGUUUGACUAGCUGAGAGGAGGUG
CAUGGCCGCCGUCAGCUCGUACCGUGAGGCGUCCUGUUAAGUCAGGCAACGAGCGAGACC
CACGCCCUUAGUUACCAUCAGAUUC-UCCG-GAAUGCUGGGCACACUAAGGGGACCGCCA
GUGAUAAACUGGAGGAAGGAGUGGACGACGGUAGGUCCGUAUGCCCCGAAUCCCCUGGGC
UACACGCGGGCUACAAUGGCUGAGACAAUGGGUCCCGACGCCGAAAGGCGGAGGUAAUCU
UUUAAACUUAGUCGUAGUUCGGAUUGAGGGCUGUAACUCGCCCUCAUGAAGCUGGAAUGC
GUAGUAAUCGCGUGUCAC-AAUCGCGCGGUGAAUACGUCCCUG-----------------
------------------------------------------------------------
------------------------------------------
>KP204811.1.1397
------------------------GACUGCUAUCGGAUUGGUACUAAGCCAUGUGAGUCG
-UUGUA----GCAA------UACAAGGCAUACGGCUCAGUAACACGUAGUCAAUCUAACC
UAUGGACGGGGAUAACCUCGGGAAACUGAGGAUAAUACCCGAUAGAUCAUUA-UACCUGG
AACGGUUUAUGGUCCAAA-UGA--------UUCG---------UCG-CCGUAGGGUGGGA
CUGCGGCCUAUCAGCUUGUUGGUGAGGUAAUGGCCCACCAAGGCUAUUACAGGUACGGGC
UCUGAGAGGAGAAGCCCGGAGAUGGGUACUGAGACACGGACCCAGGCCCUAUGGGGCGCA
GCAGGCGAGAAACCUUUGCAAUGUGCGCAAGCACGACAAGGUUAAUCCGAGUGUUUCCUG
CU-A-AAGGAAUCUUUUGUUAGUUCUAAAACCACUGAUGAAUAAGGGGUGGGCAAGUCUG
GUGUCAGCCGCCGCGGUAAAACCAGCACCUCAAGUGGUCAGGAUGAUUAUUGGGCCUAAA
GCAUCCGUAGCCUGUUUUGUAAGUUUCCGGUUAAAUCCAUUAGCUCAACUAAUGGGC-CG
CCGAAAAUACUGCAAAACUAGGGAGUGGGAGAGGUAGACGGUACUCGGUAGGAAGGGGUA
AAAUCCUUUGAUCUAUUGAUGACCACC-UGUGGCGAAGGCGGUCUACCAGAACACGUUCG
ACGGUGAGGGAUGAAAGCUGGGGGAGCAAACCGGAUUAGAUACCCGGGUAGUCCCAGCUG
U-AACUAUGCAAACUCGGUGAUGCAUUGGCUUGU-GCCAGUGCAGUGCCGCAGGGAAGCC
GUUAAGUUUGCCGCCUGGGAAGUACGUACGCAAGUAUGAAACUUAAAGGAAUUGGCGGGG
GAGCACCACAAGGGGUGAAGCCUGCGGUUCAAUUGGAGUCAACGCCAGAAAUCUUACCCG
GAGAGACAGCAGA-AUGAAGGUCAAGCUGAAGACUUUACCAGACAAGCUGAGAAGUGGUG
CAUGGCCGUCGCCAGCUCGUGCCGUGAGAUGUCCUGUUAAGUCAGGUAACGAGCGAGAUC
CUUGCCUCUAGUUGCCACUAUUACUCUCAGGAGUAGUAGGGCGAAUUAGAGGGACUGCCG
UAGUUAAUACGGAGGAAGGAGAGGGCCACGGCAGGUCAGUAUGCCCUGAAACUCUGGGGC
CACACGCGGGCUGCAAUGAUAGUGACAAUGUGUUCCGAAUCCGAGAGGAGGAGGUAAUCC
UC-AAACGCUACCACAGUUAUGACUGAGGGCUGCAACUCGCCCUCACGAAUAUGGAAUCC
CUAGUAACUGCGUGUCAUU-ACCGCGCGGUGAAUACGUCCCUGCUCCUUGUACACACCGC
CCGUCGUUUCAUUGAAGUUUGCUUUUAGCGAGGUGACGUCUCAU-UGGCGUUAUCGAACU
UGAGGUAAGUGACAAGGGA-----------------------
>KU362425.1.1260
------------------------------------------------------------
---------------------------------GCUCAGUAACACGUGGAUAACACGCCC
UAGAGUGGAGGAUAAUCUCGGGAAAUUGAGAAUAAUACUCCAUAGAUCAUGA-AAUCUGG
AAUGAUUCAUGGUUCAAA--GU--------UCCG---------GC-GCUCUAGGAUUGGU
CUGCGGCUUAUCAGGUUGUAGUGGGUGUAACGGACCCACUAGCCAGUGACGAGUAUGGGC
CUUGAGAGAGGGAGCCCAGAGAUGGAUUCUGAGACACGAAUCCAGGCCCUACGGGGCGCA
GCAGUCGCGAAAACUUCACAAUGGAGGCAACUCCGAUGAGGGAAUUCCUAGUGCUAGUAC
AU-UAGUAUUAGCUUUUCUUUAGUAUAGAACGCUAAAGGAAUAAGGGCUGGGUAAGACGG
GUGCCAGCCGCCGCGGUAAUACCCGCAGCCCAAGUGGUGGUCGAUUUUAUUGAGUCUAAA
ACGUUCGUAGCCGGUUCAUUAAAUCCUUGGGUAAAUCGGGAAGCUUAACUUUCCGAC-UU
CCGAGGAGACUGGUGAACUUGGGACCGGGAGAGGCAAGAGGUACUUCUGGGGUAGGGGUA
AAAUCCUGUAAUCCUAGAAGGACCACC-GGUGGCGAAGGCGUCCUGCUAGAACGGAUCCG
ACGGUGAGGGACGAAGCCCUGGGUCGCAAACGGGAUUAGAUACCCCGGUAGUCCAGGGUG
UAAACGCUGCAGACUUGGUGUUGGGGACCCUUCGGGGGUGUUCAGUGCCGGAGAGAAGUU
GUUAAGUCUGCUACUUGGGGAGUACGUCCGCAAGGAUGAAACUUAAAGGAAUUGGCGGGG
GAGCACCACAACACGUGGAGCCUGCGGUUUAAUUGGAUUCAACGCCGGACAUCUCACCAG
AGGCGACAGCUGU-AUGAUAGCCAGGUUGAUGACUUUGCUUGACUAGCUGAGAGGAGGUG
CAUGGCCGCCGUCAGCUCGUACCGUGAGGCGUCCUGUUAAGUCAGGCAACGAGCGAGACC
CACGCCCUUAGUUACCAGCUUGUCCUUUUUUGGAUGAUGGGCACACUAAGGGGACCGCCU
AUGAUAAAUAGGAGGAAGGAGUGGACGACGGUAGGUCCGUAUGCCCCGAAUCCUCUGGGC
GACACGCGGGCUACAAUGGCUGGGACAAUGGGUUCCGACACCGAAAGGUGGAGGUAAUCC
UCUAAACUUAGUCGUAGUUCGGAUUGAGGACUGUAACUCGUUCUCAUGAAGCUGGAAUGU
GUAGUAAUCGCGUAUCAC-UAUUGCGCGGUGAAUACGUCCCUGCUCCUUGCACACACCG-
------------------------------------------------------------
------------------------------------------
>KX787747.1.1263
------------------------------------------------------------
---------------------------------GCUCAGUAACACGUGGAUAACCUACCC
UUAGGACUGGGAUAACCCUGGGAAACUGGGGAUAAUACUGGAUAGGCAAUUA-UUCCUGG
AAUGGAUUUUUGUUUAAA-UGU--------UUUU---------UCG-CCUAAGGAUGGGU
CUGCGGCCGAUUAGGUAGUUGGUUAGGUAACGGCUUACCAAGCCAUUGAUCGGUACGGGU
UGUGAGAGCAAGAGCCCGGAGAUGGAACCUGAGACAAGGUUCCAGGCCCUACGGGGUGCA
GCAGGCGCGAAACCUCCGCAAUGUGAGAAAUCGCGACGGGGGGAUCCCAAGUGCCAUUCU
UA-ACGGGAUGGCUUUUCAUUAGUGUAAAGAGCUUUUGGAAUAAGAGCUGGGCAAGACCG
GUGCCAGCCGCCGCGGUAACACCGGCAGCUCUAGUGGUAGCAAUUUUUAUUGGGCCUAAA
GCGUCCGUAGCCGGUUUAAUAAGUCUCUGGUGAAAUCCUGUAGCUUAACUGUGGGAAUUG
CUGGAGAUACUAUUAGACUUGAGACCGGGAGAGGUUAGGGGUACUCCCAGGGUAGAGGUG
AAAUUCUGUAAUCCUGGGAGGACCACC-UGUGGCGAAGGCGGCUAACUGGAACGAACCUG
ACGGUGAGGGACGAAAGCUAGGGGCGCGAACCGGAUUAGAUACCCGGGUAGUCCUAGCCG
UAAACGAUGCGGACUUGGUGUUGGGAUGGCUUUGAGCCGCUCCGGUGCCGAAGGGAAGCU
GUUAAGUCCGCCGCCUGGGAAGUACGGUCGCAAGACUGAAACUUAAAGGAAUUGGCGGGG
GAGCACCACAACGCGUGGAGCCUGCGGUUUAAUUGGAUUCAACGCCGGACAUCUCACCAG
AGGCGACAGCUGU-AUAAUAGCCAGGUUGAUGACUUUGCUUGACUAGCUGAGAGGAGGUG
CAUGGCCGCCGUCAGCUCGUACCGUGAGGCGUCCUGUUAAGUCAGGCAACGAGCGAGACC
CACGCCCUUAGUUACCAGCAUAUCCUUUUUUGGAUGAUGGGCACACUAAGGGGACCGCCU
AUGAUAAAUAGGAGGAAGGAGUGGACGACGGUAGGUCCGUAUGCCCCGAAUCCUCUGGGC
AACACGCGGGCUACAAUGGCUAAGACAAUGGGUUCCGACACCGAAAGGUGGAGGUAAUCC
UCUAAACUCAGUCGUAGUUCGGAUUGAGGACUGUAACUCGUUCUCAUGAAGCUGGAAUGC
GUAGUAAUCGCGUAUCAC-UAUUGCGCGGUGAAUACGUCCCUGCUCCUUGCACACACCGA
------------------------------------------------------------
------------------------------------------
>LFRW01000036.25222.26657
--UCCGGUUGAUCCUGCCGGCGGCCACCGCUAUUGGAAUACGAUUAAGACAUGCGAGUCG
AGAGAC----AUCUG-----GUCUCGGCGAACCGCUCAGUAACACGUGGAUAACAUGCCC
UAAGGUGGGGGAUAAUCUCGGGAAACUGAGGAUAAUACCCCAUAGGUCUUCU-CUGCUGG
AAUGCUUGAAGGCCGAAA--AC--------UCCG---------GU-GCCUUAGGAUUGGU
CUGCGGCCUAUCAGGUUGUAGUGGGUGUAAUGGACCCACUAGCCCGUGACGGGUAUGGGC
CUUGAGAGAGGGAGCCCAGAGAUGGACUCUGAGACAUGAGUCCAGGCCCUACGGGGCGCA
GCAGUCGCGAAAACUUCGCAAUGGGGGCAACCCCGACGAGGGAAUUCCAAGUGCCAGCAC
UU-U-GUGUUGGCUGUUCUCCUGUCUAAAAAACAGGAGGAGUAAGGGGCGGGUAAGACGG
GUGCCAGCCGCCGCGGUAAUACCCGCGCCCCUAGUGGUGGUCGAUAUUAUUGAGCCUAAA
ACGUCCGUAGCCGGUCUUUUAAAUCUUUGGGCAAAUCGGGCAGCUUAACUGUCCGAC-UU
CCGAGGAGACUGGAAGACUUGGGACCGGGAGAGGUCAGAGGUACUUCUGGGGUAGGGGUA
AAAUCCUGUAAUCCUGGAAGGACCACC-GGUGGCGAAGGCGUCUGACUAGAACGGAUCCG
ACGGUGAGGGACGAAGCCCUGGGGCGCAAACGGGAUUAGAUACCCCGGUAGUCCAGGGUG
UAAACGCUGCGGGCUUGGUGUUGGGGGUCCUUCGUGGGCGCCCAGUGCCGGAGAGAAGUU
GUUAAGCCUGCUGCUUGGGGAGUAUGUCCGCAAGGAUGAAACUUAAAGGAAUUGGCGGGG
GAGCACCGCAACGGGAGGAGCGUGCGGUUCAAUUGGAUUCAACGCCGAAAAACUCACCAG
GAGCGACGGAUAU-AUGAAGGUCAAGCUGAUGACUUUACCUGAUUUUCCGAGAGGUGGUG
CAUGGCCGUCGUCAGUUCGUACCGUAAGGCGUUCUCUUAAGUGAGAUAACGAACGAGACC
CUCACCUUUAAUUGCUAGUCUCUUC-UCCG-GAGG-AGGCGCACAUUAAAGGGACCGCUG
GCGCUAAGCCAGAGGAAGGUGAGGUCAACGGUAGGUCCGUAUGCCCCGAAUCUCCUGGGC
AACACGCGCGCUACAAAGGACGGGACAAUGGGCUUCCACACCGAAAGGUGGAGACAAUCC
CG-AAACCCGCCCAUAGUUCGGAUUGUGGGCUGUAACUCGCCCACAUGAAGCUGGAUUCC
GUAGUAAUCGCCUGUCAA-CAUCAGGCGGUGAAUAUGCCCCUGCUCCUUGCACACACCGC
CCGUCAAACCACCCGAGUUGGGUUUCAGUAAGGAUAUCUCUCAU-UGGGGUCUUCGAACU
GAGAUUCAGCAAGGAGGGUUAAGUCGUAACAAGGUAUCU---
>LN574494.1.1308
----------------------CCGACUGCUAUCAGAGUGGGACUAAGCCAUGCGAGUCA
-ACGCA----GCAA------UGCGUGGCAUACGGCUCAGUAACACGUAGUCAACAUGCCC
AGGGGACGUGGAUAACCUCGGGAAACUGAGGAUAAACCGCGAUAGGCCAAAG-UUUCUGG
AAUGGACUUUGGCUGAAA-CCU--------AC-A---------UGG-CCCCUGGAUUGGA
CUGCGGCCGAUCAGGCUGUUGGUGAGGUAAUGGCCCACCAAACCUGUAACCGGUACGGGC
UCUGAGAGGAGGAGCCCGGAGAUGGGCACUGAGACAAGGGCCCAGGCCCUAUGGGGCGCA
GCAGGCGCGAAACCUCUGCAAUAGGCGAAAGCUUGACAGGGUUACUCUGAGUGAUGUCCG
UU-A-AGGGCAUCUUUUGGCACCUCUAAAAAUGGUGCAGAAUAAGGGGUGGGCAAGUCUG
GUGUCAGCCGCCGCGGUAAUACCAGCACCCCGAGUGGUCGGGACGAUUAUUGGGCCUAAA
GCAUCCGUAGCCGGUUCUGCAAGUCUUCCGUUAAAUCCACCUGCUCAACAGAUGGGC-UG
CGGAGGAUACUACAGGGCUAGGAGGCGGGAGAGGCAAGCGGUACUCAGUGGGUAGGGGUA
AAAUCCUCUGAUCCACUGAAGACCACC-AGUGGCGAAAGCGGCUUGCCAGAACGCGCUCG
ACGGUGAGGGAUGAAAGCUGGGGGAGCAAACCGGAUUAGAUACCCGGGUAGUCCCAGCUG
UAAACGAUGCAGACUCGGUGAUGAAUUGGCUUAUUGCUAAUUCAGUGCCGCAGGGAAGCC
GUUAAGUUUGCCGCCUGGGGAGUACGGUCGCAAGACUGAAACUUAAAGGAAUUGGCGGGG
GAGCACCACAAGGGGUGAAGCCUGCGGUUCAAUUGGAGUCAACGCCGGAAAUCUUACCGG
GGGCGACAGCAGA-GUGAAGGUCAAGCUGAAGACUUUACCAGACAAGCUGAGAGGAGGUG
CAUGGCCGUCGCCAGCUCGUGCCGUGAGGUGUCCUGUUAAGUCAGGUAACGAGCGAGAUC
CCUGCCUCUAGUUGCUACUAGUACUCUCAGGAGUGUUGGGGCUAAUUAGAGGGACCGCUG
CCGCUGAGGCGGAGGAAGGAGGGGGCUACGGCAGGUCAGUAUGCCCCGAAACCCUCGGGC
CACACGCGGGCUGCAAUGGUAAGGACAAUGAGUUCCGAUUCCGGAAGGAGGAGGCAAUCU
UU-AAACCUUACCCCAGUUAUGAUUGAGGGCUGAAACUCGCCCUCAUGAAUAUGGAAUCC
CUAGUAAUCGCGUGUCACC-AUCGCGCGGUGAAUACGUCCCUGCUCCUU-----------
------------------------------------------------------------
------------------------------------------
>MF787961.1.1256
------------------------------------------------------------
---------------------------------GCUCAGUAACACGUGGAGAACGUGCCC
UUAAGUGGGGGAUAAUCUCGGGAAAUUGAGGAUAAUACCCCAUAGGUCAUGG-GAUCUGG
AAUGACCCAUGGUUCAAA--GU--------UCCG---------GC-GCUUAAGGAUCGCU
CUGCGGCCUAUCAGGUAGUAGUGGGUGUAAAGUACCCCCUAGCCUACGACGGGUAUGGGC
CUUGAGAGAGGGAGCCCAGAGUUGGAUUCUGAGACACGAAUCCAGGCCCUACGGGGCGCA
GCAGUCGCGAAAACUUCACACUGGGGGGAACCCCGAUGAGGGAAAUCCUAGUGCUAGGAC
AU-U-GUUCUAGCUUUUCUCAAGCGUAGAUAACUUGAGGAAUAAGGGCUGGGUAAGACGG
GUGCCAGCCGCCGCGGUAAUACCUGCAGCCCAAGUGGUGGUCGAUUUUAUUGAGUCUAAA
ACGUUCGUAGCCGGUUUGGUAAAUCUUUGGGUAAAUCGGGAAGCUUAACUUUCCGAC-UU
CCGAAGAGACUGUCAAACUUGGGACCGGGAGAGGCUAGAGGUACUUCUGGGGUAGGGGUA
AAAUCCUGUAAUCCUAGAAGGACCACC-GGUGGCGAAGGCGUCUAGCUAGAACGGAUCCG
ACGGUGAGGGACGAAGCCCUGGGUCGCAAACGGGAUUAGAUACCCCGGUAGUCCAGGGUG
UAAACGCUGCAGACUUGGUGUUGGAGGCCCUUCGGGGGCAUUCAGUGCCGGAGAGAAGUU
GUUAAGUCUGCUACUUGGGGAGUACGUCCGCAAGGAUGAAACUUAAAGGAAUUGGCGGGG
GAGCACCGCAACGGGAGGAACGUGCGGUUUAAUUGGAUUCAACACCGGAAAACUCACCAG
CAGCGACUAUUAC-AUGAAAGUCAGGCCGAUGACCUUACUAGAUUUUUAGAGAGGUGGUG
CAUGGCCGUCGUCAGUUCGUACCGUAAGGCGUUCUCUUAAGUGAGAUAACGAACGAGACC
CUCACCAAUAAUUGCUACUGCGUCG-UCCG-CGGC-GUAGGCACAUUAUUGGGACCGCUG
GCGCUAAGUCAGAGGAAGGAGAGGUCAACGGUAGGUCAGUAUGCCCCGAAUCUGCUGGGC
UACACGCGCGUUACAAAGGGCGGGACAAUGGGCUCCGACGCCGAAAGGCGAAGGCAAUCU
CG-AAACCCGUCCGUAGUUCGGAUUGAGGGUUGUAACUCACCCUCAUGAAGCUGGAUUCC
GUAGUAAUCGCGAAUCAA-CAACUCGCGGUGAAUAUGCCCCUGCUCCUUGCACACACCG-
------------------------------------------------------------
------------------------------------------
>KM213864.1.1403
------------------GGCGGCCACCGCUAUAGGAAUUCGAUUAAGACAUGCGAGUCG
AGAGAC----GUUUG-----GUCUCGGUGGACUGCUCAGUAACACAUGGAUAACGUGCCC
UUAAGUGGGGGAUAAUCUCGGGAAACUGAGGAUAAUACCCCAUAGACCAUGG-GAUCUGG
AAUGACCUGUGGUUCAAA--GU--------UCCG---------GC-GCUUAAGGAUCGGU
CUGUGGCCUAUCAGGCAGUAGUGGGUGUAAUGUACCCCCUAGCCGAUUACGGGUAUGGGC
CUUGAGAGAGGGAGCCCAGAGUUGGAUUCUGAGACACGAAUCCAGGCCCUACGGGGCGCA
GCAGUCGCGAAAACUUCACAAUGGGCGCAAGCCCGAUGAGGGAAUUCCUAGUGCUAGCUC
UU-U-GAGUUAGCUUUUCUUCAGCGUAGAUAACUGGAGGAAUAAGGGCUGGGUAAGACGG
GUGCCAGCCGCCGCGGUAAUACCCGCAGCCCGAGUGGUGGUCGAUUUUAUUGAGUCUAAA
ACGUUCGUAGCCGGUCUGAUAAAUCCUUGGGUAAAUCGGGAAGCUCAACUUUCCGAA-UU
CCGAGGAGACUGUUAGACUUGGGAUCGGGAGAGGUAAGAGGUACUUCAGGGGUAGGGGUA
AAAUCCUGUAAUCCUUGGAGGACCACC-GGUGGCGAAGGCGUCUUACUAGAACGAAUCCG
ACGGUGAGGGACGAAGCCCUAGGUCGCAAACGGGAUUAGAUACCCCGGUAGUCUAGGGUG
UAAACGCUGCAGACUUGGUGUUGGAGGCCCUUCGGGGGCAUUCAGUGCCGGAGAGAAGUU
GUUAAGUCUGCUACUUGGGGAGUACGUCCGCAAGGAUGAAACUUAAAGGAAUUGGCGGGG
GAGCACCGCAACGGGAGGAGCGUGCGGUUUAAUUGGAUUCAACACCGGAAAACUCACCAA
GGGAGACUAUCAC-AUGAAGGCCAGGCUAAUGACUUUGCCUGAUUCUUAGAGAAGUGGUG
CAUGGCCAUCGUCAGUUCGUACUGUAAAGCGUUCUCUUAAGUGAGAUAACGAACAAGACC
CUCACUUAUAAUUGCUACCUCGAUC-UCCG-GAUC-GAAAGCACAUUAUCGGGACCGCUG
GCGCUAAGUCAGAGGAAGGAGAGGUCAACGGUAGGUCAGUAUGCCCUGAAUCUCUUGGGC
UACACGCGCGCUACAAAGGGCGGGACAAUGAGUUCCGACACCGAGAGGUGAAGGUAAUCU
CG-AAACCCGUCCGUAGUUCGGACUGAGGGUUGUAACUCACCCUCACGAAGCUGGAUUCC
GUAGUAAUCGCGAAUCAAA-AACUCGCGGUGAAUAUGCCCCUGCUCCUUGCACACACCGC
CCGUCAAACCAUCCGAGUCGGGUUUCAGUGAGGCUGCCCU-UUU-UGGGGUAUUCGAGCU
GAGAUUCAGCAAGGAAGGUU----------------------
>MG807268.1.955
------------------------------------------------------------
---------------------------------GCUCAGUAACACGUGGAUAACAUGCCC
UAGAGUGGAGGAUAAUCUCGGGAAAUUGAGGAUAAUACUCCAUAGAUCAUGG-AAUCUGG
AACGAUUCAUGGUUCAAA--GU--------UCCG---------GC-GCCCUAGGAUUGGU
CUGCGGCUUAUCAGGUAGUAGUGGGUGUAACGGACCCACUAGCCAAUGACGAGUAUGGGC
CUUGAGAGAGGAAGCCCAGAGAUGGAUUCUGAGACACGAAUCCAGGCCCUACGGGGCGCA
GCAGUCGCGAAAACUUCACAAUGGAGGCAACUCCGAUGAGGGAACUCCUAGUGCUAUUAC
UU-UAGUGAUAGCUUUUCUCAAGCGUAGAUAACUUGAGGAAUAAGGGCUGGGUAAGACGG
GUGCCAGCCGCCGCGGUAAUACCCGCAGCCCAAGUGGUGGUCGAUUUUAUUGAGUCUAAA
ACGUUCGUAGCCGGUUCAUUAAAUCCUUGGGUAAAUCGGGAAGCUUAACUUUCCGAC-UU
CCGAGGAGACUGGUGAACUUGGGACCGGGAGAGGCAAGAGGUACUUCUGGGGUAGGGGUA
AAAUCCUGUAAUCCUAGAAGGACCACC-GGUGGCGAAGGCGUCUUGCUAGAACGGAUCCG
ACGGUGAGGGACGAAGCCCUGGGUCGCAAACGGGAUUAGAUACCCCGGUAGUCCAGGGUG
UAAACGCUGCAGACUUGGUGUUGGAGACCCUUCGUGGGUGUUCAGUGCCGGAGAGAAGUU
GUUAAGUCUGCUACUUGGGGAGUACGUCCGCAAGGAUGAAACUUAAAGGAAUUGGCGGGG
GAGCACCGCAACGGGAGGAACAUGCGGUUUAAUUGGAUUCAACACCGGAAAACUCACCAG
CGGCGACUAUUAC-AUGAAAGUCAGGCCGAUGACCUUACUAGAUUUUUAGAGAGGUGGUG
CAUGGCCGUCGUCAGUUCGUACCGUAAGGCGUUCUCUUAAGUGAGAUAACGA--------
------------------------------------------------------------
------------------------------------------------------------
------------------------------------------------------------
------------------------------------------------------------
------------------------------------------------------------
------------------------------------------------------------
------------------------------------------
>KM650113.1.1230
------------------------------------------------------------
-------------------------------------------------AUAAUCUACCC
UUAGGACCGGGAUAACCUUGGGAAACUGAGGAUAAUACUGGAUAGGCAAUUA-UUCCUGU
AAUGGUUUUUUGUUUAAA-UGU--------UUUU---------UCG-CCUAAGGAUGAGU
CUGCGGCCGAUUAGGUAGUUGGUUAGGUAAUGGCUUACCAAGCCGUUGAUCGGUACGGGU
UGUGAGAGCAAGAGCCCGGAGAUGGAACCUGAGACAAGGUUCCAGGCCCUACGGGGUGCA
GCAGGCGCGAAACCUCCGCAAUGUGAGAAAUCGCGACGGGGGGAUCCCAAGUGCCAUUCU
UA-ACGGGAUGGCUUUUCAUUAGUGUAAAGAGCUUUUGGAAUAAGAGCUGGGCAAGACCG
GUGCCAGCCGCCGCGGUAACACCGGCAGCUCUAGUGGUAGCUGUUUUUAUUGGGCCUAAA
GCGUUCGUAGCCGGUUUGAUAAGUCACUGGUGAAAUCCUGUAGCUUAACUGUGGGAAUUG
CUGGUGAUACUGUUGAACUUGAGGUCGGGAGAGGUUAGCGGUACUCCCGGGGUAGAGGUG
AAAUUCUGUAAUCCCGGGAGGACCACC-UGUGGCGAAGGCGGCUAACUGGAACGAACCUG
ACGGUGAGGGACGAAAGCCAGGGGCGCGAACCGGAUUAGAUACCCGGGUAGUCCUGGCCG
UAAACGAUGCGGACUUGGUGUUGGGAUGGCUUUGAGCCGCUCCGGUGCCGAAGGGAAGCU
GUUAAGUCCGCCGCCUGGGAAGUACGGUCGCAAGACUGAAACUUAAAGGAAUUGGCGGGG
GAGCACCACAACGCGUGGAGCCUGCGGUUUAAUUGGAUUCAACGCCGGACAUCUCACCAG
AGGCGACAGCUGU-AUGAUAGCCAGGUUGAUGACUUUGCUUGACUAGCUGAGAGGAGGUG
CAUGGCCGCCGUCAGCUCGUACCGUGAGGCGUCCUGUUAAGUCAGGCAACGAGCGAGACC
CACGCCCUUAGUUACCAGCAUAUCCUUUUUUGGAUGAUGGGCACACUAAGGGGACCGCCU
AUGAUAAAUAGGAGGAAGGAGUGGACGACGGUAGGUCCGUAUGCCCCGAAUCCUCUGGGC
AACACGCGGGCUACAAUGGCUAAGACAAUGGGUUCCGACACCGAAAGGUGGAGGUAAUCC
UCUAAACUCAGUCGUAGUUCGGAUUGAGGACUGUAACUCGUUCUCAUGAAGCUGGAAUGC
GUAGUAAUCGCGUAUCAC-UAUUGCGCGGUGAAUACGUCCCUG-----------------
------------------------------------------------------------
------------------------------------------
>U55235.1.1357
----------------------------GCUAUUGGGAUUCG-UUAAGCCAUGCAAGUCG
AACGAGU---UUAG-----ACUCGUGGCGUACGGCUCAGUAACACGUGGAUAACCUACCC
UUAGGACUGGGAUAACCCUGGGAAACUGGGGAUAAUACUGGAUAGGCAAUUA-UUCCUGU
AAUGGUUUUUUGUUUAAA-UGU--------UUUU---------UCG-CCUAAGGAUGGGU
CUGCGGCCGAUUAGGUAGUUGGUUAGGUAAUGGCUUACCAAGCCUUUGAUCGGUACGGGU
UGUGAGAGCAAGAGCCCGGAGAUGGAACCUGAGACAAGGUUCCAGGCCCUACGGGGUGCA
GCAGGCGCGAAACCUCCGCAAUGUGAGAAAUCGCGACGGGGGGAUCCCAAGUGCCAUUCU
UA-ACGGGAUGGCUUUUCAUUAGUGUAAAGAGCUUUUGGAAUAAGAGCUGGGCAAGACCG
GUGCCAGCCGCCGCGGUAACACCGGCAGCUCUAGUGGUAGCAGUUUUUAUUGGGCCUAAA
GCGUCCGUAGCCGGUUUAAUAAGUCUCUGGUGAAAUCCUGCAGCUUAACUGUGGGAAUUG
CUGGAGAUACUAUUAGACUUGAGAUCGGGAGAGGUUAGAGGUACUCCCAGGGUAGAGGUG
AAAUUCUGUAAUCCUGGGAGGACCGCC-UGUUGCGAAGGCGUCUGACUGGAACGAUUCUG
ACGGUGAGGGACGAAAGCUAGGGGCGCGAACCGGAUUAGAUACCCGGGUAGUCCUAGCUG
UAAACGAUGCGGACUUGGUGUUGGGGUGGCUUUGAGCUGUCCCAGUGCCGAAGGGAAGCU
GUUAAGUCCGCCGCCUGGGAAGUACGGUCGCAAGACUGAAACUUAAAGGAAUUGGCGGGG
GAGCACCACAACGCGUGGAGCCUGCGGUUUAAUUGGAUUCAACGCCGGACAUCUCACCAG
AGGCGACAGCUGU-AUGAUAGCCAGGUUGAUGACUUUGCUUGACUAGCUGAGAGGAGGUG
CAUGNCCGCCGUCAGCUCGUACCGUGAGGCGUCCUGUUAAGUCAGGCAACGAGCGAGACC
CACGCUCUUAGUUACCAGCGGAUCCUUUUUUGGAUGCCGGGCACACUAAGGGGACCGCCU
AUGAUAAAUAGGAGGAAGGAGUGGACGACGGUAGGUCCGUAUGCCCCGAAUCCUCUGGGC
AACACGCGGGCUACAAUGGCUGAGACAAUGGGUUCCGACGCCGAAAGGCGGAGGUAAUCC
UCUAAACUUAGUCGUAGUUCGGAUUGAGGACUGUAACUCGUUCUCAUGAAGCUGGAAUGC
GUAGUAAUCGCGUGUCAC-AAUCGCGCGGUGAAUACGUCCCUGCUCCUUGCACACACCGC
CCGUCACGCCACCCAAAAAGGGCUUGGAUGAGGAUUU-----------------------
------------------------------------------
>KP338996.1.1306
---------------------GGUUACUGCUAUCGAGGUUCGA-CAAGCCAUGCGAGUCG
AAUGUA----GCAA-----UA-CAUGGCGAACUGCUCAGUAACACGUGGACAACCUGCCC
UUAGGACGGGGAUAAACCCGGGAAACUGGGUAUAAUACCCGAUAGGUCUCGA-UUGCUGG
AAUGCUAAUAGGCCGAAA--AC--------UCCG---------GU-GCCUUAGGAUUGGU
CUGCGGUCUAUCAGGCUGUAGUGGGUGUAAUGGACCCACUAGCCCGUGACGGAUAUGGGC
CUUGAGAGAGGGAGCCCAGAGAUGGACUCUGAGACAUGAGUCCAGGCCCUACGGGGCGCA
GCAGUCGCGAAAACUUCGCAAUGGGGGCAACCCCGACGAGGGAAUUCCAAGUGCUAGCAC
UU-U-GUGUUAGCUGUUCUCCUGUCUAAAAAACAGGAGGAGUAAGGGGCGGGUAAGACGG
GUGCCAGCCGCCGCGGUAAUACCCGCGCCCCAAGUGGUGGUCGAUAUUAUUGAGCCUAAA
ACGUCCGUAGCCGGUCUUCUAAAUCCUUGGGUAAAUCGGGCAGCUUAACUGUCCGAA-GU
CCGGGGAGACUGGGAGACUUGGGACCGGGAGAGGUCAGAGGUACUUCUGGGGUAGGGGUA
AAAUCCUGUAAUCCUGGAAGGACCACC-GGUGGCGAAGGCGUCUGACUAGAACGGAUNNN
ACGGUGAGGGACGAAGNCCNGGGGCGCAAACGGGAUUAGAUACCCCGGUAGUCCAGGGUG
UAAACGCUGCGGGCUUGGUGUUGGGGGUCUUUAGUGGGCGCCCAGUGCCGGAGAGAAGUU
GUUAAGCCUGCUGCUUGGGGAGUAUGUCCGCAAGGAUGAAACUUAAAGGAAUUGGCGGGG
GAGCACCGCAACGGGAGGAGCGUGCGGUUCAAUUGGAUUCAACGCCGAAAAACUCACCAG
GAGCGACGGAUAU-AUGAAGGUCAAGCUGAUGACUUUACCUGAUUUUCCGAGAGGUGGUG
CAUGGCCGUCGUCAGUUCGUACCGUAAGGCGUUCUCUUAAGUGAGAUAACGAACGAGACC
CUCACCAUUAAUUGCUAGUCCUUUC-UCCG-GAGG-GGGCGCACAUUAAUGGGACCGCUG
GCGCUAAGUCAGAGGAAGGAGAGGUCAACGGUAGGUCCGUAUGCCCCGAAUCCCCUGGGC
AACACGCGCGCUACAAAGGGUGGGACAAUGGGCUUCGACACCGAAAGGUGAAGACAAUCC
UC-AAACCCAUCCAUAGUUCGGAUCGGGGGCUGUAACCCGCCCCCGUGAAGCUGGAUUCC
UUAGUAAUCGCUUGUCAA-CAUCAAGCGGUGAAUAUGCCCCUGCUCCU------------
------------------------------------------------------------
------------------------------------------
>KX197472.1.1417
----------------------GCGAU-GCAAUGGGG-UC-GAUUUAG-CAUGCUAGUUG
CACGAGU---UUAG-----ACUCGUUGCGGAAAGCUCAGUAACACGUGGACAAACUACCC
UACGGAGAACGAUAACCUCGGGAAACUGAGGCUAAUAGUUCAUAGGAGAGUC-GCGCUGG
AAUGCCGACUCUCCCAAA-CGC--------UCCG---------GCG-CCGUAGGAUGUGU
CUGCGGCCGAUUAGGUAGACGGUGGGGUAACGGCCCACCGUGCCGAUAAUCGGUACGGGU
UGUGAGAGCAAGAGCCCGGAGACGGAAUCUGAGACAAGAUUCCGGGCCCUACGGGGCGCA
GCAGGCGCGAAACCUUUACACUGCACGCAAGUGCGAUAAGGGGACCCCAAGUGCGAGGGC
AUAUAGUCCUCGCUUUUCUCGACUGUAAGGCGGUCGAGGAAUAAGAGCUGGGCAAGACCG
GUGCCAGCCGCCGCGGUAAUACCGGCAGCUCAAGUGAUGACCGAUAUUAUUGGGCCUAAA
GCGUCCGUAGCCGGCCAUGAAGGUUCAUCGGGAAAUCCGCCAGCUCAACUGGCGGGCGUC
CGGUGAAAACCACAUGGCUUGGGACCGGAAGGCUCGAGGGGUACGUCCGGGGUAGGAGUG
AAAUCCCGUAAUCCUGGACGGACCACC-GAUGGCGAAAGCACCUCGAGAAGACGGAUCCG
ACGGUGAGGGACGAAAGCUAGGGUCUCGAACCGGAUUAGAUACCCGGGUAGUCCUAGCUG
UAAACGAUGCUCGCUAGGUGUGACACAGGCUACGAGCCUGUGUUGUGCCGUAGGGAAGCC
GAGAAGCGAGCCGCCUGGGAAGUACGUCCGCAAGGAUGAAACUUAAAGGAAUUGGCGGGG
GAGCACUACAACCGGAGGAGCCUGCGGUUUAAUUGGACUCAACGCCGGACAUCUCACCAG
CUCCGACUACAGUGAUGACGAUCAGGUUGAUGACCUUAUCCGACGUGUAGAGAGGAGGUG
CAUGGCCGCCGUCAGCUCGUACCGUGAGGCGUCCUGUUAAGUCAGGCAACGAGCGAGACC
CGCACUUCUAAUUGCCAGCAGCAGU-UUCG-ACUGGCUGGGUACAUUAGAAGGACUGCCG
CUGCUAAAGCGGAGGAAGGAACGGGCAACGGUAGGUCAGUAUGCCCCGAAUGAGCUGGGC
UACACGCGGGCUACAAUGGUCGAGACAAUGGGUUGCUAUCUCGAAAGAGAACGCUAAUCU
CCUAAACUCGAUCGUAGUUCGGAUUGAGGGCUGAAACUCGCCCUCAUGAAGCUGGAUUCG
GUAGUAAUCGCAUUUCAA-UAGAGUGCGGUGAAUACGUCCCUGCUCCUUGCACACACCGC
CCGUCAAAGCACCCGAGUGAGGUCCGGAUGAGGCCACC---ACAC---GGUGGUCGAAUC
UGGGCUUCGCAAGGGGGCU-AAGUCG-AACAAG--AGCAGGA
>LDXL01000006.3492.4911
--UCCGGUUGAUCCUGCCGGACCUGACUGCUAUCGGAUUGGUACUAAGCCAUGUGAGUCA
-UUGUA----GCAA------UACAAGGCAUACGGCUCAGUAACACGUAGUCAAUCUACCC
UAUGGACGUGGAUAACCUCGGGAAACUGAGAAUAAUCCGCGAUAGAUCAUUA-AUCCUGG
AACGGUUUAUGGUCCAAA-UGA--------UUCG---------UCG-CCAUAGGAUGGGA
CUGCGGCCUAUCAGCUUGUUGGUGAGGUAAUGGCCCACCAAGGCUAUUACAGGUACGGGC
UCUGAGAGGAGAAGCCCGGAGAUGGGUACUGAGACACGGACCCAGGCCCUAUGGGGCGCA
GCAGGCGAGAAACCUUUGCAAUGUGCGCAAGCACGACAAGGUUAAUCCGAGUGUUUCCUG
CU-A-AAGGAAUCUUUUGUUAGUUCUAAAACCACUGAUGAAUAAGGGGUGGGCAAGUCUG
GUGUCAGCCGCCGCGGUAAAACCAGCACCUCAAGUGGUCAGGAGGAUUAUUGGGCCUAAA
GCAUCCGUAGCCGGUUCUGUAAGUUUCCGGUUAAAUCCACUAGCUCAACUAAUGGGC-UG
CCGGAAAUACUGCAGAACUAGGGAGUGGGAGAGGUAGACGGUACUCGGGAGGAAGGGGUA
AAAUCCUUUGAUCUCUUGAUGACCACC-UGUGGCGAAGGCGGUCUACCAGAACACGUUCG
ACGGUGAGGGAUGAAAGCUGGGGGAGCAAACCGGAUUAGAUACCCGGGUAGUCCCAGCUG
UAAACGAUGCAGACUCGGUGAUGCACUGGCUUAUGGCCAGUGCAGUGCCGCAGGGAAGCC
GUUAAGUUUGCCGCCUGGGAAGUACGUACGCAAGUAUGAAACUUAAAGGAAUUGGCGGGG
GAGCACCACAAGGGGUGAAGCCUGCGGUUCAAUUGGAGUCAACGCCAGAAAUCUUACCCG
AAGAGACAGCAGA-AUGAAGGUCAAGCUGGAGACUUUACCAGACAAGCUGAGAAGUGGUG
CAUGGCCGUCGCCAGCUCGUGCCGUGAGAUGUCCUGUUAAGUCAGGUAACGAGCGAGAUC
CCUGCCUCUAGUUGCCACCAUUACUCUCAGGAGUAGUGGGGCGAAUUAGCGGGACCGCCG
CAGUUAAUGCGGAGGAAGGAGGGGGCCACGGCAGGUCAGUAUGCCCUGAAACUUUGGGGC
CACACGCGGGCUGCAAUGGUAGUGACAAUGGGUUCCGAACCCGAAAGGCGGAGGUAAUCC
UC-AAACACUACCACAGUUAUGAUUGAGGGCUGCAACUCGCCCUCAUGAAUAUGGAAUCC
CUAGUAAUUGCGCGUCACU-AUCGCGCGGUGAAUACGUCCCUGCUCCUUGCACACACCGC
CCGUCGUUUCAUUGAAGUUUGCUUUUAGCGAGGUGAUGUCUCAU-UGGCGUCAUCGAACU
UGAGGUAAGCAACAAGGGAA----------------------
>LN574373.1.1311
----------------------CCGACUGCUAUCAGAGUGGGACUAAGCCAUGCGAGUCG
-ACAUA----GCAA------UAUGUGGCAUACGGCUCAGUAACACGUAGUCAACAUGCCC
AGGGGACGUGGAUAACCUCGGGAAACUGAGGAUAAACCGCGAUAGGUCAUCA-CUUCUGG
AAUGGGUAAUGACUUAAA-CCU--------AU-A---------UGG-CCCCUGGAUUGGA
CUGCGGCCGAUCAGGCUGUUGGUGAGGUAAUGGCCCACCAAACCUGUAACCGGUACGGGC
UCUGAGAGGAGGAGCCCGGAGAUGGGCACUGAGACAAGGGCCCAGGCCCUAUGGGGCGCA
GCAGGCGCGAAACCUCUGCAAUAGGCGAAAGCUUGACAGGGUUACUCUGAGUGAUUUCCG
UU-A-AGGAGAUCUUUUGGCACCUCUAAAAAUGGUGCAGAAUAAGGGGUGGGCAAGUCUG
GUGUCAGCCGCCGCGGUAAUACCAGCACCCCGAGUGGUCGGGACGUUUAUUGGGCCUAAA
GCAUCCGUAGCCGGUUCUGCAAGUCUUCCGUUAAAUCCACCUGCUCAACAGAUGGGC-UG
CGGAGGAUACUACAGGGCUAGGAGGCGGGAGAGGCAAGCGGUACUCAGUGGGUAGGGGUA
AAAUCCUCUGAUCCACUGAAGACCACC-AGUGGCGAAGGCGGCUUGCCAGAACGCGCUCG
ACGGUGAGGGAUGAAAGCUGGGGGAGCAAACCGGAUUAGAUACCCGGGUAGUCCCAGCUG
UAAACGAUGCAGACUCGGUGAUGGGUUGGCUUUGUGCCAACCCAGUGCCGCAGGGAAGCC
GUUAAGUCUGCCGCCUGGGGAGUACGGUCGCAAGACUGAAACUUAAAGGAAUUGGCGGGG
GAGCACCACAAGGGGUGAAGCCUGCGGUUCAAUUGGAGUCAACGCCGGAAAUCUUACCGG
GGGCGACAGCAGA-GUGAAGGUCAAGCUGAAGACUUUACCAGACAAGCUGAGAGGAGGUG
CAUGGCCGUCGCCAGCUCGUGCCGUGAGGUGUCCUGUUAAGUCAGGUAACGAGCAAGAUC
CCUGCCUCUAGUUGCUACUGCUGGUCUCCGGACUAGCAGGGCUAAUUAGAGGGACCGCCG
CCGCUGAGGCGGAGGAAGGAGGGGGCUACGGCAGGUCAGUAUGCCCCGAAACCCUCGGGC
CACACGCGGGCUGCAAUGGUAAGGACAACGGGCUCCGAUUCCGAAAGGAGGAGGCAAUCC
CC-AAACCUUACCUCAGUUAUGAUUGAGGGCUGAAACUCGCCCUCAUGAAUCUGGAAUCC
CUAGUAACCGCGUGUCACU-AUCGCGCGGUGAAUACGUCCCUGCUCCUU-----------
------------------------------------------------------------
------------------------------------------
>M59139.1.1425
AAUCCGUUUGAUCCUGGCGGAAGCUACUGCUAUUGGGAUUCGAUUAAGCCAUGCAAGUCG
AAUGAAC---CUA------GUUCAUGGCAUACGGCUCAGUAACACGUGGAUAACCUACCC
UUAGGACCGGGAUAACUUUGGGAAACUGAAGAUAAUACUGGAUAUUAGGUUA-UGCCUGG
AAUGGUUUACCUUUGAAA-UGU--------AUUU---------UCG-CCUAAGGAUAGAU
CUGCGGCUGAUUAGGUCGUUGGUGGGGUAAUGGCCCACCAAGCCGAUGAUCGGUACGGGU
UGUGAGAGCAAGAGCCCGGAGAUGGAACCUGAGACAAGGUUCCAGACCCUACGGGGUGCA
GCAGGCGCGAAACCUCCGCAAUGUACGCAAGUGCGACGGGGGGAUCCCAAGUGUUAUUCU
UA-ACAGAAUAACUUUUCAUUAGUGUAAAAAGCUUUUAGAAUAAGAGCUGGGCAAGACCG
GUGCCAGCCGCCGCGGUAACACCGGCAGCUCAAGUGGUAGCUGUUUUUAUUGGGCCUAAA
GCGUUCGUAGCCGGUUUGAUAAGUCUUUGGUGAAAGCUUGUAGCUUAACUAUAAGAAUUG
CUGAAGAUACUGUCAGACNUGAAGUCGGGAGAGGUUAGAGGUACUACCGGGGUAGGGGUG
AAAUCCUAUAAUCCUGGGAGGACCACC-UGUGGCGAAGGCGUCUAACUGGAACGAUCUUG
ACGGUGAGUAACGAAAGCCAGGGGCGCGAACCGGAUUAGAUACCCGGGUAGUCCUGGCCG
UAAACGAUGUGGACUUGGUGUUGGAAUGGCCUCGAGUUGUUCCGGUGCCGAAGGGAAGCU
GUUAAGUCCACCGCCUGGGAAGUACGGUCGCAAGACUGAAACUUAAAGGAAUUGGCGGGG
GAGCACCACAACGCGUGGAGCCUNNNGUUUAAUUGGAUUCAACGCCGGACAUCUCACCAG
GAGCGACAGCAGA-AUGAUAAUCAGGUUGAUGACCUUAUUUGACUAGCUGAGAGGAGGUG
CAUGGCCGCCGUCAGCUCGUACCGUGAAGCGUCCUGUUAAGUCAGGCAACGAGCGAGACC
CACGCCCUUAGUUACCAACACAAUC-UCUG-GAUUGGUGGGCACACUAGGGGGACCGCCA
GUGAUAAACUGGAGGAAGGAGUGGACGACGGUAGGUCAGUAUGCCCCGAAUCUCCUGGGC
UACACGCGGGCUACAAUGGCUAUGGCAAUGGGUUUCUGCACUGAAAAGUGAUGGUAAUCU
CCUAAACAUAGUCUUAGUUCGGAUUGAGGGCUGUAACUCGCCCUCAUGAAGCUGGAAUGC
GUAGUAAUCGCAUGUCAC-AACCGUGCGGUGAAUACGUCCCUGCUCCUUGCACACACCGC
CCGUCACACCACCCAAAAAGGGUUUGGAUGAGGCCAUAAUUUCAAUGUUAUUGUCGAAUC
UAGGUUUUUUGAGGAGG-------------------------
>MF788051.1.1260
------------------------------------------------------------
---------------------------------GCUCAGUAACACGUGGAUAACAUGCCC
UAAAGCGGAGGAUAAUCUCGGGAAAUUGAGGAUAAUACUCCAUAGAUCAUAG-GAUCUGG
AAUGACUUAUGGUCGAAA--GU--------UCCG---------GCG-CUUCAGGAUUGGU
CUGCGGCCUAUCAGGUCGUAGUGGGUGUAACGGACCCACUAGCCGAUGACGGGUAUGGGC
CUUGAGAGAGGGAGCCCAGAGUUGGAUUCUGAGACACGAAUCCAGGCCCUACGGGGCGCA
GCAGUCGCGAAAACUUCACACUGGGGGCAACCCCGAUGAGGGAAAUCCUAGUGCUAGGAC
AU-U-GUUCUAGCUUUUCUCAAGCGUAGAUAACUUGAGGAAUAAGGGCUGGGUAAGACGG
GUGCCAGCCGCCGCGGUAAUACCUGCAGCCCAAGUGGUGGUCGAUUUUAUUGAGUCUAAA
ACGUUCGUAGCCGGUUUGGUAAAUCUUUGGGUAAAUCGGGAGGCUCAACUUUCCGAC-UU
CCGAAGAGACUGUCAAACUUGGGACCGGGAGAGGCUAGAGGUACUUCUGGGGUAGGGGUA
AAAUCCUGUAAUCCUAGAAGGACCACC-GGUGGCGAAGGCGUCUAGCUAGAACGGAUCCG
ACGGUGAGGGACGAAGCCCUGGGUCGCAAACGGGAUUAGAUACCCCGGUAGUCCAGGGUG
UAAACGCUGCCGACUUGGUGUUGGAGGCCCUUCGGGGGCAUUCAGUGCCGGAGAGAAGUU
GUUAAGUCGGCUACUUGGGGAGUACGUCCGCAAGGAUGAAACUUAAAGGAAUUGGCGGGG
GAGCACCACAACGCGUGGAGCCUGCGGUUUAAUUGGAUUCAACGCCGGACAUCUCACCAG
AGGCGACAGCUGU-AUGAUAGCCAGGUUGAUGACUUUGCUUGACUAGCUGAGAGGAGGUG
CAUGGCCGCCGUCAGCUCGUACCGUGAGGCGUCCUGUUAAGUCAGGCAACGAGCGAGACC
CACGCCCUUAGUUACCAGCUUAUCCUUUUUUGGAUGAUGGGCACACUAGGGGGACCGCCU
AUGAUAAAUAGGAGGAAGGAGUGGACGACGGUAGGUCCGUAUGCCCCGAAUCCUCUGGGC
AACACGCGGGCUACAAUGGCUGAGACAAUGGGUUCCGACACCGAAAGGUGGAGGUAAUCC
UCUAAACUUAGUCGUAGUUCGGAUUGAGGACUGUAACUCGUUCUCAUGAAGCUGGAAUGC
GUAGUAAUCGCGUAUCAC-UAUUGCGCGGUGAAUACGUCCCUGCUCCUUGCACACACCG-
------------------------------------------------------------
------------------------------------------
>U55233.1.1343
--------------------------CUGCUAUUGGGAUUCG-UUAAGCCAUGCAAGUCG
AACGAGU---UUAG-----GCUCGUGGCGUACGGCUCAGUAACACGUGGAUAACCUACCC
UUAGGACUGGGAUAACCCUGGGAAACUGGGGAUAAUACUGGAUAGGCAAUUA-UUCCUGU
AAUGGUUUUUUGUUUAAA-UGU--------UUUU---------UCG-CCUAAGGAUGGGU
CUGCGGCCGAUUAGGUAGUUGGUUAGGUAAUGGCUUACCAAGCCUUUGAUCGGUACGGGU
UGUGAGAGCAAGAGCCCGGAGAUGGAACCUGAGACAAGGUUCCAGGCCCUACGGGGUGCA
GCAGGCGCGAAACCUCCGCAAUGUGAGAAAUCGCGACGGGGGGAUCCCAAGUGCCAUUCU
UA-ACGGGAUGGCUUUUCAUUAGUGUAAAGAGCUUUUGGAAUAAGAGCUGGGCAAGACCG
GUGCCAGCCGCCGCGGUAACACCGGCAGCUCUAGUGGUAGCAGUUUUUAUUGGGCCUAAA
GCGUCCGUAGCCGGUUUAAUAAGUCUCUGGUGAAAUCCUGCAGCUUAACUGUGGGAAUUG
CUGGAGAUACUAUUAGACUUGAGAUCGGGAGAGGUUAGAGGUACUCCCAGGGUAGAGGUG
AAAUUCUGUAAUCCUGGGAGGACCGCC-UGUUGCGAAGGCGUCUGACUGGAACGAUUCUG
ACGGUGAGGGACGAAAGCUAGGGGCGCGAACCGGAUUAGAUACCCGGGUAGUCCUAGCUG
UAAACGAUGCGGACUUGGUGUUGGGGUGGCUUUGAGCUGUCCCAGUGCCGAAGGGAAGCU
GUUAAGUCCGCCGCCUGGGAAGUACGGUCGCAAGACUGAAACUUAAAGGAAUUGGCGGGG
GAGCACCACAACGCGUGGAGCCUGCGGUUUAAUUGGAUUCAACGCCGGACAUCUCACCAG
AGGCGACAGCUGU-AUGAUAGCCAGGUUGAUGACUUUGCUUGACUAGCUGAGAGGAGGUG
CAUGGCCGCCGUCAGCUCGUACCGUGAGGCGUCCUGUUAAGUCAGGCAACGAGCGAGACC
CACGCUCUUAGUUACCAGCGGAUCCUUUUU-GGAUGCCGGGCACACUAAGGGGACCGCCU
AUGAUAAAUAGGAGGAAGGAGUGGACGACGGUAGGUCCGUAUGCCCCGAAUCCUCUGGGC
AACACGCGGGCUACAAUGGCUGAGACAAUGGGUUCCGACGCCGAAAGGCGGAGGUAAUCC
UCUAAACUUAGUCGUAGUUCGGAUUGAGGACUGUAACUCGUUCUCAUGAAGCUGGAAUGC
GUAGUAAUCGCGUGUCAC-AAUCGCGCGGUGAAUACGUCCCUGCUCCUUGCACACACCGC
CCGUCACGCCACCCAAAAAGG---------------------------------------
------------------------------------------
>X82167.1.1460
-------UUGAUCCUGCCGGAGGCCAUUGCUAUUGGGAUUCGAUUUAGCCAUGCUAGUCG
CACGAGU---UUAG-----ACUCGUGGCGAAUAGCUCAGUAACACGUGGCCAAACUACCN
UUCGGAGCUCCAUACCCUCGGGAAACUGAGGCUAAUAGAGCAUACCACAAUC-CAGCUGG
AAUGAGGAUUGUGCCAAA-CGC--------UCCG---------GCG-CCGAAGGAUGUGG
CUGCGGCCGAUUAGGUAGACGGUGGGGUAACGGCCCACCGUGCCAAUAAUCGGUACGGGU
CAUGAGAGUGAGAACCCGGAGACGGAAUCUGAGACAAGAUUCCGGGCCNUACGGGGCGCA
GCAGGCGCGAAACCUUUACACUGCACGACAGUGCGAUAAGGGAAUCCCAAGUNCGCAGGC
AUAGAGCCUGCGCUUUUGUACACCGUAGGGAGGUGUACGAAUAAGGGCUGGGCAAGACCG
GUGCCAGCCGCCGCGGUAAUACCGGCAGCCCGAGUGAUGGCCGAUCUUAUUGGGCCUAAA
GCGUCCGUAGCUGGCCGCACAAGUCCAUCGGAAAAUCCACCCGCUCAACGGGUGGGCGUC
CGGUGGAAACUGUGUGGCUUGGGACCGGAAGGCGCGACGGGUACGUCCGGNGUAGGAGUG
AAAUCCCGUAAUCCUGGACGGACCGCCGAU-GGCGAAAGCACGUCGCGAGGACGGAUCCG
ACAGUNAGGGACGAAAGCCAGGGUCUCGAACCGGAUUAGAUACCCGGGUAGUCCUGGCCG
UAAACAAUGUCUGUUAGGUGUGGCUCCCACUACGAGUGGGUGCUGUGCCGUAGGGAAGCC
GCUAAACAGACNGCCUGGGAAGUACGUCCGCAAGGAUGAAACUUAAAGGAAUUGGCGGGG
GAGCACUACAACCGGAGGAGCNUGCGGUUUAAUUGGACUCAACGCCGGACAUCUCACCAG
CAUCGACUGUAGUAAUGACGAUCAGGUUGAUGACCUUAUCCGA-CUUCAGAGAGGAGGUG
CAUGGCCGCCGUCAGCUCGUACCGUGAGGCGUCCUGUUAAGUCAGGCAACGAGCGAGACC
CGCAUCCUUACUUGCCAGCAGCACU-GCGA-AGUGGCUGGGGACAGUAGGGAGACCGCCG
UGGCCAACACGGAGGAAGGAACGGGCAACGGUAGGUCAGUAUGCCCCGAAUGUGCUGGGC
AACACGCGGGCUACAAUGGUCGAGACAAAGGGUUCCAACUCCGAAAGGAGACGGUAAUCU
CAGAAACUCGAUCGUAGUUCGGAUUGUGGGCUGCAACUCGCCCACAUGAAGCUGGAUUCG
GUAGUAAUCGCGUGUCAC-AAGCGCGCGGUGAAUACGUCCCUGCUCCUUGCACACACCGC
CCGUCAAAGCACCCGAGUGAGGUCCGGAUGAGGCGCGU----UCC---ACGCGUCGAAUC
UNGGCUUCGCAAGGGGGCUUAAGUCGUAACAAGGUAGCCGUA
>Human_gut_BackhedF_MAG_GENOME003140
----------------------GCUACUGCUAUUGGGAUUCG-UUAAGCCAUGCAAGUCG
AACGAGU---UUAG-----GCUCGUGGCGUACGGCUCAGUAACACGUGGAUAACCUACCC
UUAGGACUGGGAUAACCCUGGGAAACUGGGGAUAAUACUGGAUAGGCAAUUA-UUCCUGU
AAUGGUUUUUUGUUUAAA-UGU--------UUUU---------UCG-CCUAAGGAUGGGU
CUGCGGCCGAUUAGGUAGUUGGUUAGGUAAUGGCUUACCAAGCCUUUGAUCGGUACGGGU
UGUGAGAGCAAGAGCCCGGAGAUGGAACCUGAGACAAGGUUCCAGGCCCUACGGGGUGCA
GCAGGCGCGAAACCUCCGCAAUGUGAGAAAUCGCGACGGGGGGAUCCCAAGUGCCAUUCU
UA-ACGGGAUGGCUUUUCAUUAGUGUAAAGAGCUUUUGGAAUAAGAGCUGGGCAAGACCG
GUGCCAGCCGCCGCGGUAACACCGGCAGCUCUAGUGGUAGCAGUUUUUAUUGGGCCUAAA
GCGUCCGUAGCCGGUUUAAUAAGUCUCUGGUGAAAUCCUGCAGCUUAACUGUGGGAAUUG
CUGGAGAUACUAUUAGACUUGAGAUCGGGAGAGGUUAGAGGUACUCCCAGGGUAGAGGUG
AAAUUCUGUAAUCCUGGGAGGACCGCC-UGUUGCGAAGGCGUCUGACUGGAACGAUUCUG
ACGGUGAGGGACGAAAGCUAGGGGCGCGAACCGGAUUAGAUACCCGGGUAGUCCUAGCUG
UAAACGAUGCGGACUUGGUGUUGGGGUGGCUUUGAGCUGUCCCAGUGCCGAAGGGAAGCU
GUUAAGUCCGCCGCCUGGGAAGUACGGUCGCAAGACUGAAACUUAAAGGAAUUGGCGGGG
GAGCACCACAACGCGUGGAGCCUGCGGUUUAAUUGGAUUCAACGCCGGACAUCUCACCAG
AGGCGACAGCUGU-AUGAUAGCCAGGUUGAUGACUUUGCUUGACUAGCUGAGAGGAGGUG
CAUGGCCGCCGUCAGCUCGUACCGUGAGGCGUCCUGUUAAGUCAGGCAACGAGCGAGACC
CACGCUCUUAGUUACCAGCGGAUCCUUUUUUGGAUGCCGGGCACACUAAGGGGACCGCCU
AUGAUAAAUAGGAGGAAGGAGUGGACGACGGUAGGUCCGUAUGCCCCGAAUCCUCUGGGC
AACACGCGGGCUACAAUGGCUGAGACAAUGGGUUCCGACGCCGAAAGGCGGAGGUAAUCC
UCUAAACUUAGUCGUAGUUCGGAUUGAGGACUGUAACUCGUUCUCAUGAAGCUGGAAUGC
GUAGUAAUCGCGUGUCAC-AAUCGCGCGGUGAAUACGUCCCUGCUCCUUGCACACACCGC
CCGUCACGCCACCCAAAAAGGGAUUGGAUGAGGAUGUAAUG-UUUUGUUAUAUUCGAAUC
UAGUUUUUUUAAGGAGGGCGAAGUCGUAACAAGGUAGCCGUA
>Human_gut_BackhedF_MAG_GENOME004870
----------------------GCUACUGCUAUUGGGAUUCG-UUAAGCCAUGCAAGUCG
AACGAGU---UUAG-----GCUCGUGGCGUACGGCUCAGUAACACGUGGAUAACCUACCC
UUAGGACUGGGAUAACCCUGGGAAACUGGGGAUAAUACUGGAUAGGCAAUUA-UUCCUGU
AAUGGUUUUUUGUUUAAA-UGU--------UUUU---------UCG-CCUAAGGAUGGGU
CUGCGGCCGAUUAGGUAGUUGGUUAGGUAAUGGCUUACCAAGCCUUUGAUCGGUACGGGU
UGUGAGAGCAAGAGCCCGGAGAUGGAACCUGAGACAAGGUUCCAGGCCCUACGGGGUGCA
GCAGGCGCGAAACCUCCGCAAUGUGAGAAAUCGCGACGGGGGGAUCCCAAGUGCCAUUCU
UA-ACGGGAUGGCUUUUCAUUAGUGUAAAGAGCUUUUGGAAUAAGAGCUGGGCAAGACCG
GUGCCAGCCGCCGCGGUAACACCGGCAGCUCUAGUGGUAGCAGUUUUUAUUGGGCCUAAA
GCGUCCGUAGCCGGUUUAAUAAGUCUCUGGUGAAAUCCUGCAGCUUAACUGUGGGAAUUG
CUGGAGAUACUAUUAGACUUGAGAUCGGGAGAGGUUAGAGGUACUCCCAGGGUAGAGGUG
AAAUUCUGUAAUCCUGGGAGGACCGCC-UGUUGCGAAGGCGUCUGACUGGAACGAUUCUG
ACGGUGAGGGACGAAAGCUAGGGGCGCGAACCGGAUUAGAUACCCGGGUAGUCCUAGCUG
UAAACGAUGCGGACUUGGUGUUGGGGUGGCUUUGAGCUGUCCCAGUGCCGAAGGGAAGCU
GUUAAGUCCGCCGCCUGGGAAGUACGGUCGCAAGACUGAAACUUAAAGGAAUUGGCGGGG
GAGCACCACAACGCGUGGAGCCUGCGGUUUAAUUGGAUUCAACGCCGGACAUCUCACCAG
AGGCGACAGCUGU-AUGAUAGCCAGGUUGAUGACUUUGCUUGACUAGCUGAGAGGAGGUG
CAUGGCCGCCGUCAGCUCGUACCGUGAGGCGUCCUGUUAAGUCAGGCAACGAGCGAGACC
CACGCUCUUAGUUACCAGCGGAUCCUUUUUUGGAUGCCGGGCACACUAAGGGGACCGCCU
AUGAUAAAUAGGAGGAAGGAGUGGACGACGGUAGGUCCGUAUGCCCCGAAUCCUCUGGGC
AACACGCGGGCUACAAUGGCUGAGACAAUGGGUUCCGACGCCGAAAGGCGGAGGUAAUCC
UCUAAACUUAGUCGUAGUUCGGAUUGAGGACUGUAACUCGUUCUCAUGAAGCUGGAAUGC
GUAGUAAUCGCGUGUCAC-AAUCGCGCGGUGAAUACGUCCCUGCUCCUUGCACACACCGC
CCGUCACGCCACCCAAAAAGGGAUUGGAUGAGGAUGUAAUG-UUUUGUUAUAUUCGAAUC
UAGUUUUUUUAAGGAGGGCGAAGUCGUAACAAGGUAGCCGUA
>Human_gut_Bengtsson-PalmeJ_MAG_GENOME007534
----------------------GCCACCGCUAUUGGAAUGCGAUUAAGACAUGCGAGUCG
AGAGAC----AUUUG-----GUCUCGGCGGACCGCUCAGUAACACGUGGACAACAUGCCC
UAAGGUGGGGGAUAAUCUCGGGAAACUGAGGAUAAUACCCCAUAGGUCUAAU-CUGCUGG
AAUGCUUUUAGGCCGAAA--AC--------UCCG---------GU-GCCUUAGGAUUGGU
CUGCGGUCUAUCAGGUUGUAGUGGGUGUAAUGGACCCACUAGCCCGUGACGGAUAUGGGC
CUUGAGAGAGGGAGCCCAGAGAUGGACUCUGAGACAUGAGUCCAGGCCCUACGGGGCGCA
GCAGUCGCGAAAACUUCGCAAUGGGGGAAACCCCGACGAGGGAAUUCCAAGUGCCAGCAU
UU-A-AUGUUGGCUGUUCUUUUGUCUAAAAAACAUGAGAAGUAAGGGGCGGGUAAGACGG
GUGCCAGCCGCCGCGGUAAUACCCGCGCCCCAAGUGGUGGUCGAUAUUAUUGAGCCUAAA
ACGUCCGUAGCCGGUUUUCUAAAUCCUUGGGUAAAUCGGGCAGCUUAACUGUCCGAA-UU
CCGGGGAGACUGGGAGACUUGGGACCGGGAGAGGUCAGAGGUACUUCUGGGGUAGGGGUA
AAAUCCUGUAAUCCUGGAAGGACCACC-GGUGGCGAAGGCGUCUGACUAGAACGGAUCCG
ACGGUGAGGGACGAAGCCCUGGGGCGCAAACGGGAUUAGAUACCCCGGUAGUCCAGGGUG
UAAACGCUGCGGGCUUGGUGUUGGGGGUCCUUAGUGGGCGCCCAGUGCCGGAGAGAAGUU
GUUAAGCCUGCUGCUUGGGGAGUAUGUCCGCAAGGAUGAAACUUAAAGGAAUUGGCGGGG
GAGCACCGCAACGGGAGGAGCGUGCGGUUCAAUUGGAUUCAACGCCGAAAAACUCACCAG
GAGCGACGGAUAU-AUGAAGGUCAAGCCGAUGACUUUACCUGAUUUUCCGAGAGGUGGUG
CAUGGCCGUCGUCAGUUCGUACCGUAAGGCGUUCUCUUAAGUGAGAUAACGAACGAGACC
CUCACCAUUAAUUGCUAAUCCUUUC-UCCG-GAGG-GGAUGCACAUUAAUGGGACCGCUG
GCGCUAAGUCAGAGGAAGGAGAGGUCAACGGUAGGUCCGUAUGCCCCGAAUCUCCUGGGC
AACACGCGCGCUACAAAGGACGGGACAAUGGGCUUCAACACCGAAAGGUGAAGACAAUCC
UG-AAACCCGUCCAUAGUUCGGAUUGGGGGCUGUAACUCGCCCCCAUGAAGCUGGAUUCC
GUAGUAAUCGCUUGUCAA-CAUCAAGCGGUGAAUAUGCCCCUGCUCCUUGCACACACCGC
CCGUCAAACCACCCGAGUUGGGUUUCAGUGAGGAUGUUCU-AAU-UGGGGCUUUCGAACU
GAGAUUCAGCAAGGAGGGUUAAGUCGUAACAAGGUAUCUgag
>Human_gut_Borrel_clone_Methanomassiliicoccales_Mx-04
--------------------CGGCCACCGCUAUAGGAAUUCGAUUAAGACAUGCGAGUCG
AGAGGC----AUAUG-----GCCUCGGCGGACUGCUCAGUAACACGUGGAGAACGUGCCC
UAAAGCCACUAAUACAAUCGGGAAACUGAUAAUAAUGAGUGAUAGGUCAGGA-GAUCUGG
AAUGACUCCUGGCUCAAA--GU--------UCCG---------GC-GCUUUAGGAUCGCU
CUGCGGCCUAUCAGGUAGUAGUGGGUGUAACGUACCCCCUAGCCGACGACGGGUAUGGGC
CUUGAGAGAGGGAGCCCAGAGUUGGAUUCUGAGACACGAAUCCAGGCCCUACGGGGCGCA
GCAGUCGCGAAAACUUCACACUGGGGGCAACCCCGAUGAGGGAAUUCCUAGUGCUAGGAC
AU-UUGUUCUAGCUUUUCUCAUGCGUAGAUAACAUGAGGAAUAAGGGCUGGGUAAGACGG
GUGCCAGCCGCCGCGGUAAUACCUGCAGCCCAAGUGGUGGUCGAUUUUAUUGAGUCUAAA
ACGUUCGUAGCCGGUCCGGUAAAUCCUUGGGUAAAUCGGGGUGCUUAACAUUCCGAC-UU
CCGAGGACACUGCCGGACUUGGGACCGGGAGAGGCUAGAGGUACUUCUGGGGUAGGGGUA
AAAUCCUGUAAUCCUGGAAGGACCACC-GGUGGCGAAGGCGUCUAGCUAGAACGGAUCCG
ACGGUGAGGGACGAAGCCCUGGGUCGCAAACGGGAUUAGAUACCCCGGUAGUCCAGGGUG
UAAACGCUGCAGACUUGGUGUUGGAGGCCCUUCGGGGGCAUUCAGUGCCGGAGAGAAGUU
GUUAAGUCUGCUACUUGGGGAGUACGUCCGCAAGGAUGAAACUUAAAG------------
------------------------------------------------------------
------------------------------------------------------------
------------------------------------------------------------
------------------------------------------------------------
------------------------------------------------------------
------------------------------------------------------------
------------------------------------------------------------
------------------------------------------------------------
------------------------------------------------------------
------------------------------------------
>Human_gut_Borrel_clone_Methanomassiliicoccales_Mx-07
------------------------------------------------------------
------------------------------------------------------------
------------------------------------------------------------
------------------------------------------------------------
------------------------------------------------------------
------------------------------------------------------------
------------------------------------------------------------
------------------------------------------------------------
-------------------UACCUGCAGCCCAAGUGGUGGUCGAUUUUAUUGAGUCUAAA
GCGUUCGUAGCCGGUUUGAUAAAUCUUUGGGUAAAUCGGGAAGCUUAACUUUCCGAC-UU
CCGGAGAGACUGUCAAACUUGGGACCGGGGGAGGCUAGAGGUACUUCUGGGGUAGGGGUA
AAAUCCUGUACUCCUAGAAGGACCACC-GGUGGCGAAGGCGUCUAGCUAGAACGGAUCCG
ACGGUGAGGGACGAAGCCCUGGGUCGCAAACGGG--------------------------
------------------------------------------------------------
------------------------------------------------------------
------------------------------------------------------------
------------------------------------------------------------
------------------------------------------------------------
------------------------------------------------------------
------------------------------------------------------------
------------------------------------------------------------
------------------------------------------------------------
------------------------------------------------------------
------------------------------------------------------------
------------------------------------------
>Human_gut_BritoIL_MAG_GENOME011713
------------------------------------------------------------
------------------------------------------------------------
------------------------------------------------------------
------------------------------------------------------------
------------------------------------------------------------
------------------------------------------------------------
------------------------------------------------------------
------------------------------------------------------------
------------------------------------------------------------
------------------------------------------------------------
------------------------------------------------------------
------------------------------------------------------------
------------------------------------------------------------
------------------------------------------------------------
------------------------------------------------------------
------------------------------------------------------------
------------------------------------------------------------
------------------------------------------------------------
------------------------------------------------------------
------------------------------------------------------------
------------------------------------------------------------
------------------------------------------------------------
---------------CAA-CAACUCGCGGUGAAUAUGCCCCUGCUCCUUGCACACACCGC
CCGUCAAACCACCUGAGUUGGGUUUCAGUGAGGCUAUCUCUAAU-UGGGGUAUUCGAACU
GAGAUUUAGCAAGGAGGGUU----------------------
>Human_gut_BritoIL_MAG_GENOME013200
----------------------GCCACCGCUAUAGGAAUUCGAUUAAGACAUGCGAGUCG
AGAGGC----AUAUG-----GCCUCGGCGAACUGCUCAGUAACACGUGGAGAACAUGCCC
UAGAGUGGGGGAUAGUCAGGGGAAACUCUGCAUAAUACCCCAUAGGUCAGGA-GAUCUGG
AAUGACUCCUGGCUCAAA--GU--------UCCG---------GC-GCUCUAGGAUUGCU
CUGCGGCCUAUCAGGUAGUAGUGGGUGUAAUGUACCCCCUAGCCGACGACGGGUAUGGGC
CUUGAGAGAGGGAGCCCAGAGUUGGAUUCUGAGACACGAAUCCAGGCCCUACGGGGCGCA
GCAGUCGCGAAAACUUCACACUGGGGGCAACCCCGAUGAGGGAAUUCCUAGUGCUAGGAC
AU-UUGUUCUAGCUUUUCUCAAGCGUAGAUAACUUGAGGAAUAAGGGCUGGGUAAGACGG
GUGCCAGCCGCCGCGGUAAUACCUGCAGCCCAAGUGGUGGUCGAUUUUAUUGAGUCUAAA
ACGUUCGUAGCCGGUCUGGUAAAUCCUUGGGUAAAUCGGGGAGCUCAACUUUCCGAA-UU
CCGAGGAGACUGCCAGACUUGGGACCGGGAGAGGCUAGAGGUACUUCUGGGGUAGGGGUA
AAAUCCUGUAAUCCUAGAAGGACCACC-GGUGGCGAAGGCGUCUAGCUAGAACGGAUCCG
ACGGUGAGGGACGAAGCCCUGGGUCGCAAACGGGAUUAGAUACCCCGGUAGUCCAGGGUG
UAAACGCUGCAGACUUGGUGUUGGAGGCCCUUCGGGGGCAUUCAGUGCCGGAGAGAAGUU
GUUAAGUCUGCUACUUGGGGAGUACGUCCGCAAGGAUGAAACUUAAAGGAAUUGGCGGGG
GAGCACCGCAACGGGAGGAGCGUGCGGUUUAAUUGGAUUCAACACCGGAAAACUCACCAA
GGGCGACCAUUAC-AUGAAAGCCAGGCUAAUGACCUUGCUAGAUUUUUGGAGAGGUGGUG
CAUGGCCGUCGUCAGUUCGUACCGUAAGGCGUUCUCUUAAGUGAGAUAACGAACGAGACC
CUCACUGAUAAUUGCUAAUCUAUUC-UCCG-GAGU-AGAUGCACAUUAUUGGGACCGCUG
ACGCUAAGUCAGAGGAAGGAGAGGUCAACGGUAGGUCAGUAUGCCCCGAAUCUCUUGGGC
UACACGCGCGCUACAAAGGGCGGGACAAUGGGCUCCGACGCCGAGAGGCGAAGGUAAUCU
CG-AAACCCGUCCAUAGUUCGGACUGAGGGUUGUAACUCACCCUCACGAAGCUGGAUUCC
GUAGUAAUCGCGAAUCAA-CAACUCGCGGUGAAUAUGCCCCUGCUCCUUGCACACACCGC
CCGUCAAACCAUCCGAGUUGGGUUUCAGUGAGGUGGCCUUUAU--UGGGGUCUUCAAACU
GAGAUUUAGCAAGGAAGGUUAAGUCGUAACAAGGUAUCUgag
>Human_gut_BritoIL_MAG_GENOME013316
----------------------GCCACCGCUAUAGGAAUUCGAUUAAGACAUGCGAGUCG
AGAGGC----AUAUG-----GCCUCGGCGAACUGCUCAGUAACACGUGGAGAACAUGCCC
UAGAGUGGGGGAUAGUCAGGGGAAACUCUGCAUAAUACCCCAUAGGUCAGGA-GAUCUGG
AAUGACUCCUGGCUCAAA--GU--------UCCG---------GC-GCUCUAGGAUUGCU
CUGCGGCCUAUCAGGUAGUAGUGGGUGUAAUGUACCCCCUAGCCGACGACGGGUAUGGGC
CUUGAGAGAGGGAGCCCAGAGUUGGAUUCUGAGACACGAAUCCAGGCCCUACGGGGCGCA
GCAGUCGCGAAAACUUCACACUGGGGGCAACCCCGAUGAGGGAAUUCCUAGUGCUAGGAC
AU-UUGUUCUAGCUUUUCUCAAGCGUAGAUAACUUGAGGAAUAAGGGCUGGGUAAGACGG
GUGCCAGCCGCCGCGGUAAUACCUGCAGCCCAAGUGGUGGUCGAUUUUAUUGAGUCUAAA
ACGUUCGUAGCCGGUCUGGUAAAUCCUUGGGUAAAUCGGGGAGCUCAACUUUCCGAA-UU
CCGAGGAGACUGCCAGACUUGGGACCGGGAGAGGCUAGAGGUACUUCUGGGGUAGGGGUA
AAAUCCUGUAAUCCUAGAAGGACCACC-GGUGGCGAAGGCGUCUAGCUAGAACGGAUCCG
ACGGUGAGGGACGAAGCCCUGGGUCGCAAACGGGAUUAGAUACCCCGGUAGUCCAGGGUG
UAAACGCUGCAGACUUGGUGUUGGAGGCCCUUCGGGGGCAUUCAGUGCCGGAGAGAAGUU
GUUAAGUCUGCUACUUGGGGAGUACGUCCGCAAGGAUGAAACUUAAAGGAAUUGGCGGGG
GAGCACCGCAACGGGAGGAGCGUGCGGUUUAAUUGGAUUCAACACCGGAAAACUCACCAA
GGGCGACCAUUAC-AUGAAAGCCAGGCUAAUGACCUUGCUAGAUUUUUGGAGAGGUGGUG
CAUGGCCGUCGUCAGUUCGUACCGUAAGGCGUUCUCUUAAGUGAGAUAACGAACGAGACC
CUCACUGAUAAUUGCUAAUCUAUUC-UCCG-GAGU-AGAUGCACAUUAUUGGGACCGCUG
ACGCUAAGUCAGAGGAAGGAGAGGUCAACGGUAGGUCAGUAUGCCCCGAAUCUCUUGGGC
UACACGCGCGCUACAAAGGGCGGGACAAUGGGCUCCGACGCCGAGAGGCGAAGGUAAUCU
CG-AAACCCGUCCAUAGUUCGGACUGAGGGUUGUAACUCACCCUCACGAAGCUGGAUUCC
GUAGUAAUCGCGAAUCAA-CAACUCGCGGUGAAUAUGCCCCUGCUCCUUGCACACACCGC
CCGUCAAACCAUCCGAGUUGGGUUUCAGUGAGGUGGCCUUUAU--UGGGGUCUUCAAACU
GAGAUUUAGCAAGGAAGGUUAAGUCGUAACAAGGUAUCUgag
>Human_gut_BritoIL_MAG_GENOME014139
----------------------GCUACUGCUAUUGGGAUUCG-UUAAGCCAUGCAAGUCG
AACGAGU---UUAG-----GCUCGUGGCGUACGGCUCAGUAACACGUGGAUAACCUACCC
UUAGGACUGGGAUAACCCUGGGAAACUGGGGAUAAUACUGGAUAGGCAAUUA-UUCCUGU
AAUGGUUUUUUGUUUAAA-UGU--------UUUU---------UCG-CCUAAGGAUGGGU
CUGCGGCCGAUUAGGUAGUUGGUUAGGUAAUGGCUUACCAAGCCUUUGAUUGGUACGGGU
UGUGAGAGCAAGAGCCCGGAGAUGGAACCUGAGACAAGGUUCCAGGCCCUACGGGGUGCA
GCAGGCGCGAAACCUCCGCAAUGUGAGAAAUCGCGACGGGGGGAUCCCAAGUGCCAUUCU
UA-ACGGGAUGGCUUUUCAUUAGUGUAAAGAGCUUUUGGAAUAAGAGCUGGGCAAGACCG
GUGCCAGCCGCCGCGGUAACACCGGCAGCUCUAGUGGUAGCAGUUUUUAUUGGGCCUAAA
GCGUCCGUAGCCGGUUUAAUAAGUCUCUGGUGAAAUCCUGCAGCUUAACUGUGGGAAUUG
CUGGAGAUACUAUUAGACUUGAGAUCGGGAGAGGUUAGAGGUACUCCCAGGGUAGAGGUG
AAAUUCUGUAAUCCUGGGAGGACCGCC-UGUUGCGAAGGCGUCUGACUGGAACGAUUCUG
ACGGUGAGGGACGAAAGCUAGGGGCGCGAACCGGAUUAGAUACCCGGGUAGUCCUAGCUG
UAAACGAUGCGGACUUGGUGUUGGGGUGGCUUUGAGCUGUCCCAGUGCCGAAGGGAAGCU
GUUAAGUCCGCCGCCUGGGAAGUACGGUCGCAAGACUGAAACUUAAAGGAAUUGGCGGGG
GAGCACCACAACGCGUGGAGCCUGCGGUUUAAUUGGAUUCAACGCCGGACAUCUCACCAG
AGGCGACAGCUGU-AUGAUAGCCAGGUUGAUGACUUUGCUUGACUAGCUGAGAGGAGGUG
CAUGGCCGCCGUCAGCUCGUACCGUGAGGCGUCCUGUUAAGUCAGGCAACGAGCGAGACC
CACGCUCUUAGUUACCAGCGGAUCCUUUUUUGGAUGCCGGGCACACUAAGGGGACCGCCU
AUGAUAAAUAGGAGGAAGGAGUGGACGACGGUAGGUCCGUAUGCCCCGAAUCCUCUGGGC
AACACGCGGGCUACAAUGGCUGAGACAAUGGGUUCCGACGCCGAAAGGCGGAGGUAAUCC
UCUAAACUUAGUCGUAGUUCGGAUUGAGGACUGUAACUCGUUCUCAUGAAGCUGGAAUGC
GUAGUAAUCGCGUGUCAC-AAUCGCGCGGUGAAUACGUCCCUGCUCCUUGCACACACCGC
CCGUCACGCCACCCAAAAAGGGAUUGGAUGAGGAUGUAAUG-UUUUGUUAUAUUCGAAUC
UAGUUUUUUUAAGGAGGGCGAAGUCGUAACAAGGUAGCCGUA
>Human_gut_BritoIL_MAG_GENOME014948
----------------------GCUACUGCUAUUGGGAUUCG-UUAAGCCAUGCAAGUCG
AACGAGU---UUAG-----GCUCGUGGCGUACGGCUCAGUAACACGUGGAUAACCUACCC
UUAGGACUGGGAUAACCCUGGGAAACUGGGGAUAAUACUGGAUAGGCAAUUA-UUCCUGU
AAUGGUUUUUUGUUUAAA-UGU--------UUUU---------UCG-CCUAAGGAUGGGU
CUGCGGCCGAUUAGGUAGUUGGUUAGGUAAUGGCUUACCAAGCCUUUGAUCGGUACGGGU
UGUGAGAGCAAGAGCCCGGAGAUGGAACCUGAGACAAGGUUCCAGGCCCUACGGGGUGCA
GCAGGCGCGAAACCUCCGCAAUGUGAGAAAUCGCGACGGGGGGAUCCCAAGUGCCAUUCU
UA-ACGGGAUGGCUUUUCAUUAGUGUAAAGAGCUUUUGGAAUAAGAGCUGGGCAAGACCG
GUGCCAGCCGCCGCGGUAACACCGGCAGCUCUAGUGGUAGCAGUUUUUAUUGGGCCUAAA
GCGUCCGUAGCCGGUUUAAUAAGUCUCUGGUGAAAUCCUGCAGCUUAACUGUGGGAAUUG
CUGGAGAUACUAUUAGACUUGAGAUCGGGAGAGGUUAGAGGUACUCCCAGGGUAGAGGUG
AAAUUCUGUAAUCCUGGGAGGACCGCC-UGUUGCGAAGGCGUCUGACUGGAACGAUUCUG
ACGGUGAGGGACGAAAGCUAGGGGCGCGAACCGGAUUAGAUACCCGGGUAGUCCUAGCUG
UAAACGAUGCGGACUUGGUGUUGGGGUGGCUUUGAGCUGUCCCAGUGCCGAAGGGAAGCU
GUUAAGUCCGCCGCCUGGGAAGUACGGUCGCAAGACUGAAACUUAAAGGAAUUGGCGGGG
GAGCACCACAACGCGUGGAGCCUGCGGUUUAAUUGGAUUCAACGCCGGACAUCUCACCAG
------------------------------------------------------------
------------------------------------------------------------
------------------------------------------------------------
------------------------------------------------------------
------------------------------------------------------------
------------------------------------------------------------
------------------------------------------------------------
------------------------------------------------------------
------------------------------------------
>Human_gut_BritoIL_MAG_GENOME015150
----------------------GCCACCGCUAUAGGAAUUCGAUUAAGACAUGCGAGUCG
AGAGGC----AUAUG-----GCCUCGGCGAACUGCUCAGUAACACGUGGAGAACAUGCCC
UAGAGUGGGGGAUAGUCAGGGGAAACUCUGCAUAAUACCCCAUAGGUCAGGA-GAUCUGG
AAUGACUCCUGGCUCAAA--GU--------UCCG---------GC-GCUCUAGGAUUGCU
CUGCGGCCUAUCAGGUAGUAGUGGGUGUAAUGUACCCCCUAGCCGACGACGGGUAUGGGC
CUUGAGAGAGGGAGCCCAGAGUUGGAUUCUGAGACACGAAUCCAGGCCCUACGGGGCGCA
GCAGUCGCGAAAACUUCACACUGGGGGCAACCCCGAUGAGGGAAUUCCUAGUGCUAGGAC
AU-UUGUUCUAGCUUUUCUCAAGCGUAGAUAACUUGAGGAAUAAGGGCUGGGUAAGACGG
GUGCCAGCCGCCGCGGUAAUACCUGCAGCCCAAGUGGUGGUCGAUUUUAUUGAGUCUAAA
ACGUUCGUAGCCGGUCUGGUAAAUCCUUGGGUAAAUCGGGGAGCUCAACUUUCCGAA-UU
CCGAGGAGACUGCCAGACUUGGGACCGGGAGAGGCUAGAGGUACUUCUGGGGUAGGGGUA
AAAUCCUGUAAUCCUAGAAGGACCACC-GGUGGCGAAGGCGUCUAGCUAGAACGGAUCCG
ACGGUGAGGGACGAAGCCCUGGGUCGCAAACGGGAUUAGAUACCCCGGUAGUCCAGGGUG
UAAACGCUGCAGACUUGGUGUUGGAGGCCCUUCGGGGGCAUUCAGUGCCGGAGAGAAGUU
GUUAAGUCUGCUACUUGGGGAGUACGUCCGCAAGGAUGAAACUUAAAGGAAUUGGCGGGG
GAGCACCGCAACGGGAGGAGCGUGCGGUUUAAUUGGAUUCAACACCGGAAAACUCACCAA
GGGCGACCAUUAC-AUGAAAGCCAGGCUAAUGACCUUGCUAGAUUUUUGGAGAGGUGGUG
CAUGGCCGUCGUCAGUUCGUACCGUAAGGCGUUCUCUUAAGUGAGAUAACGAACGAGACC
CUCACUGAUAAUUGCUAAUCUAUUC-UCCG-GAGU-AGAUGCACAUUAUUGGGACCGCUG
ACGCUAAGUCAGAGGAAGGAGAGGUCAACGGUAGGUCAGUAUGCCCCGAAUCUCUUGGGC
UACACGCGCGCUACAAAGGGCGGGACAAUGGGCUCCGACGCCGAGAGGCGAAGGUAAUCU
CG-AAACCCGUCCAUAGUUCGGACUGAGGGUUGUAACUCACCCUCACGAAGCUGGAUUCC
GUAGUAAUCGCGAAUCAA-CAACUCGCGGUGAAUAUGCCCCUGCUCCUUGCACACACCGC
CCGUCAAACCAUCCGAGUUGGGUUUCAGUGAGGUGGCCUUUAU--UGGGGUCUUCAAACU
GAGAUUUAGCAAGGAAGGUUAAGUCGUAACAAGGUAUCUgag
>Human_gut_CM_MAG_GENOME018729
----------------------GCUACUGCUAUUGGGAUUCG-UUAAGCCAUGCAAGUCG
AACGAGU---UUAG-----GCUCGUGGCGUACGGCUCAGUAACACGUGGAUAACCUACCC
UUAGGACUGGGAUAACCCUGGGAAACUGGGGAUAAUACUGGAUAGGCAAUUA-UUCCUGU
AAUGGUUUUUUGUUUAAA-UGU--------UUUU---------UCG-CCUAAGGAUGGGU
CUGCGGCCGAUUAGGUAGUUGGUUAGGUAAUGGCUUACCAAGCCUUUGAUCGGUACGGGU
UGUGAGAGCAAGAGCCCGGAGAUGGAACCUGAGACAAGGUUCCAGGCCCUACGGGGUGCA
GCAGGCGCGAAACCUCCGCAAUGUGAGAAAUCGCGACGGGGGGAUCCCAAGUGCCAUUCU
UA-ACGGGAUGGCUUUUCAUUAGUGUAAAGAGCUUUUGGAAUAAGAGCUGGGCAAGACCG
GUGCCAGCCGCCGCGGUAACACCGGCAGCUCUAGUGGUAGCAGUUUUUAUUGGGCCUAAA
GCGUCCGUAGCCGGUUUAAUAAGUCUCUGGUGAAAUCCUGCAGCUUAACUGUGGGAAUUG
CUGGAGAUACUAUUAGACUUGAGAUCGGGAGAGGUUAGAGGUACUCCCAGGGUAGAGGUG
AAAUUCUGUAAUCCUGGGAGGACCGCC-UGUUGCGAAGGCGUCUGACUGGAACGAUUCUG
ACGGUGAGGGACGAAAGCUAGGGGCGCGAACCGGAUUAGAUACCCGGGUAGUCCUAGCUG
UAAACGAUGCGGACUUGGUGUUGGGGUGGCUUUGAGCUGUCCCAGUGCCGAAGGGAAGCU
GUUAAGUCCGCCGCCUGGGAAGUACGGUCGCAAGACUGAAACUUAAAGGAAUUGGCGGGG
GAGCACCACAACGCGUGGAGCCUGCGGUUUAAUUGGAUUCAACGCCGGACAUCUCACCAG
AGGCGACAGCUGU-AUGAUAGCCAGGUUGAUGACUUUGCUUGACUAGCUGAGAGGAGGUG
CAUGGCCGCCGUCAGCUCGUACCGUGAGGCGUCCUGUUAAGUCAGGCAACGAGCGAGACC
CACGCUCUUAGUUACCAGCGGAUCCUUUUUUGGAUGCCGGGCACACUAAGGGGACCGCCU
AUGAUAAAUAGGAGGAAGGAGUGGACGACGGUAGGUCCGUAUGCCCCGAAUCCUCUGGGC
AACACGCGGGCUACAAUGGCUGAGACAAUGGGUUCCGACGCCGAAAGGCGGAGGUAAUCC
UCUAAACUUAGUCGUAGUUCGGAUUGAGGACUGUAACUCGUUCUCAUGAAGCUGGAAUGC
GUAGUAAUCGCGUGUCAC-AAUCGCGCGGUGAAUACGUCCCUGCUCCUUGCACACACCGC
CCGUCACGCCACCCAAAAAGGGAUUGGAUGAGGAUGUAAUG-UUUUGUUAUAUUCGAAUC
UAGUUUUUUUAAGGAGGGCGAAGUCGUAACAAGGUAGCCGUA
>Human_gut_CosteaPI_MAG_GENOME020562
----------------------GCUACUGCUAUUGGGAUUCG-UUAAGCCAUGCAAGUCG
AACGAGU---UUAG-----ACUCGUGGCGUACGGCUCAGUAACACGUGGAUAACCUACCC
UUAGGACUGGGAUAACCCUGGGAAACUGGGGAUAAUACUGGAUAGGCAAUUA-UUCCUGU
AAUGGUUUUUUGUUUAAA-UGU--------UUUU---------UCG-CCUAAGGAUGGGU
CUGCGGCCGAUUAGGUAGUUGGUUAGGUAAUGGCUUACCAAGCCUUUGAUCGGUACGGGU
UGUGAGAGCAAGAGCCCGGAGAUGGAACCUGAGACAAGGUUCCAGGCCCUACGGGGUGCA
GCAGGCGCGAAACCUCCGCAAUGUGAGAAAUCGCGACGGGGGGAUCCCAAGUGCCAUUCU
UA-ACGGGAUGGCUUUUCAUUAGUGUAAAGAGCUUUUGGAAUAAGAGCUGGGCAAGACCG
GUGCCAGCCGCCGCGGUAACACCGGCAGCUCUAGUGGUAGCAGUUUUUAUUGGGCCUAAA
GCGUCCGUAGCCGGUUUAAUAAGUCUCUGGUGAAAUCCUGCAGCUUAACUGUGGGAAUUG
CUGGAGAUACUAUUAGACUUGAGAUCGGGAGAGGUUAGAGGUACUCCCAGGGUAGAGGUG
AAAUUCUGUAAUCCUGGGAGGACCGCC-UGUUGCGAAGGCGUCUGACUGGAACGAUUCUG
ACGGUGAGGGACGAAAGCUAGGGGCGCGAACCGGAUUAGAUACCCGGGUAGUCCUAGCUG
UAAACGAUGCGGACUUGGUGUUGGGGUGGCUUUGAGCUGUCCCAGUGCCGAAGGGAAGCU
GUUAAGUCCGCCGCCUGGGAAGUACGGUCGCAAGACUGAAACUUAAAGGAAUUGGCGGGG
GAGCACCACAACGCGUGGAGCCUGCGGUUUAAUUGGAUUCAACGCCGGACAUCUCACCAG
AGGCGACAGCUGU-AUGAUAGCCAGGUUGAUGACUUUGCUUGACUAGCUGAGAGGAGGUG
CAUGGCCGCCGUCAGCUCGUACCGUGAGGCGUCCUGUUAAGUCAGGCAACGAGCGAGACC
CACGCCCUUAGUUACCAGCGGAUCC-UUUU-GGAUGCCGGGCACACUAAGGGGACCGCCU
AUGAUAAAUAGGAGGAAGGAGUGGACGACGGUAGGUCCGUAUGCCCCGAAUCCUCUGGGC
AACACGCGGGCUACAAUGGCUGAGACAAUGGGUUCCGACGCCGAAAGGCGGAGGUAAUCC
UCUAAACUUAGUCGUAGUUCGGAUUGAGGACUGUAACUCGUUCUCAUGAAGCUGGAAUGC
GUAGUAAUCGCGUGUCAC-AAUCGCGCGGUGAAUACGUCCCUGCUCCUUGCACACACCGC
CCGUCACGCCACCCAAAAAGGGAUUGGAUGAGGAUGUAAUGUUU-GGUUAUAUUCGAAUC
UAGUUUUUUUAAGGAGGGCGAAGUCGUAACAAGGUAGCCGUA
>Human_gut_CosteaPI_MAG_GENOME020632
----------------------GCCACCGCUAUUGGAAUGCGAUUAAGACAUGCGAGUCG
AGAGAC----AUUUG-----GUCUCGGCGGACCGCUCAGUAACACGUGGACAACAUGCCC
UAAGGUGGGGGAUAAUCUCGGGAAACUGAGGAUAAUACCCCAUAGGUCUAAU-CUGCUGG
AAUGCUUUUAGGCCGAAA--AC--------UCCG---------GU-GCCUUAGGAUUGGU
CUGCGGUCUAUCAGGUUGUAGUGGGUGUAAUGGACCCACUAGCCCGUGACGGAUAUGGGC
CUUGAGAGAGGGAGCCCAGAGAUGGACUCUGAGACAUGAGUCCAGGCCCUACGGGGCGCA
GCAGUCGCGAAAACUUCGCAAUGGGGGAAACCCCGACGAGGGAAUUCCAAGUGCCAGCAU
UU-A-AUGUUGGCUGUUCUUUUGUCUAAAAAACAUAAGAAGUAAGGGGCGGGUAAGACGG
GUGCCAGCCGCCGCGGUAAUACCCGCGCCCCAAGUGGUGGUCGAUAUUAUUGAGCCUAAA
ACGUCCGUAGCCGGUUUUCUAAAUCCUUGGGUAAAUCGGGCAGCUUAACUGUCCGAA-UU
CCGGGGAGACUGGGAGACUUGGGACCGGGAGAGGUCAGAGGUACUUCUGGGGUAGGGGUA
AAAUCCUGUAAUCCUGGAAGGACCACC-GGUGGCGAAGGCGUCUGACUAGAACGGAUCCG
ACGGUGAGGGACGAAGCCCUGGGGCGCAAACGGGAUUAGAUACCCCGGUAGUCCAGGGUG
UAAACGCUGCGGGCUUGGUGUUGGGGGUCCUUAGUGGGCGCCCAGUGCCGGAGAGAAGUU
GUUAAGCCUGCUGCUUGGGGAGUAUGUCCGCAAGGAUGAAACUUAAAGGAAUUGGCGGGG
GAGCACCACAACGGGAGGAGCGUGCGGUUCAAUUGGAUUCAACGCCGAAAAACUCACCAG
GAGCGACGGAUAU-AUGAAGGUCAAGCUGAUGACUUUACCUGAUUUUCCGAGAGGUGGUG
CAUGGCCGUCGUCAGUUCGUACCGUAAGGCGUUCUCUUAAGUGAGAUAACGAACGAGACC
CUCACCAUUAAUUGCUAAUCCUUUC-UCCG-GAGG-GGAUGCACAUUAAUGGGACCGCUG
GCGCUAAGUCAGAGGAAGGAGAGGUCAACGGUAGGUCCGUAUGCCCCGAAUCUCCUGGGC
AACACGCGCGCUACAAAGGACGGGACAAUGGGCUUCAACACCGAAAGGUGGAGACAAUCC
UG-AAACCCGUCCAUAGUUCGGAUUGGGGGCUGUAACUCGCCCCCAUGAAGCUGGAUUCC
GUAGUAAUCGCUUGUCAA-CAUCAAGCGGUGAAUAUGCCCCUGCUCCUUGCACACACCGC
CCGUCAAACCACCCGAGUUGGGUUUCAGUGAGGAUGUUCU-AAU-UGGGGCUUUCGAACU
GAGAUUCAGCAAGGAGGGUUAAGUCGUAACAAGGUAUCUgag
>Human_gut_CosteaPI_MAG_GENOME020734
----------------------GCCACCGCUAUAGGAAUUCGAUUAAGACAUGCGAGUCG
AGAGUC----GUAUG-----GACUCGGCGGACUGCUCAGUAACACGUGGAUAACAUGCCC
UAGAGUGGAGGAUAAUCUCGGGAAAUUGAGAAUAAUACUCCAUAGAUCAUGA-AAUCUGG
AAUGAUUCAUGGUUCAAA--GU--------UCCG---------GC-GCUCUAGGAUUGGU
CUGCGGCUUAUCAGGUUGUAGUGGGUGUAACGGACCCACUAGCCAGUGACGAGUAUGGGC
CUUGAGAGAGGGAGCCCAGAGAUGGAUUCUGAGACACGAAUCCAGGCCCUACGGGGCGCA
GCAGUCGCGAAAACUUCACAAUGGGCGAAAGCCCGAUGAGGGAAUUCCUAGUGCUAGCAC
UU-UUGUGUUAGCUUUUCUUUAGCGUAGAUAACUAGAGGAAUAAGGGCUGGGUAAGACGG
GUGCCAGCCGCCGCGGUAAUACCCGCAGCCCAAGUGGUGGUCGAUUUUAUUGAGUCUAAA
ACGUUCGUAGCCGGUUCAUUAAAUCCUUGGGUAAAUCGGGAAGCUUAACUUUCCGAC-UU
CCGAGGAGACUGGUGAACUUGGGACCGGGAGAGGCAAGAGGUACUUCUGGGGUAGGGGUA
AAAUCCUGUAAUCCUAGAAGGACCACC-GGUGGCGAAGGCGUCUUGCUAGAACGGAUCCG
ACGGUGAGGGACGAAGCCCUGGGUCGCAAACGGGAUUAGAU-------------------
------------------------------------------------------------
------------------------------------------------------------
------------------------------------------------------------
------------------------------------------------------------
------------------------------------------------------------
------------------------------------------------------------
------------------------------------------------------------
------------------------------------------------------------
------------------------------------------------------------
------------------------------------------------------------
------------------------------------------------------------
------------------------------------------
>Human_gut_CosteaPI_MAG_GENOME020748
-------CAGAGGAAGG-AGAGGUCAACGGUA--GG--UCAG--UAUGCCCUGAAUCUCU
UGGG-C----UACCG-----CGCGCUACAAAGGGC---GGGACAAUGAGUUCCGACACCG
AAAGGUGAAGG-UAAUCUCC-AAACCCGUCCGUAGUUCGGACUGAGGGUUGUAA--CUC-
ACCCUCACGAAGCUGGAU--UC--------CGUA---------GUA-AUCGCGAAUAAAA
CUGCGGUGAAUAUGCCCCUGCUCCUUGCACACACCGCCC--GUCAACCACCCGAGUCGGG
UUUCAGUGAGGCUGCCUUUUAUUGGGGUAUUCGAGCUGAGUUCAG---CAA-GGGAGGUU
A-AGUCGUAACAAGGUAUCUGUAGGGGAACCUGCGAUGGAUCACCUCCUAC-GCAGGG--
UU-GGGCUUCGGCCAACCCUCAACAAAUAUAA-AGCGCAAAUAAUUGCAAGGAAAAUC--
GUAAAGGUUUUCUCGGCAGUUCCU-UGGCA-GCUUGCCACGCACUAA-ACGUAGCAUCGA
ACGCCCAUUUCCAUUCUUGUCAUUGUUUUUCAGCAUUCAUUC-CUUAUCGG-AC-UCGUU
CUU-UGAAAAUAUUAAAA-AGAAGUUUUGUUCAGAAGAAUCU-CUUCUUU--UUCAGCCA
AACUCCCGUA--CCGAGACAGAUCAGU-AU-GUCCCCGUCAUCAGCCAUGAACGGAUCCG
GCGUUCUGGCCCGGGAGAUCGAU-AUCAUCCC--AU-AGAU-CCCAGAUAGUC-AUGG-G
UAU-CGA--CAGGAGGAAUGU--GAUCACU-GUG-AGCCACCUUAUGGUGGAAUUGAGUU
GUUUCCCAUCAUGGAUGAG-AGCAU-CCCGCUCGGCUGUAACCUCGCGAUAUAUGGAUGC
CAUUUCUACUACGG-CGGAG-GAGCUCUUUGUUCUGUUUG--CUCAGUUUCUC-CUCCGA
GUU--AC-GCUUU-AUCAGAUCCAGAACUAUG---UUGCAUC--UUUCAGGGAUGUGACG
AAUAGACGA-GACUGUUU-UCCAGUGUGGCGGCCACU-AUGUCU-UUGUCG-UCAACCCC
GUCGUCUAUCUUUUCCUCUAUGUUC-UUAC-GACG-GAGAUUGAUCUCCCGCGAUC-CUG
CUGAUAUGUUUU-GGA---UAUUGUGAAAAGAAGGCGAUUAUGAACCGUAUCUGUCGU-C
GAGAUCCAGGUUCUUAUGGUCU---CUAUGAAAUGUU-CUUGGAUC-CCGCUGCUGAUCC
UG-CA-UACGGUUAUGAUGCGGUUCUUGUGAUGAUCAUAGCCAGCGGC------------
------------------------------------------------------------
------------------------------------------------------------
------------------------------------------
>Human_gut_CosteaPI_MAG_GENOME020784
cuGGCG-CUAAGUCAG-AGGAAGGAA-GGUCAACGGUAGGUCAGUAUGCCCUGAAUCUCU
UGGG-C----UACCG-----CGCGCUACAAAGGGC---GGGACAAUGAGUUCCGACACCG
AAAGGUGAAGG-UAAUCUCCA-AACCCGUCCGUAGUUCGGACUGAGGGUUGUAA--CUC-
ACCCUCACGAAGCUGGAU--UC--------CGUA---------GUA-AUCGCGAAUAAAA
CUGCGGUGAAUAUGCCCCUGCUCCUUGCACACACCGCCCGU-CAAACCACCCGAGUCGGG
UUUCAGUGAGGCUGCCUUUUAUUGGGGUAUUCGAGCUGAAUUCAG---CAA-GGGAGGUU
A-AGUCGUAACAAGGUAUC--UGUGGGGAACCU-GCAGAUGGAUCACCUCCUACGCAGGG
UU-GGGCUUCGGCCAACCCUCAACAAAUAUAA-AGCGCAAAUAAUUGCAAGGAAAU-C--
GUAAAGGUUUUCUCGGCAGUUCCU-UGGCA-GCUUGCCACGCACUAA-ACGUAGCAUCGA
ACGCCCAUUUCCAUUCUUGUCAUUGUUUUUCAGCAUUCAUUC-CUUAUCGG-ACUCG-UU
CUU-UGAAAAUAUUAAAA-AGAAGUUUUGUUCAGAAGAAUCU-CUUCUUUUUCAGCC--A
AACUCCCGUA--CCGAGACAGAUCAG--UAUGUCCCCGUCAUCAGCCAUGAACGGAUCCG
GCGUUCUGGCCCGGGAGAUCGAU-AUCAUCCC--AU-AGAU-CCCAGAUAGUC-AUGG-G
UAU-CGA--CAGGAGGAAUGU--GAUC-ACUGUG-AGCCACCUUAUGGUGGAAUUGAGUU
GUUUCCCAUCAUGGAUGAGGCAUCCGCUCGUGCUGUUCAUACCUCGCGAUAUAGGAUGCC
-AUUUCUACUACGG--GGAG-GAGCUCUUUGUUCUGUUUG--CUCAGUU--UCUCCUCCG
AGU-UAC-GCUUU-AUCAGAUCCAGAACUAUG---UUGCAUC-CUUUCAGGGAUGUGACG
AAUAGACGA-GACUGUUU-UCCAGUGUGGCGGCCACU-AUGUCU-UUGUCG-UCAACCCC
GUCGUCUAUCUUUUCCUCUAUGUUC-UUAC-GACG-GAGAUUGAUCUCCCGCGAUC-CUG
CUGAUAUGUUUU-GGAU--AUUGUGAAAAGA-AGGCGAUUAUGAACCGUAUCUGUCGU-C
GAGAUCCAGGUUCUUAUGGUCU---CUAUGAAAUGUU-CUUGGAUCC-CGCUGCUGAUCC
UG-CA-UACGGUUAUGAUGCGGUCUUUGUGAUGAUCAUAGCCAGCGGC------------
------------------------------------------------------------
------------------------------------------------------------
------------------------------------------
>Human_gut_CosteaPI_MAG_GENOME020796
------------------------------------------------------------
------------------------------------------------------------
------------------------------------------------------------
------------------------------------------------------------
------------------------------------------------------------
------------------------------------------------------------
------------------------------------------------------------
------------------------------------------------------------
------------------------------------------------------------
------------------------------------------------------------
------------------------------------------------------------
------------------------------------------------------------
-----------------------------------------------GUAGUCUAGGGUG
UAAACGCUGCAGACUUGGUGUUGGAGGCCCUUCGGGGGCAUUCAGUGCCGGAGAGAAGUU
GUUAAGUCUGCUACUUGGGGAGUACGUCCGCAAGGAUGAAACUUAAAGGAAUUGGCGGGG
GAGCACCGCAACGGGAGGAACGUGCGGUUUAAUUGGAUUCAACACCGGAAAACUCACCAA
GGGAGACCAUCAC-AUGAAAGCCAGGCUAAUGACUUUGCUUGAUUCUUGGAGAAGUGGUG
CAUGGCCAUCGUCAGUUCGUACUGUAAAGCGUUCUCUUAAGUGAGAUAACGAACAAGACC
CUCACUUAUAAUUGCUAACUAGAUC-UCCG-GAUC-UGGUGCACAUUAUCGGGACCGCUG
GCGCUAAGUCAGAGGAAGGAGAGGUCAACGGUAGGUCAGUAUGCCCCGAAUCUGCUGGGC
UACACGCGCGUUACAAAGGGCGGGACAAUGGGCUCCGACGCCGAAAGGCGAAGGCAAUCU
CG-AAACCCGUCCGUAGUUCGGAUUGUGGGUUGUAACUCACCCACAUGAAGCUGGAUUCC
GUAGUAAUCGCGAAUCAA-CAACUCGCGGUGAAUAUGCCCCUGCUCCUUGCACACACCGC
CCGUCAAACCACCUGAGUUGGGUUUCAGUGAGGCUAUCUCUAAU-UGGGGUAUUCGAACU
GAGAUUUAGCAAGGAGGGUUAAGUCGUAACAAGGUAUCUGUA
>Human_gut_CosteaPI_MAG_GENOME021825
----------------------GCUACUGCUAUUGGGAUUCG-UUAAGCCAUGCAAGUCG
AACGAGU---UUAG-----ACUCGUGGCGUACGGCUCAGUAACACGUGGAUAACCUACCC
UUAGGACUGGGAUAACCCUGGGAAACUGGGGAUAAUACUGGAUAGGCAAUUA-UUCCUGU
AAUGGUUUUUUGUUUAAA-UGU--------UUUU---------UCG-CCUAAGGAUGGGU
CUGCGGCCGAUUAGGUAGUUGGUUAGGUAAUGGCUUACCAAGCCUUUGAUCGGUACGGGU
UGUGAGAGCAAGAGCCCGGAGAUGGAACCUGAGACAAGGUUCCAGGCCCUACGGGGUGCA
GCAGGCGCGAAACCUCCGCAAUGUGAGAAAUCGCGACGGGGGGAUCCCAAGUGCCAUUCU
UA-ACGGGAUGGCUUUUCAUUAGUGUAAAGAGCUUUUGGAAUAAGAGCUGGGCAAGACCG
GUGCCAGCCGCCGCGGUAACACCGGCAGCUCUAGUGGUAGCAGUUUUUAUUGGGCCUAAA
GCGUCCGUAGCCGGUUUAAUAAGUCUCUGGUGAAAUCCUGCAGCUUAACUGUGGGAAUUG
CUGGAGAUACUAUUAGACUUGAGAUCGGGAGAGGUUAGAGGUACUCCCAGGGUAGAGGUG
AAAUUCUGUAAUCCUGGGAGGACCGCC-UGUUGCGAAGGCGUCUGACUGGAACGAUUCUG
ACGGUGAGGGACGAAAGCUAGGGGCGCGAACCGGAUUAGAUACCCGGGUAGUCCUAGCUG
UAAACGAUGCGGACUUGGUGUUGGGGUGGCUUUGAGCUGUCCCAGUGCCGAAGGGAAGCU
GUUAAGUCCGCCGCCUGGGAAGUACGGUCGCAAGACUGAAACUUAAAGGAAUUGGCGGGG
GAGCACCACAACGCGUGGAGCCUGCGGUUUAAUUGGAUUCAACGCCGGACAUCUCACCAG
AGGCGACAGCUGU-AUGAUAGCCAGGUUGAUGACUUUGCUUGACUAGCUGAGAGGAGGUG
CAUGGCCGCCGUCAGCUCGUACCGUGAGGCGUCCUGUUAAGUCAGGCAACGAGCGAGACC
CACGCUCUUAGUUACCAGCGGAUCCUUUUUUGGAUGCCGGGCACACUAAGGGGACCGCCU
AUGAUAAAUAGGAGGAAGGAGUGGACGACGGUAGGUCCGUAUGCCCCGAAUCCUCUGGGC
AACACGCGGGCUACAAUGGCUGAGACAAUGGGUUCCGACGCCGAAAGGCGGAGGUAAUCC
UCUAAACUUAGUCGUAGUUCGGAUUGAGGACUGUAACUCGUUCUCAUGAAGCUGGAAUGC
GUAGUAAUCGCGUGUCAC-AAUCGCGCGGUGAAUACGUCCCUGCUCCUUGCACACACCGC
CCGUCACGCCACCCAAAAAGGGAUUGGAUGAGGAUGUAAUG-UUUUGUUAUAUUCGAAUC
UAGUUUUUUUAAGGAGGGCGAAGUCGUAACAAGGUAGCCGUA
>Human_gut_CosteaPI_MAG_GENOME021873
----------------------GCUACUGCUAUUGGGAUUCG-UUAAGCCAUGCAAGUCG
AACGAGU---UUAG-----ACUCGUGGCGUACGGCUCAGUAACACGUGGAUAACCUACCC
UUAGGACUGGGAUAACCCUGGGAAACUGGGGAUAAUACCGGAUAGGCAAUUA-UUCCUGU
AAUGGUUUUUUGUUUAAA-UGU--------UUUU---------UCG-CCUAAGGAUGGGU
CUGCGGCCGAUUAGGUAGUUGGUUAGGUAAUGGCUUACCAAGCCUUUGAUCGGUACGGGU
UGUGAGAGCAAGAGCCCGGAGAUGGAACCUGAGACAAGGUUCCAGGCCCUACGGGGUGCA
GCAGGCGCGAAACCUCCGCAAUGUGAGAAAUCGCGACGGGGGGAUCCCAAGUGCCAUUCU
UA-ACGGGAUGGCUUUUCAUUAGUGUAAAGAGCUUUUGGAAUAAGAGCUGGGCAAGACCG
GUGCCAGCCGCCGCGGUAACACCGGCAGCUCUAGUGGUAGCAGUUUUUAUUGGGCCUAAA
GCGUCCGUAGCCGGUUUAAUAAGUCUCUGGUGAAAUCCUGCAGCUUAACUGUGGGAAUUG
CUGGAGAUACUAUUAGACUUGAGAUCGGGAGAGGUUAGAGGUACUCCCAGGGUAGAGGUG
AAAUUCUGUAAUCCUGGGAGGACCGCC-UGUUGCGAAGGCGUCUGACUGGAACGAUUCUG
ACGGUGAGGGACGAAAGCUAGGGGCGCGAACCGGAUUAGAUACCCGGGUAGUCCUAGCUG
UAAACGAUGCGGACUUGGUGUUGGGGUGGCUUUGAGCUGUCCCAGUGCCGAAGGGAAGCU
GUUAAGUCCGCCGCCUGGGAAGUACGGUCGCAAGACUGAAACUUAAAGGAAUUGGCGGGG
GAGCACCACAACGCGUGGAGCCUGCGGUUUAAUUGGAUUCAACGCCGGACAUCUCACCAG
AGGCGACAGCUGU-AUGAUAGCCAGGUUGAUGACUUUGCUUGACUAGCUGAGAGGAGGUG
CAUGGCCGCCGUCAGCUCGUACCGUGAGGCGUCCUGUUAAGUCAGGCAACGAGCGAGACC
CACGCUCUUAGUUACCAGCGGAUCCUUUUUUGGAUGCCGGGCACACUAAGGGGACCGCCU
AUGAUAAAUAGGAGGAAGGAGUGGACGACGGUAGGUCCGUAUGCCCCGAAUCCUCUGGGC
AACACGCGGGCUACAAUGGCUGAGACAAUGGGUUCCGACGCCGAAAGGCGGAGGUAAUCC
UCUAAACUUAGUCGUAGUUCGGAUUGAGGACUGUAACUCGUUCUCAUGAAGCUGGAAUGC
GUAGUAAUCGCGUGUCAC-AAUCGCGCGGUGAAUACGUCCCUGCUCCUUGCACACACCGC
CCGUCACGCCACCCAAAAAGGGAUUGGAUGAGGAUGUAAUG-UUUUGUUAUAUUCGAAUC
UAGUUUUUUUAAGGAGGGCGAAGUCGUAACAAGGUAGCCGUA
>Human_gut_CosteaPI_MAG_GENOME021902
----------------------GCUACUGCUAUUGGGAUUCG-UUAAGCCAUGCAAGUCG
AACGAGU---UUAG-----GCUCGUGGCGUACGGCUCAGUAACACGUGGAUAACCUACCC
UUAGGACUGGGAUAACCCUGGGAAACUGGGGAUAAUACUGGAUAGGCAAUUA-UUCCUGU
AAUGGUUUUUUGUUUAAA-UGU--------UUUU---------UCG-CCUAAGGAUGGGU
CUGCGGCCGAUUAGGUAGUUGGUUAGGUAAUGGCUUACCAAGCCUUUGAUCGGUACGGGU
UGUGAGAGCAAGAGCCCGGAGAUGGAACCUGAGACAAGGUUCCAGGCCCUACGGGGUGCA
GCAGGCGCGAAACCUCCGCAAUGUGAGAAAUCGCGACGGGGGGAUCCCAAGUGCCAUUCU
UA-ACGGGAUGGCUUUUCAUUAGUGUAAAGAGCUUUUGGAAUAAGAGCUGGGCAAGACCG
GUGCCAGCCGCCGCGGUAACACCGGCAGCUCUAGUGGUAGCAGUUUUUAUUGGGCCUAAA
GCGUCCGUAGCCGGUUUAAUAAGUCUCUGGUGAAAUCCUGCAGCUUAACUGUGGGAAUUG
CUGGAGAUACUAUUAGACUUGAGAUCGGGAGAGGUUAGAGGUACUCCCAGGGUAGAGGUG
AAAUUCUGUAAUCCUGGGAGGACCGCC-UGUUGCGAAGGCGUCUGACUGGAACGAUUCUG
ACGGUGAGGGACGAAAGCUAGGGGCGCGAACCGGAUUAGAUACCCGGGUAGUCCUAGCUG
UAAACGAUGCGGACUUGGUGUUGGGGUGGCUUUGAGCUGUCCCAGUGCCGAAGGGAAGCU
GUUAAGUCCGCCGCCUGGGAAGUACGGUCGCAAGACUGAAACUUAAAGGAAUUGGCGGGG
GAGCACCACAACGCGUGGAGCCUGCGGUUUAAUUGGAUUCAACGCCGGACAUCUCACCAG
AGGCGACAGCUGU-AUGAUAGCCAGGUUGAUGACUUUGCUUGACUAGCUGAGAGGAGGUG
CAUGGCCGCCGUCAGCUCGUACCGUGAGGCGUCCUGUUAAGUCAGGCAACGAGCGAGACC
CACGCUCUUAGUUACCAGCGGAUCCUUUUUUGGAUGCCGGGCACACUAAGGGGACCGCCU
AUGAUAAAUAGGAGGAAGGAGUGGACGACGGUAGGUCCGUAUGCCCCGAAUCCUCUGGGC
AACACGCGGGCUACAAUGGCUGAGACAAUGGGUUCCGACGCCGAAAGGCGGAGGUAAUCC
UCUAAACUUAGUCGUAGUUCGGAUUGAGGACUGUAACUCGUUCUCAUGAAGCUGGAAUGC
GUAGUAAUCGCGUGUCAC-AAUCGCGCGGUGAAUACGUCCCUGCUCCUUGCACACACCGC
CCGUCACGCCACCCAAAAAGGGAUUGGAUGAGGAUGUAAUG-UUUUGUUAUAUUCGAAUC
UAGUUUUUUUAAGGAGGGCGAAGUCGUAACAAGGUAGCCGUA
[truncated: 465,391 more chars]
