# Supplementary material for: A catalogue of 1,167 genomes from the human gut archaeome
Source: Nat Microbiol. 2021 Dec 30;7(1):48–61. doi: 10.1038/s41564-021-01020-9 (PMC8727293; doi:10.1038/s41564-021-01020-9)
Supplement: Supplementary file 7 — Environmental and human archaea 16S rRNA genes, fasta file (basis for Fig. 5a). [file 41564_2021_1020_MOESM7_ESM.txt]

>mcrA_GUT_GENOME011239_M_smithii
MADKKFLDAMKNKFSEDPTDKRTTFYNMGGWKQSERKSAFVKEGKEIAEKRGIPMYNPDIGTPLGQRALMSYQLSTTDTYVEGDDLHFINNAAIQQAWDDIRRTVIVGLNTAHNVLEKRLGIEVTPETITEYLETVNHAMPGAAVVQEHMVETDPLVVQDSYVKVFTGDDELADEIDSAFVLDINKEFNEEQAAALKEEVGGSVWQAVRIPAIVGRVCDGGTTSRWSAMQIGMSMISAYNQCAGEGATGDFAYASKHAEVIHMGTYLPVRRARAENELGGVPFGFMADICQSSRVNADDPVRSTLDVVALGAALYDQIWLGSYMSGGVGFTQYATAAYTDDVLDDFTYYGKDYVEDKYGGLTEAPNNMDTVLDVGSEVSFYALEQYEEYPALLETHFGGSQRASVISAAAGCSTAFATGNAQTGLSAWYLGMYLHKEQHSRLGFYGYDLQDQCGAANVFSIRNDEGLPLEMRGPNYPNYAMNVGHQGEYAGIAQAPHAARGDAWSFNPLVKIAFADKNLVFDFSKPREEFAKGALREFEPSGERTVITPAK*
>mcrA_GUT_GENOME011714_M_smithii
MADKKFLDAMKNKFSEDPTDKRTTFYNMGGWKQSERKSAFVKEGKEIAEKRGIPMYNPDIGTPLGQRALMSYQLSTTDTYVEGDDLHFINNAAIQQAWDDIRRTVIVGLNTAHNVLEKRLGIEVTPETITEYLETVNHAMPGAAVVQEHMVETDPLVVQDSYVKVFTGDDELADEIDSAFVLDINKEFNEEQAAALKEEVGGSVWQAVRIPAIVGRVCDGGTTSRWSAMQIGMSMISAYNQCAGEGATGDFAYASKHAEVIHMGTYLPVRRARAENELGGVPFGFMADICQSSRVNADDPVRSTLDVVALGAALYDQIWLGSYMSGGVGFTQYATAAYTDDVLDDFTYYGKDYVEDKYGGLTEAPNNMDTVLDVGSEVSFYALEQYEEYPALLETHFGGSQRASVISAAAGCSTAFATGNAQTGLSAWYLGMYLHKEQHSRLGFYGYDLQDQCGAANVFSIRNDEGLPLEMRGPNYPNYAMNVGHQGEYAGIAQAPHAARGDAWSFNPLVKIAFADKNLVFDFSKPREEFAKGALREFEPSGERTVITPAK*
>mcrA_GUT_GENOME012603_M_smithii
MADKKFLDAMKNKFSEDPTDKRTTFYNMGGWKQSERKSAFVKEGKEIAEKRGIPMYNPDIGTPLGQRALMSYQLSTTDTYVEGDDLHFINNAAIQQAWDDIRRTVIVGLNTAHNVLEKRLGIEVTPETITEYLETVNHAMPGAAVVQEHMVETDPLVVQDSYVKVFTGDDELADEIDSAFVLDINKEFNEEQAAALKEEVGGSVWQAVRIPAIVGRVCDGGTTSRWSAMQIGMSMISAYNQCAGEGATGDFAYASKHAEVIHMGTYLPVRRARAENELGGVPFGFMADICQSSRVNADDPVRSTLDVVALGAALYDQIWLGSYMSGGVGFTQYATAAYTDDVLDDFTYYGKDYVEDKYGGLTEAPNNMDTVLDVGSEVSFYALEQYEEYPALLETHFGGSQRASVISAAAGCSTAFATGNAQTGLSAWYLGMYLHKEQHSRLGFYGYDLQDQCGAANVFSIRNDEGLPLEMRGPNYPNYAMNVGHQGEYAGIAQAPHAARGDAWSFNPLVKIAFADKNLVFDFSKPREEFAKGALREFEPSGERTVITPAK*
>mcrA_GUT_GENOME018608_M_smithii
MADKKFLDAMKNKFSEDPTDKRTTFYNMGGWKQSERKSAFVKEGKEIAEKRGIPMYNPDIGTPLGQRALMSYQLSTTDTYVEGDDLHFINNAAIQQAWDDIRRTVIVGLNTAHNVLEKRLGIEVTPETITEYLETVNHAMPGAAVVQEHMVETDPLVVQDSYVKVFTGDDELADEIDSAFVLDINKEFNEEQAAALKEEVGGSVWQAVRIPAIVGRVCDGGTTSRWSAMQIGMSMISAYNQCAGEGATGDFAYASKHAEVIHMGTYLPVRRARAENELGGVPFGFMADICQSSRVNADDPVRSTLDVVALGAALYDQIWLGSYMSGGVGFTQYATAAYTDDVLDDFTYYGKDYVEDKYGGLTEAPNNMDTVLDVGSEVSFYALEQYEEYPALLETHFGGSQRASVISAAAGCSTAFATGNAQTGLSAWYLGMYLHKEQHSRLGFYGYDLQDQCGAANVFSIRNDEGLPLEMRGPNYPNYAMNVGHQGEYAGIAQAPHAARGDAWSFNPLVKIAFADKNLVFDFSKPREEFAKGALREFEPSGERTVITPAK*
>mcrA_GUT_GENOME018729_M_smithii
MADKKFLDAMKNKFSEDPTDKRTTFYNMGGWKQSERKSAFVKEGKEIAEKRGIPMYNPDIGTPLGQRALMSYQLSTTDTYVEGDDLHFINNAAIQQAWDDIRRTVIVGLNTAHNVLEKRLGIEVTPETITEYLETVNHAMPGAAVVQEHMVETDPLVVQDSYVKVFTGDDELADEIDSAFVLDINKEFNEEQAAALKEEVGGSVWQAVRIPAIVGRVCDGGTTSRWSAMQIGMSMISAYNQCAGEGATGDFAYASKHAEVIHMGTYLPVRRARAENELGGVPFGFMADICQSSRVNADDPVRSTLDVVALGAALYDQIWLGSYMSGGVGFTQYATAAYTDDVLDDFTYYGKDYVEDKYGGLTEAPNNMDTVLDVGSEVSFYALEQYEEYPALLETHFGGSQRASVISAAAGCSTAFATGNAQTGLSAWYLGMYLHKEQHSRLGFYGYDLQDQCGAANVFSIRNDEGLPLEMRGPNYPNYAMNVGHQGEYAGIAQAPHAARGDAWSFNPLVKIAFADKNLVFDFSKPREEFAKGALREFEPSGERTVITPAK*
>mcrA_GUT_GENOME091220_M_smithii
MADKKFLDAMKNKFSEDPTDKRTTFYNMGGWKQSERKSAFVKEGKEIAEKRGIPMYNPDIGTPLGQRALMSYQLSTTDTYVEGDDLHFINNAAIQQAWDDIRRTVIVGLNTAHNVLEKRLGIEVTPETITEYLETVNHAMPGAAVVQEHMVETDPLVVQDSYVKVFTGDDELADEIDSAFVLDINKEFNEEQAAALKEEVGGSVWQAVRIPAIVGRVCDGGTTSRWSAMQIGMSMISAYNQCAGEGATGDFAYASKHAEVIHMGTYLPVRRARAENELGGVPFGFMADICQSSRVNADDPVRSTLDVVALGAALYDQIWLGSYMSGGVGFTQYATAAYTDDVLDDFTYYGKDYVEDKYGGLTEAPNNMDTVLDVGSEVSFYALEQYEEYPALLETHFGGSQRASVISAAAGCSTAFATGNAQTGLSAWYLGMYLHKEQHSRLGFYGYDLQDQCGAANVFSIRNDEGLPLEMRGPNYPNYAMNVGHQGEYAGIAQAPHAARGDAWSFNPLVKIAFADKNLVFDFSKPREEFAKGALREFEPSGERTVITPAK*
>mcrA_GUT_GENOME120881_M_smithii
MADKKFLDAMKNKFSEDPTDKRTTFYNMGGWKQSERKSAFVKEGKEIAEKRGIPMYNPDIGTPLGQRALMSYQLSTTDTYVEGDDLHFINNAAIQQAWDDIRRTVIVGLNTAHNVLEKRLGIEVTPETITEYLETVNHAMPGAAVVQEHMVETDPLVVQDSYVKVFTGDDELADEIDSAFVLDINKEFNEEQAAALKEEVGGSVWQAVRIPAIVGRVCDGGTTSRWSAMQIGMSMISAYNQCAGEGATGDFAYASKHAEVIHMGTYLPVRRARAENELGGVPFGFMADICQSSRVNADDPVRSTLDVVALGAALYDQIWLGSYMSGGVGFTQYATAAYTDDVLDDFTYYGKDYVEDKYGGLTEAPNNMDTVLDVGSEVSFYALEQYEEYPALLETHFGGSQRASVISAAAGCSTAFATGNAQTGLSAWYLGMYLHKEQHSRLGFYGYDLQDQCGAANVFSIRNDEGLPLEMRGPNYPNYAMNVGHQGEYAGIAQAPHAARGDAWSFNPLVKIAFADKNLVFDFSKPREEFAKGALREFEPSGERTVITPAK*
>mcrA_GUT_GENOME130816_M_smithii
MADKKFLDAMKNKFSEDPTDKRTTFYNMGGWKQSERKSAFVKEGKEIAEKRGIPMYNPDIGTPLGQRALMSYQLSTTDTYVEGDDLHFINNAAIQQAWDDIRRTVIVGLNTAHNVLEKRLGIEVTPETITEYLETVNHAMPGAAVVQEHMVETDPLVVQDSYVKVFTGDDELADEIDSAFVLDINKEFNEEQAAALKEEVGGSVWQAVRIPAIVGRVCDGGTTSRWSAMQIGMSMISAYNQCAGEGATGDFAYASKHAEVIHMGTYLPVRRARAENELGGVPFGFMADICQSSRVNADDPVRSTLDVVALGAALYDQIWLGSYMSGGVGFTQYATAAYTDDVLDDFTYYGKDYVEDKYGGLTEAPNNMDTVLDVGSEVSFYALEQYEEYPALLETHFGGSQRASVISAAAGCSTAFATGNAQTGLSAWYLGMYLHKEQHSRLGFYGYDLQDQCGAANVFSIRNDEGLPLEMRGPNYPNYAMNVGHQGEYAGIAQAPHAARGDAWSFNPLVKIAFADKNLVFDFSKPREEFAKGALREFEPSGERTVITPAK*
>mcrA_GUT_GENOME137479_M_smithii
MADKKFLDAMKNKFSEDPTDKRTTFYNMGGWKQSERKSAFVKEGKEIAEKRGIPMYNPDIGTPLGQRALMSYQLSTTDTYVEGDDLHFINNAAIQQAWDDIRRTVIVGLNTAHNVLEKRLGIEVTPETITEYLETVNHAMPGAAVVQEHMVETDPLVVQDSYVKVFTGDDELADEIDSAFVLDINKEFNEEQAAALKEEVGGSVWQAVRIPAIVGRVCDGGTTSRWSAMQIGMSMISAYNQCAGEGATGDFAYASKHAEVIHMGTYLPVRRARAENELGGVPFGFMADICQSSRVNADDPVRSTLDVVALGAALYDQIWLGSYMSGGVGFTQYATAAYTDDVLDDFTYYGKDYVEDKYGGLTEAPNNMDTVLDVGSEVSFYALEQYEEYPALLETHFGGSQRASVISAAAGCSTAFATGNAQTGLSAWYLGMYLHKEQHSRLGFYGYDLQDQCGAANVFSIRNDEGLPLEMRGPNYPNYAMNVGHQGEYAGIAQAPHAARGDAWSFNPLVKIAFADKNLVFDFSKPREEFAKGALREFEPSGERTVITPAK*
>mcrA_GUT_GENOME163069_M_smithii
MADKKFLDAMKNKFSEDPTDKRTTFYNMGGWKQSERKSAFVKEGKEIAEKRGIPMYNPDIGTPLGQRALMSYQLSTTDTYVEGDDLHFINNAAIQQAWDDIRRTVIVGLNTAHNVLEKRLGIEVTPETITEYLETVNHAMPGAAVVQEHMVETDPLVVQDSYVKVFTGDDELADEIDSAFVLDINKEFNEEQAAALKEEVGGSVWQAVRIPAIVGRVCDGGTTSRWSAMQIGMSMISAYNQCAGEGATGDFAYASKHAEVIHMGTYLPVRRARAENELGGVPFGFMADICQSSRVNADDPVRSTLDVVALGAALYDQIWLGSYMSGGVGFTQYATAAYTDDVLDDFTYYGKDYVEDKYGGLTEAPNNMDTVLDVGSEVSFYALEQYEEYPALLETHFGGSQRASVISAAAGCSTAFATGNAQTGLSAWYLGMYLHKEQHSRLGFYGYDLQDQCGAANVFSIRNDEGLPLEMRGPNYPNYAMNVGHQGEYAGIAQAPHAARGDAWSFNPLVKIAFADKNLVFDFSKPREEFAKGALREFEPSGERTVITPAK*
>mcrA_GUT_GENOME092268_M_smithii_A
MADKKFLDAMKNKFSEDPTDKRTTFYNMGGWKQSERKSAFVKEGKEIAEKRGIPMYNPDIGTPLGQRALMSYQLSTTDTYVEGDDLHFINNAAIQQAWDDIRRTVIVGLNTAHNVLEKRLGIEVTPETITEYLETVNHAMPGAAVVQEHMVETDPLVVQDSYVKVFTGDDELADEIDSAFVLDINKEFNDEQAAALKEEVGGSVWQAVRIPAIVGRVCDGGTTSRWSAMQIGMSMISAYNQCAGEGATGDFAYASKHAEVIHMGTYLPVRRARAENELGGVPFGFMADICQGSRVYPDDPVRSTLEVVALGAALYDQIWLGSYMSGGVGFTQYATAAYTDDVLDDFTYYGKDYVEDKYGGLTEAPNNMDTVLDVGSEVAFYALEQYEEYPALLETHFGGSQRASVISAAAGASTAFATGNAQTGLSAWYLAMYLHKEQHSRLGFYGYDLQDQCGAANVFSIRNDEGLPLEMRGPNYPNYAMNVGHQGEYAGIAQAPHAARGDAWAFNPLIKIAFADKNLVFDFSKVREEFAKGALREFEPSGERTVITPAK*
>mcrA_GUT_GENOME092376_M_smithii_A
MADKKFLDAMKNKFSEDPTDKRTTFYNMGGWKQSERKSAFVKEGKEIAEKRGIPMYNPDIGTPLGQRALMSYQLSTTDTYVEGDDLHFINNAAIQQAWDDIRRTVIVGLNTAHNVLEKRLGIEVTPETITEYLETVNHAMPGAAVVQEHMVETDPLVVQDSYVKVFTGDDELADEIDSAFVLDINKEFNDEQAAALKEEVGGSVWQAVRIPAIVGRVCDGGTTSRWSAMQIGMSMISAYNQCAGEGATGDFAYASKHAEVIHMGTYLPVRRARAENELGGVPFGFMADICQGSRVYPDDPVRSTLEVVALGAALYDQIWLGSYMSGGVGFTQYATAAYTDDVLDDFTYYGKDYVEDKYGGLTEAPNNMDTVLDVGSEVAFYALEQYEEYPALLETHFGGSQRASVISAAAGASTAFATGNAQTGLSAWYLAMYLHKEQHSRLGFYGYDLQDQCGAANVFSIRNDEGLPLEMRGPNYPNYAMNVGHQGEYAGIAQAPHAARGDAWAFNPLIKIAFADKNLVFDFSKVREEFAKGALREFEPSGERTVITPAK*
>mcrA_GUT_GENOME094058_M_smithii_A
MADKKFLDAMKNKFSEDPTDKRTTFYNMGGWKQSERKSAFVKEGKEIAEKRGIPMYNPDIGTPLGQRALMSYQLSTTDTYVEGDDLHFINNAAIQQAWDDIRRTVIVGLNTAHNVLEKRLGIEVTPETITEYLETVNHAMPGAAVVQEHMVETDPLVVQDSYVKVFTGDDELADEIDSAFVLDINKEFNDEQAAALKEEVGGSVWQAVRIPAIVGRVCDGGTTSRWSAMQIGMSMISAYNQCAGEGATGDFAYASKHAEVIHMGTYLPVRRARAENELGGVPFGFMADICQGSRVYPDDPVRSTLEVVALGAALYDQIWLGSYMSGGVGFTQYATAAYTDDVLDDFTYYGKDYVEDKYGGLTEAPNNMDTVLDVGSEVAFYALEQYEEYPALLETHFGGSQRASVISAAAGASTAFATGNAQTGLSAWYLAMYLHKEQHSRLGFYGYDLQDQCGAANVFSIRNDEGLPLEMRGPNYPNYAMNVGHQGEYAGIAQAPHAARGDAWAFNPLIKIAFADKNLVFDFSKVREEFAKGALREFEPSGERTVITPAK*
>mcrA_GUT_GENOME104028_M_smithii_A
MADKKFLDAMKNKFSEDPTDKRTTFYNMGGWKQSERKSAFVKEGKEIAEKRGIPMYNPDIGTPLGQRALMSYQLSTTDTYVEGDDLHFINNAAIQQAWDDIRRTVIVGLNTAHNVLEKRLGIEVTPETITEYLETVNHAMPGAAVVQEHMVETDPLVVQDSYVKVFTGDDELADEIDSAFVLDINKEFNDEQAAALKEEVGGSVWQAVRIPAIVGRVCDGGTTSRWSAMQIGMSMISAYNQCAGEGATGDFAYASKHAEVIHMGTYLPVRRARAENELGGVPFGFMADICQGSRVYPDDPVRSTLEVVALGAALYDQIWLGSYMSGGVGFTQYATAAYTDDVLDDFTYYGKDYVEDKYGGLTEAPNNMDTVLDVGSEVAFYALEQYEEYPALLETHFGGSQRASVISAAAGASTAFATGNAQTGLSAWYLAMYLHKEQHSRLGFYGYDLQDQCGAANVFSIRNDEGLPLEMRGPNYPNYAMNVGHQGEYAGIAQAPHAARGDAWAFNPLIKIAFADKNLVFDFSKVREEFAKGALREFEPSGERTVITPAK*
>mcrA_GUT_GENOME104378_M_smithii_A
MADKKFLDAMKNKFSEDPTDKRTTFYNMGGWKQSERKSAFVKEGKEIAEKRGIPMYNPDIGTPLGQRALMSYQLSTTDTYVEGDDLHFINNAAIQQAWDDIRRTVIVGLNTAHNVLEKRLGIEVTPETITEYLETVNHAMPGAAVVQEHMVETDPLVVQDSYVKVFTGDDELADEIDSAFVLDINKEFNDEQAAALKEEVGGSVWQAVRIPAIVGRVCDGGTTSRWSAMQIGMSMISAYNQCAGEGATGDFAYASKHAEVIHMGTYLPVRRARAENELGGVPFGFMADICQGSRVYPDDPVRSTLEVVALGAALYDQIWLGSYMSGGVGFTQYATAAYTDDVLDDFTYYGKDYVEDKYGGLTEAPNNMDTVLDVGSEVAFYALEQYEEYPALLETHFGGSQRASVISAAAGASTAFATGNAQTGLSAWYLAMYLHKEQHSRLGFYGYDLQDQCGAANVFSIRNDEGLPLEMRGPNYPNYAMNVGHQGEYAGIAQAPHAARGDAWAFNPLIKIAFADKNLVFDFSKVREEFAKGALREFEPSGERTVITPAK*
>mcrA_GUT_GENOME109037_M_smithii_A
MADKKFLDAMKNKFSEDPTDKRTTFYNMGGWKQSERKSAFVKEGKEIAEKRGIPMYNPDIGTPLGQRALMSYQLSTTDTYVEGDDLHFINNAAIQQAWDDIRRTVIVGLNTAHNVLEKRLGIEVTPETITEYLETVNHAMPGAAVVQEHMVETDPLVVQDSYVKVFTGDDELADEIDSAFVLDINKEFNDEQAAALKEEVGGSVWQAVRIPAIVGRVCDGGTTSRWSAMQIGMSMISAYNQCAGEGATGDFAYASKHAEVIHMGTYLPVRRARAENELGGVPFGFMADICQGSRVYPDDPVRSTLEVVALGAALYDQIWLGSYMSGGVGFTQYATAAYTDDVLDDFTYYGKDYVEDKYGGLTEAPNNMDTVLDVGSEVAFYALEQYEEYPALLETHFGGSQRASVISAAAGASTAFATGNAQTGLSAWYLAMYLHKEQHSRLGFYGYDLQDQCGAANVFSIRNDEGLPLEMRGPNYPNYAMNVGHQGEYAGIAQAPHAARGDAWAFNPLIKIAFADKNLVFDFSKVREEFAKGALREFEPSGERTVITPAK*
>mcrA_GUT_GENOME251364_M_smithii_A
MADKKFLDAMKNKFSEDPTDKRTTFYNMGGWKQSERKSAFVKEGKEIAEKRGIPMYNPDIGTPLGQRALMSYQLSTTDTYVEGDDLHFINNAAIQQAWDDIRRTVIVGLNTAHNVLEKRLGIEVTPETITEYLETVNHAMPGAAVVQEHMVETDPLVVQDSYVKVFTGDDELADEIDSAFVLDINKEFNDEQAAALKEEVGGSVWQAVRIPAIVGRVCDGGTTSRWSAMQIGMSMISAYNQCAGEGATGDFAYASKHAEVIHMGTYLPVRRARAENELGGVPFGFMADICQGSRVYPDDPVRSTLEVVALGAALYDQIWLGSYMSGGVGFTQYATAAYTDDVLDDFTYYGKDYVEDKYGGLTEAPNNMDTVLDVGSEVAFYALEQYEEYPALLETHFGGSQRASVISAAAGASTAFATGNAQTGLSAWYLAMYLHKEQHSRLGFYGYDLQDQCGAANVFSIRNDEGLPLEMRGPNYPNYAMNVGHQGEYAGIAQAPHAARGDAWAFNPLIKIAFADKNLVFDFSKVREEFAKGALREFEPSGERTVITPAK*
>mcrA_GUT_GENOME258505_M_smithii_A
MADKKFLDAMKNKFSEDPTDKRTTFYNMGGWKQSERKSAFVKEGKEIAEKRGIPMYNPDIGTPLGQRALMSYQLSTTDTYVEGDDLHFINNAAIQQAWDDIRRTVIVGLNTAHNVLEKRLGIEVTPETITEYLETVNHAMPGAAVVQEHMVETDPLVVQDSYVKVFTGDDELADEIDSAFVLDINKEFNDEQAAALKEEVGGSVWQAVRIPAIVGRVCDGGTTSRWSAMQIGMSMISAYNQCAGEGATGDFAYASKHAEVIHMGTYLPVRRARAENELGGVPFGFMADICQGSRVYPDDPVRSTLEVVALGAALYDQIWLGSYMSGGVGFTQYATAAYTDDVLDDFTYYGKDYVEDKYGGLTEAPNNMDTVLDVGSEVAFYALEQYEEYPALLETHFGGSQRASVISAAAGASTAFATGNAQTGLSAWYLAMYLHKEQHSRLGFYGYDLQDQCGAANVFSIRNDEGLPLEMRGPNYPNYAMNVGHQGEYAGIAQAPHAARGDAWAFNPLIKIAFADKNLVFDFSKVREEFAKGALREFEPSGERTVITPAK*
>mcrA_GUT_GENOME268176_M_smithii
MADKKFLDAMKNKFSEDPTDKRTTFYNMGGWKQSERKSAFVKEGKEIAEKRGIPMYNPDIGTPLGQRALMSYQLSTTDTYVEGDDLHFINNAAIQQAWDDIRRTVIVGLNTAHNVLEKRLGIEVTPETITEYLETVNHAMPGAAVVQEHMVETDPLVVQDSYVKVFTGDDELADEIDSAFVLDINKEFNEEQAAALKEEVGGSVWQAVRIPAIVGRVCDGGTTSRWSAMQIGMSMISAYNQCAGEGATGDFAYASKHAEVIHMGTYLPVRRARAENELGGVPFGFMADICQSSRVNADDPVRSTLDVVALGAALYDQIWLGSYMSGGVGFTQYATAAYTDDVLDDFTYYGKDYVEDKYGGLTEAPNNMDTVLDVGSEVSFYALEQYEEYPALLETHFGGSQRASVISAAAGCSTAFATGNAQTGLSAWYLGMYLHKEQHSRLGFYGYDLQDQCGAANVFSIRNDEGLPLEMRGPNYPNYAMNVGHQGEYAGIAQAPHAARGDAWSFNPLVKIAFADKNLVFDFSKPREEFAKGALREFEPSGERTVITPAK*
>mcrA_GUT_GENOME270563_M_smithii
MADKKFLDAMKNKFSEDPTDKRTTFYNMGGWKQSERKSAFVKEGKEIAEKRGIPMYNPDIGTPLGQRALMSYQLSTTDTYVEGDDLHFINNAAIQQAWDDIRRTVIVGLNTAHNVLEKRLGIEVTPETITEYLETVNHAMPGAAVVQEHMVETDPLVVQDSYVKVFTGDDELADEIDSAFVLDINKEFNEEQAAALKEEVGGSVWQAVRIPAIVGRVCDGGTTSRWSAMQIGMSMISAYNQCAGEGATGDFAYASKHAEVIHMGTYLPVRRARAENELGGVPFGFMADICQSSRVNADDPVRSTLDVVALGAALYDQIWLGSYMSGGVGFTQYATAAYTDDVLDDFTYYGKDYVEDKYGGLTEAPNNMDTVLDVGSEVSFYALEQYEEYPALLETHFGGSQRASVISAAAGCSTAFATGNAQTGLSAWYLGMYLHKEQHSRLGFYGYDLQDQCGAANVFSIRNDEGLPLEMRGPNYPNYAMNVGHQGEYAGIAQAPHAARGDAWSFNPLVKIAFADKNLVFDFSKPREEFAKGALREFEPSGERTVITPAK*
>mcrA_GUT_GENOME272533_M_smithii_A
MADKKFLDAMKNKFSEDPTDKRTTFYNMGGWKQSERKSAFVKEGKEIAEKRGIPMYNPDIGTPLGQRALMSYQLSTTDTYVEGDDLHFINNAAIQQAWDDIRRTVIVGLNTAHNVLEKRLGIEVTPETITEYLETVNHAMPGAAVVQEHMVETDPLVVQDSYVKVFTGDDELADEIDSAFVLDINKEFNDEQAAALKEEVGGSVWQAVRIPAIVGRVCDGGTTSRWSAMQIGMSMISAYNQCAGEGATGDFAYASKHAEVIHMGTYLPVRRARAENELGGVPFGFMADICQGSRVYPDDPVRSTLEVVALGAALYDQIWLGSYMSGGVGFTQYATAAYTDDVLDDFTYYGKDYVEDKYGGLTEAPNNMDTVLDVGSEVAFYALEQYEEYPALLETHFGGSQRASVISAAAGASTAFATGNAQTGLSAWYLAMYLHKEQHSRLGFYGYDLQDQCGAANVFSIRNDEGLPLEMRGPNYPNYAMNVGHQGEYAGIAQAPHAARGDAWAFNPLIKIAFADKNLVFDFSKVREEFAKGALREFEPSGERTVITPAK*
>mcrA_GUT_GENOME283326_M_smithii
MADKKFLDAMKNKFSEDPTDKRTTFYNMGGWKQSERKSAFVKEGKEIAEKRGIPMYNPDIGTPLGQRALMSYQLSTTDTYVEGDDLHFINNAAIQQAWDDIRRTVIVGLNTAHNVLEKRLGIEVTPETITEYLETVNHAMPGAAVVQEHMVETDPLVVQDSYVKVFTGDDELADEIDSAFVLDINKEFNEEQAAALKEEVGGSVWQAVRIPAIVGRVCDGGTTSRWSAMQIGMSMISAYNQCAGEGATGDFAYASKHAEVIHMGTYLPVRRARAENELGGVPFGFMADICQSSRVNADDPVRSTLDVVALGAALYDQIWLGSYMSGGVGFTQYATAAYTDDVLDDFTYYGKDYVEDKYGGLTEAPNNMDTVLDVGSEVSFYALEQYEEYPALLETHFGGSQRASVISAAAGCSTAFATGNAQTGLSAWYLGMYLHKEQHSRLGFYGYDLQDQCGAANVFSIRNDEGLPLEMRGPNYPNYAMNVGHQGEYAGIAQAPHAARGDAWSFNPLVKIAFADKNLVFDFSKPREEFAKGALREFEPSGERTVITPAK*
>mcrA_GUT_GENOME284192_M_smithii_A
MADKKFLDAMKNKFSEDPTDKRTTFYNMGGWKQSERKSAFVKEGKEIAEKRGIPMYNPDIGTPLGQRALMSYQLSTTDTYVEGDDLHFINNAAIQQAWDDIRRTVIVGLNTAHNVLEKRLGIEVTPETITEYLETVNHAMPGAAVVQEHMVETDPLVVQDSYVKVFTGDDELADEIDSAFVLDINKEFNDEQAAALKEEVGGSVWQAVRIPAIVGRVCDGGTTSRWSAMQIGMSMISAYNQCAGEGATGDFAYASKHAEVIHMGTYLPVRRARAENELGGVPFGFMADICQGSRVYPDDPVRSTLEVVALGAALYDQIWLGSYMSGGVGFTQYATAAYTDDVLDDFTYYGKDYVEDKYGGLTEAPNNMDTVLDVGSEVAFYALEQYEEYPALLETHFGGSQRASVISAAAGASTAFATGNAQTGLSAWYLAMYLHKEQHSRLGFYGYDLQDQCGAANVFSIRNDEGLPLEMRGPNYPNYAMNVGHQGEYAGIAQAPHAARGDAWAFNPLIKIAFADKNLVFDFSKVREEFAKGALREFEPSGERTVITPAK*
>mcrA_GUT_GENOME143185_M_smithii_A
MADKKFLDAMKNKFSEDPTDKRTTFYNMGGWKQSERKSAFVKEGKEIAEKRGIPMYNPDIGTPLGQRALMSYQLSTTDTYVEGDDLHFINNAAIQQAWDDIRRTVIVGLNTAHNVLEKRLGIEVTPETITEYLETVNHAMPGAAVVQEHMVETDPLVVQDSYVKVFTGDDELADEIDSAFVLDINKEFNDEQAAALKEEVGGSVWQAVRIPAIVGRVCDGGTTSRWSAMQIGMSMISAYNQCAGEGATGDFAYASKHAEVIHMGTYLPVRRARAENELGGVPFGFMADICQGSRVYPDDPVRSTLEVVALGAALYDQIWLGSYMSGGVGFTQYATAAYTDDVLDDFTYYGKDYVEDKYGGLTEAPNNMDTVLDVGSEVAFYALEQYEEYPALLETHFGGSQRASVISAAAGASTAFATGNAQTGLSAWYLAMYLHKEQHSRLGFYGYDLQDQCGAANVFSIRNDEGLPLEMRGPNYPNYAMNVGHQGEYAGIAQAPHAARGDAWAFNPLIKIAFADKNLVFDFSKVREEFAKGALREFEPSGERTVITPAK*
>mcrA_GUT_GENOME132205_M_smithii
MADKKFLDAMKNKFSEDPTDKRTTFYNMGGWKQSERKSAFVKEGKEIAEKRGIPMYNPDIGTPLGQRALMSYQLSTTDTYVEGDDLHFINNAAIQQAWDDIRRTVIVGLNTAHNVLEKRLGIEVTPETITEYLETVNHAMPGAAVVQEHMVETDPLVVQDSYVKVFTGDDELADEIDSAFVLDINKEFNEEQATALKEEVGGSVWQAVRIPAIVGRVCDGGTTSRWSAMQIGMSMISAYNQCAGEGATGDFAYASKHAEVIHMGTYLPVRRARAENELGGVPFGFMADICQSSRVNADDPVRSTLDVVALGAALYDQIWLGSYMSGGVGFTQYATAAYTDDVLDDFTYYGKDYVEDKYGGLTEAPNNMDTVLDVGSEVSFYALEQYEEYPALLETHFGGSQRASVISAAAGCSTAFATGNAQTGLSAWYLGMYLHKEQHSRLGFYGYDLQDQCGAANVFSIRNDEGLPLEMRGPNYPNYAMNVGHQGEYAGIAQAPHAARGDAWSFNPLVKIAFADKNLVFDFSKPREEFAKGALREFEPSGERTVITPAK*
>mcrA_GUT_GENOME066320_M_smithii_A
MADKKFLDAMKNKFSEDPTDKRTTFYNMGGWKQSERKSAFVKEGKEIAEKRGIPMYNPDIGTPLGQRALMSYQLSTTDTYVEGDDLHFINNAAIQQAWDDIRRTVIVGLNTAHNVLEKRLGIEVTPETITEYLETVNHAMPGAAVVQEHMVETDPLVVQDSYVKVFTGDDELADEIDSAFVLDINKEFNDEQAAALKEEVGGSVWQAVRIPAIVGRVCDGGTTSRWSAMQIGMSMISAYNQCAGEGATGDFAYASKHAEVIHMGTYLPVRRARAENELGGVPFGFMADICQGSRVYPDDPVRSTLEVVALGAALYDQIWLGSYMSGGVGFTQYATAAYTDDVLDDFTYYGKDYVEDKYGGLTEAPNNMDTVLDVGSEVAFYALEQYEEYPALLETHFGGSQRASVISAAAGASTAFATGNAQTGLSAWYLAMYLHKEQHSRLGFYGYDLQDQCGAANVFSIRNDEGLPLEMRGPNYPNYAMNVGHQGEYAGIAQAPHAARGDAWAFNPLIKIAFADKNLVFDFSKVREEFAKGALREFEPSGERTVITPAK*
>mcrA_GUT_GENOME067559_M_smithii_A
MADKKFLDAMKNKFSEDPTDKRTTFYNMGGWKQSERKSAFVKEGKEIAEKRGIPMYNPDIGTPLGQRALMSYQLSTTDTYVEGDDLHFINNAAIQQAWDDIRRTVIVGLNTAHNVLEKRLGIEVTPETITEYLETVNHAMPGAAVVQEHMVETDPLVVQDSYVKVFTGDDELADEIDSAFVLDINKEFNDEQAAALKEEVGGSVWQAVRIPAIVGRVCDGGTTSRWSAMQIGMSMISAYNQCAGEGATGDFAYASKHAEVIHMGTYLPVRRARAENELGGVPFGFMADICQGSRVYPDDPVRSTLEVVALGAALYDQIWLGSYMSGGVGFTQYATAAYTDDVLDDFTYYGKDYVEDKYGGLTEAPNNMDTVLDVGSEVAFYALEQYEEYPALLETHFGGSQRASVISAAAGASTAFATGNAQTGLSAWYLAMYLHKEQHSRLGFYGYDLQDQCGAANVFSIRNDEGLPLEMRGPNYPNYAMNVGHQGEYAGIAQAPHAARGDAWAFNPLIKIAFADKNLVFDFSKVREEFAKGALREFEPSGERTVITPAK*
>mcrA_GUT_GENOME093513_M_smithii
MADKKFLDAMKNKFSEDPTDKRTTFYNMGGWKQSERKSAFVKEGKEIAEKRGIPMYNPDIGTPLGQRALMSYQLSTTDTYVEGDDLHFINNAAIQQAWDDIRRTVIVGLNTAHNVLEKRLGIEVTPETITEYLETVNHAMPGAAVVQEHMVETDPLVVQDSYVKVFTGDDELADEIDSAFVLDINKEFNEEQAAALKEEVGGSVWQAVRIPAIVGRVCDGGTTSRWSAMQIGMSMISAYNQCAGEGATGDFAYASKHAEVIHMGTYLPVRRARAENELGGVPFGFMADICQSSRVNADDPVRSTLDVVALGAALYDQIWLGSYMSGGVGFTQYATAAYTDDVLDDFTYYGKDYVEDKYGGLTEAPNNMDTVLDVGSEVSFYALEQYEEYPALLETHFGGSQRASVISAAAGCSTAFATGNAQTGLSAWYLGMYLHKEQHSRLGFYGYDLQDQCGAANVFSIRNDEGLPLEMRGPNYPNYAMNVGHQGEYAGIAQAPHAARGDAWSFNPLVKIAFADKNLVFDFSKPREEFAKGALREFEPSGERTVITPAK*
>mcrA_GUT_GENOME103665_M_smithii_A
MADKKFLDAMKNKFSEDPTDKRTTFYNMGGWKQSERKSAFVKEGKEIAEKRGIPMYNPDIGTPLGQRALMSYQLSTTDTYVEGDDLHFINNAAIQQAWDDIRRTVIVGLNTAHNVLEKRLGIEVTPETITEYLETVNHAMPGAAVVQEHMVETDPLVVQDSYVKVFTGDDELADEIDSAFVLDINKEFNDEQAAALKEEVGGSVWQAVRIPAIVGRVCDGGTTSRWSAMQIGMSMISAYNQCAGEGATGDFAYASKHAEVIHMGTYLPVRRARAENELGGVPFGFMADICQGSRVYPDDPVRSTLEVVALGAALYDQIWLGSYMSGGVGFTQYATAAYTDDVLDDFTYYGKDYVEDKYGGLTEAPNNMDTVLDVGSEVAFYALEQYEEYPALLETHFGGSQRASVISAAAGASTAFATGNAQTGLSAWYLAMYLHKEQHSRLGFYGYDLQDQCGAANVFSIRNDEGLPLEMRGPNYPNYAMNVGHQGEYAGIAQAPHAARGDAWAFNPLIKIAFADKNLVFDFSKVREEFAKGALREFEPSGERTVITPAK*
>mcrA_GUT_GENOME186606_M_smithii_A
MADKKFLDAMKNKFSEDPTDKRTTFYNMGGWKQSERKSAFVKEGKEIAEKRGIPMYNPDIGTPLGQRALMSYQLSTTDTYVEGDDLHFINNAAIQQAWDDIRRTVIVGLNTAHNVLEKRLGIEVTPETITEYLETVNHAMPGAAVVQEHMVETDPLVVQDSYVKVFTGDDELADEIDSAFVLDINKEFNDEQAAALKEEVGGSVWQAVRIPAIVGRVCDGGTTSRWSAMQIGMSMISAYNQCAGEGATGDFAYASKHAEVIHMGTYLPVRRARAENELGGVPFGFMADICQGSRVYPDDPVRSTLEVVALGAALYDQIWLGSYMSGGVGFTQYATAAYTDDVLDDFTYYGKDYVEDKYGGLTEAPNNMDTVLDVGSEVAFYALEQYEEYPALLETHFGGSQRASVISAAAGASTAFATGNAQTGLSAWYLAMYLHKEQHSRLGFYGYDLQDQCGAANVFSIRNDEGLPLEMRGPNYPNYAMNVGHQGEYAGIAQAPHAARGDAWAFNPLIKIAFADKNLVFDFSKVREEFAKGALREFEPSGERTVITPAK*
>mcrA_GUT_GENOME235276_M_smithii
MADKKFLDAMKNKFSEDPTDKRTTFYNMGGWKQSERKSAFVKEGKEIAEKRGIPMYNPDIGTPLGQRALMSYQLSTTDTYVEGDDLHFINNAAIQQAWDDIRRTVIVGLNTAHNVLEKRLGIEVTPETITEYLETVNHAMPGAAVVQEHMVETDPLVVQDSYVKVFTGDDELADEIDSAFVLDINKEFNEEQAAALKEEVGGSVWQAVRIPAIVGRVCDGGTTSRWSAMQIGMSMISAYNQCAGEGATGDFAYASKHAEVIHMGTYLPVRRARAENELGGVPFGFMADICQSSRVNADDPVRSTLDVVALGAALYDQIWLGSYMSGGVGFTQYATAAYTDDVLDDFTYYGKDYVEDKYGGLTEAPNNMDTVLDVGSEVSFYALEQYEEYPALLETHFGGSQRASVISAAAGCSTAFATGNAQTGLSAWYLGMYLHKEQHSRLGFYGYDLQDQCGAANVFSIRNDEGLPLEMRGPNYPNYAMNVGHQGEYAGIAQAPHAARGDAWSFNPLVKIAFADKNLVFDFSKPREEFAKGALREFEPSGERTVITPAK*
>mcrA_GUT_GENOME239080_M_smithii_A
MADKKFLDAMKNKFSEDPTDKRTTFYNMGGWKQSERKSAFVKEGKEIAEKRGIPMYNPDIGTPLGQRALMSYQLSTTDTYVEGDDLHFINNAAIQQAWDDIRRTVIVGLNTAHNVLEKRLGIEVTPETITEYLETVNHAMPGAAVVQEHMVETDPLVVQDSYVKVFTGDDELADEIDSAFVLDINKEFNDEQAAALKEEVGGSVWQAVRIPAIVGRVCDGGTTSRWSAMQIGMSMISAYNQCAGEGATGDFAYASKHAEVIHMGTYLPVRRARAENELGGVPFGFMADICQGSRVYPDDPVRSTLEVVALGAALYDQIWLGSYMSGGVGFTQYATAAYTDDVLDDFTYYGKDYVEDKYGGLTEAPNNMDTVLDVGSEVAFYALEQYEEYPALLETHFGGSQRASVISAAAGASTAFATGNAQTGLSAWYLAMYLHKEQHSRLGFYGYDLQDQCGAANVFSIRNDEGLPLEMRGPNYPNYAMNVGHQGEYAGIAQAPHAARGDAWAFNPLIKIAFADKNLVFDFSKVREEFAKGALREFEPSGERTVITPAK*
