# Supplementary material for: A catalogue of 1,167 genomes from the human gut archaeome
Source: Nat Microbiol. 2021 Dec 30;7(1):48–61. doi: 10.1038/s41564-021-01020-9 (PMC8727293; doi:10.1038/s41564-021-01020-9)
Supplement: Supplementary file 8 — Supplementary Tables 1–14. [file 41564_2021_1020_MOESM8_ESM.xlsx]

## Sheet: Table S1a_1167_arch_MAGs
Table S1a: Detailed description of all 1167 MAGs and isolates
Genome	Original_name	Study_set	Genome_type	Length	N_contigs	N50	GC_content	Completeness	Contamination	CMseq2	rRNA_5S	rRNA_16S	rRNA_23S	tRNAs	Genome_accession	Species_rep	MGnify_accession	Lineage	Sample_accession	Study_accession	Country	Continent	FTP_download
GUT_GENOME001950	AsnicarF_2017__MV_FEM2_t1Q14__bin.31	CIBIO	MAG	1695020	198	11214	31.49	97.73	0	0.06	0	0	0	20	NA	GUT_GENOME132205	MGYG-HGUT-02163	d__Archaea;p__Euryarchaeota;c__Methanobacteria;o__Methanobacteriales;f__Methanobacteriaceae;g__Methanobrevibacter_A;s__Methanobrevibacter_A smithii	SRS1634658	SRP082656	Italy	Europe	ftp://ftp.ebi.ac.uk/pub/databases/metagenomics/mgnify_genomes/human-gut/v1.0/all_genomes/MGYG-HGUT-021/MGYG-HGUT-02163/genomes1/GUT_GENOME001950.gff.gz
GUT_GENOME001966	AsnicarF_2017__MV_FEM3_t1Q14__bin.6	CIBIO	MAG	1679449	189	11415	31.35	96.63	0.8	0.04	0	0	0	19	NA	GUT_GENOME132205	MGYG-HGUT-02163	d__Archaea;p__Euryarchaeota;c__Methanobacteria;o__Methanobacteriales;f__Methanobacteriaceae;g__Methanobrevibacter_A;s__Methanobrevibacter_A smithii	SRS1634636	SRP082656	Italy	Europe	ftp://ftp.ebi.ac.uk/pub/databases/metagenomics/mgnify_genomes/human-gut/v1.0/all_genomes/MGYG-HGUT-021/MGYG-HGUT-02163/genomes1/GUT_GENOME001966.gff.gz
GUT_GENOME002944	BackhedF_2015__SID18_M__bin.51	CIBIO	MAG	1186957	364	3505	32.5	74.91	4.84	0.02	0	0	0	10	NA	GUT_GENOME132205	MGYG-HGUT-02163	d__Archaea;p__Euryarchaeota;c__Methanobacteria;o__Methanobacteriales;f__Methanobacteriaceae;g__Methanobrevibacter_A;s__Methanobrevibacter_A smithii	ERS473088	ERP005989	Sweden	Europe	ftp://ftp.ebi.ac.uk/pub/databases/metagenomics/mgnify_genomes/human-gut/v1.0/all_genomes/MGYG-HGUT-021/MGYG-HGUT-02163/genomes1/GUT_GENOME002944.gff.gz
GUT_GENOME003140	BackhedF_2015__SID224_M__bin.32	CIBIO	MAG	1630035	113	20078	31.5	98	0	0.01	0	99.8	99.5	20	NA	GUT_GENOME132205	MGYG-HGUT-02163	d__Archaea;p__Euryarchaeota;c__Methanobacteria;o__Methanobacteriales;f__Methanobacteriaceae;g__Methanobrevibacter_A;s__Methanobrevibacter_A smithii	ERS473106	ERP005989	Sweden	Europe	ftp://ftp.ebi.ac.uk/pub/databases/metagenomics/mgnify_genomes/human-gut/v1.0/all_genomes/MGYG-HGUT-021/MGYG-HGUT-02163/genomes2/GUT_GENOME003140.gff.gz
GUT_GENOME004154	BackhedF_2015__SID335_M__bin.3	CIBIO	MAG	1202331	367	3549	32.41	72.89	0	0.02	0	0	0	10	NA	GUT_GENOME132205	MGYG-HGUT-02163	d__Archaea;p__Euryarchaeota;c__Methanobacteria;o__Methanobacteriales;f__Methanobacteriaceae;g__Methanobrevibacter_A;s__Methanobrevibacter_A smithii	ERS473186	ERP005989	Sweden	Europe	ftp://ftp.ebi.ac.uk/pub/databases/metagenomics/mgnify_genomes/human-gut/v1.0/all_genomes/MGYG-HGUT-021/MGYG-HGUT-02163/genomes2/GUT_GENOME004154.gff.gz
GUT_GENOME004675	BackhedF_2015__SID385_M__bin.37	CIBIO	MAG	1005599	293	3643	56.45	68.35	0.81	0.02	87.39	0	97.73	16	NA	GUT_GENOME143252	MGYG-HGUT-02456	d__Archaea;p__Thermoplasmatota;c__Thermoplasmata;o__Methanomassiliicoccales;f__Methanomethylophilaceae;g__Methanomethylophilus;s__Methanomethylophilus alvus	ERS473224	ERP005989	Sweden	Europe	ftp://ftp.ebi.ac.uk/pub/databases/metagenomics/mgnify_genomes/human-gut/v1.0/all_genomes/MGYG-HGUT-024/MGYG-HGUT-02456/genomes1/GUT_GENOME004675.gff.gz
GUT_GENOME004870	BackhedF_2015__SID39_M__bin.36	CIBIO	MAG	1436185	144	13767	31.9	91.2	0	0.01	0	99.8	99.5	19	NA	GUT_GENOME132205	MGYG-HGUT-02163	d__Archaea;p__Euryarchaeota;c__Methanobacteria;o__Methanobacteriales;f__Methanobacteriaceae;g__Methanobrevibacter_A;s__Methanobrevibacter_A smithii	ERS473238	ERP005989	Sweden	Europe	ftp://ftp.ebi.ac.uk/pub/databases/metagenomics/mgnify_genomes/human-gut/v1.0/all_genomes/MGYG-HGUT-021/MGYG-HGUT-02163/genomes2/GUT_GENOME004870.gff.gz
GUT_GENOME005651	BackhedF_2015__SID544_M__bin.44	CIBIO	MAG	2076007	285	9909	30.59	95.33	0.8	0.04	0	0	0	20	NA	GUT_GENOME143185	MGYG-HGUT-02446	d__Archaea;p__Euryarchaeota;c__Methanobacteria;o__Methanobacteriales;f__Methanobacteriaceae;g__Methanobrevibacter_A;s__Methanobrevibacter_A smithii_A	ERS473294	ERP005989	Sweden	Europe	ftp://ftp.ebi.ac.uk/pub/databases/metagenomics/mgnify_genomes/human-gut/v1.0/all_genomes/MGYG-HGUT-024/MGYG-HGUT-02446/genomes1/GUT_GENOME005651.gff.gz
GUT_GENOME005889	BackhedF_2015__SID566_M__bin.1	CIBIO	MAG	1665229	271	7486	31.88	88.93	0	0.02	0	0	0	17	NA	GUT_GENOME132205	MGYG-HGUT-02163	d__Archaea;p__Euryarchaeota;c__Methanobacteria;o__Methanobacteriales;f__Methanobacteriaceae;g__Methanobrevibacter_A;s__Methanobrevibacter_A smithii	ERS473314	ERP005989	Sweden	Europe	ftp://ftp.ebi.ac.uk/pub/databases/metagenomics/mgnify_genomes/human-gut/v1.0/all_genomes/MGYG-HGUT-021/MGYG-HGUT-02163/genomes1/GUT_GENOME005889.gff.gz
GUT_GENOME006755	BackhedF_2015__SID624_M__bin.40	CIBIO	MAG	1511597	227	8610	31.86	94.93	0.8	0.02	0	0	0	20	NA	GUT_GENOME132205	MGYG-HGUT-02163	d__Archaea;p__Euryarchaeota;c__Methanobacteria;o__Methanobacteriales;f__Methanobacteriaceae;g__Methanobrevibacter_A;s__Methanobrevibacter_A smithii	ERS473378	ERP005989	Sweden	Europe	ftp://ftp.ebi.ac.uk/pub/databases/metagenomics/mgnify_genomes/human-gut/v1.0/all_genomes/MGYG-HGUT-021/MGYG-HGUT-02163/genomes2/GUT_GENOME006755.gff.gz
GUT_GENOME007534	Bengtsson-PalmeJ_2015__TRAVELRES11__bin.60	CIBIO	MAG	1730605	16	179662	41.36	97.98	0.81	0	92.44	99.86	99.03	19	NA	GUT_GENOME132202	MGYG-HGUT-02160	d__Archaea;p__Thermoplasmatota;c__Thermoplasmata;o__Methanomassiliicoccales;f__Methanomassiliicoccaceae;g__Methanomassiliicoccus_A;s__Methanomassiliicoccus_A intestinalis	ERS554202	ERP007090	Sweden	Europe	ftp://ftp.ebi.ac.uk/pub/databases/metagenomics/mgnify_genomes/human-gut/v1.0/all_genomes/MGYG-HGUT-021/MGYG-HGUT-02160/genomes1/GUT_GENOME007534.gff.gz
GUT_GENOME008460	Bengtsson-PalmeJ_2015__TRAVELRES27__bin.188	CIBIO	MAG	937093	314	3186	32.15	59.98	1.6	0.06	0	0	0	8	NA	GUT_GENOME132205	MGYG-HGUT-02163	d__Archaea;p__Euryarchaeota;c__Methanobacteria;o__Methanobacteriales;f__Methanobacteriaceae;g__Methanobrevibacter_A;s__Methanobrevibacter_A smithii	ERS554218	ERP007090	Sweden	Europe	ftp://ftp.ebi.ac.uk/pub/databases/metagenomics/mgnify_genomes/human-gut/v1.0/all_genomes/MGYG-HGUT-021/MGYG-HGUT-02163/genomes1/GUT_GENOME008460.gff.gz
GUT_GENOME010455	Bengtsson-PalmeJ_2015__TRAVELRES62__bin.104	CIBIO	MAG	1308379	4	709252	31.4	76.8	0	0.01	0	0	0	18	NA	GUT_GENOME132205	MGYG-HGUT-02163	d__Archaea;p__Euryarchaeota;c__Methanobacteria;o__Methanobacteriales;f__Methanobacteriaceae;g__Methanobrevibacter_A;s__Methanobrevibacter_A smithii	ERS554253	ERP007090	Sweden	Europe	ftp://ftp.ebi.ac.uk/pub/databases/metagenomics/mgnify_genomes/human-gut/v1.0/all_genomes/MGYG-HGUT-021/MGYG-HGUT-02163/genomes1/GUT_GENOME010455.gff.gz
GUT_GENOME011061	Bengtsson-PalmeJ_2015__TRAVELRES9__bin.78	CIBIO	MAG	1736374	66	42324	31.17	98.4	0	0.01	0	0	0	20	NA	GUT_GENOME132205	MGYG-HGUT-02163	d__Archaea;p__Euryarchaeota;c__Methanobacteria;o__Methanobacteriales;f__Methanobacteriaceae;g__Methanobrevibacter_A;s__Methanobrevibacter_A smithii	ERS554200	ERP007090	Sweden	Europe	ftp://ftp.ebi.ac.uk/pub/databases/metagenomics/mgnify_genomes/human-gut/v1.0/all_genomes/MGYG-HGUT-021/MGYG-HGUT-02163/genomes1/GUT_GENOME011061.gff.gz
GUT_GENOME011127	BritoIL_2016__M1.15.ST__bin.35	CIBIO	MAG	1744769	23	164564	31.09	100	0.13	0.01	0	0	0	20	NA	GUT_GENOME132205	MGYG-HGUT-02163	d__Archaea;p__Euryarchaeota;c__Methanobacteria;o__Methanobacteriales;f__Methanobacteriaceae;g__Methanobrevibacter_A;s__Methanobrevibacter_A smithii	SRS476076	SRP029441	Fiji	Oceania	ftp://ftp.ebi.ac.uk/pub/databases/metagenomics/mgnify_genomes/human-gut/v1.0/all_genomes/MGYG-HGUT-021/MGYG-HGUT-02163/genomes1/GUT_GENOME011127.gff.gz
GUT_GENOME011175	BritoIL_2016__M1.16.ST__bin.13	CIBIO	MAG	1711414	22	191090	31.26	100	0	0.02	0	0	0	20	NA	GUT_GENOME132205	MGYG-HGUT-02163	d__Archaea;p__Euryarchaeota;c__Methanobacteria;o__Methanobacteriales;f__Methanobacteriaceae;g__Methanobrevibacter_A;s__Methanobrevibacter_A smithii	SRS476144	SRP029441	Fiji	Oceania	ftp://ftp.ebi.ac.uk/pub/databases/metagenomics/mgnify_genomes/human-gut/v1.0/all_genomes/MGYG-HGUT-021/MGYG-HGUT-02163/genomes1/GUT_GENOME011175.gff.gz
GUT_GENOME011215	BritoIL_2016__M1.16.ST__bin.89	CIBIO	MAG	1673806	194	11760	58.73	88.67	0.81	0.01	0	0	0	20	NA	GUT_GENOME268463	MGYG-HGUT-04339	d__Archaea;p__Thermoplasmatota;c__Thermoplasmata;o__Methanomassiliicoccales;f__Methanomethylophilaceae;g__UBA71;s__	SRS476144	SRP029441	Fiji	Oceania	ftp://ftp.ebi.ac.uk/pub/databases/metagenomics/mgnify_genomes/human-gut/v1.0/all_genomes/MGYG-HGUT-043/MGYG-HGUT-04339/genomes1/GUT_GENOME011215.gff.gz
GUT_GENOME011239	BritoIL_2016__M1.1.ST__bin.30	CIBIO	MAG	1718987	54	53296	31.23	100	0	0	0	0	0	20	NA	GUT_GENOME132205	MGYG-HGUT-02163	d__Archaea;p__Euryarchaeota;c__Methanobacteria;o__Methanobacteriales;f__Methanobacteriaceae;g__Methanobrevibacter_A;s__Methanobrevibacter_A smithii	SRS475566	SRP029441	Fiji	Oceania	ftp://ftp.ebi.ac.uk/pub/databases/metagenomics/mgnify_genomes/human-gut/v1.0/all_genomes/MGYG-HGUT-021/MGYG-HGUT-02163/genomes1/GUT_GENOME011239.gff.gz
GUT_GENOME011450	BritoIL_2016__M1.27.ST__bin.21	CIBIO	MAG	1424410	344	4644	59.23	89.92	2.55	0.43	86.55	0	0	17	NA	GUT_GENOME268463	MGYG-HGUT-04339	d__Archaea;p__Thermoplasmatota;c__Thermoplasmata;o__Methanomassiliicoccales;f__Methanomethylophilaceae;g__UBA71;s__	SRS476430	SRP029441	Fiji	Oceania	ftp://ftp.ebi.ac.uk/pub/databases/metagenomics/mgnify_genomes/human-gut/v1.0/all_genomes/MGYG-HGUT-043/MGYG-HGUT-04339/genomes1/GUT_GENOME011450.gff.gz
GUT_GENOME011713	BritoIL_2016__M1.44.ST__bin.63	CIBIO	MAG	1392388	220	8461	47.65	89.52	1.88	0.01	85.71	11.58	10.1	20	NA	GUT_GENOME287001	MGYG-HGUT-00654	d__Archaea;p__Thermoplasmatota;c__Thermoplasmata;o__Methanomassiliicoccales;f__Methanomethylophilaceae;g__;s__	SRS476187	SRP029441	Fiji	Oceania	ftp://ftp.ebi.ac.uk/pub/databases/metagenomics/mgnify_genomes/human-gut/v1.0/all_genomes/MGYG-HGUT-006/MGYG-HGUT-00654/genomes1/GUT_GENOME011713.gff.gz
GUT_GENOME011714	BritoIL_2016__M1.44.ST__bin.66	CIBIO	MAG	1726101	37	78832	31.15	100	0	0.03	0	0	0	20	NA	GUT_GENOME132205	MGYG-HGUT-02163	d__Archaea;p__Euryarchaeota;c__Methanobacteria;o__Methanobacteriales;f__Methanobacteriaceae;g__Methanobrevibacter_A;s__Methanobrevibacter_A smithii	SRS476187	SRP029441	Fiji	Oceania	ftp://ftp.ebi.ac.uk/pub/databases/metagenomics/mgnify_genomes/human-gut/v1.0/all_genomes/MGYG-HGUT-021/MGYG-HGUT-02163/genomes1/GUT_GENOME011714.gff.gz
GUT_GENOME011731	BritoIL_2016__M1.44.ST__bin.97	CIBIO	MAG	1624808	213	10406	58.74	92.47	2.48	0.05	86.55	0	0	19	NA	GUT_GENOME268463	MGYG-HGUT-04339	d__Archaea;p__Thermoplasmatota;c__Thermoplasmata;o__Methanomassiliicoccales;f__Methanomethylophilaceae;g__UBA71;s__	SRS476187	SRP029441	Fiji	Oceania	ftp://ftp.ebi.ac.uk/pub/databases/metagenomics/mgnify_genomes/human-gut/v1.0/all_genomes/MGYG-HGUT-043/MGYG-HGUT-04339/genomes1/GUT_GENOME011731.gff.gz
GUT_GENOME011754	BritoIL_2016__M1.48.ST__bin.34	CIBIO	MAG	1351660	217	7862	31.9	86.56	1.6	0.04	0	0	0	16	NA	GUT_GENOME132205	MGYG-HGUT-02163	d__Archaea;p__Euryarchaeota;c__Methanobacteria;o__Methanobacteriales;f__Methanobacteriaceae;g__Methanobrevibacter_A;s__Methanobrevibacter_A smithii	SRS476070	SRP029441	Fiji	Oceania	ftp://ftp.ebi.ac.uk/pub/databases/metagenomics/mgnify_genomes/human-gut/v1.0/all_genomes/MGYG-HGUT-021/MGYG-HGUT-02163/genomes1/GUT_GENOME011754.gff.gz
GUT_GENOME011962	BritoIL_2016__M1.61.ST__bin.20	CIBIO	MAG	1193271	244	6358	32.19	87.7	3.2	0.03	0	0	0	13	NA	GUT_GENOME132205	MGYG-HGUT-02163	d__Archaea;p__Euryarchaeota;c__Methanobacteria;o__Methanobacteriales;f__Methanobacteriaceae;g__Methanobrevibacter_A;s__Methanobrevibacter_A smithii	SRS476120	SRP029441	Fiji	Oceania	ftp://ftp.ebi.ac.uk/pub/databases/metagenomics/mgnify_genomes/human-gut/v1.0/all_genomes/MGYG-HGUT-021/MGYG-HGUT-02163/genomes2/GUT_GENOME011962.gff.gz
GUT_GENOME012531	BritoIL_2016__M2.44.ST__bin.96	CIBIO	MAG	1740992	68	52081	31.1	100	0.8	0.01	0	0	0	20	NA	GUT_GENOME132205	MGYG-HGUT-02163	d__Archaea;p__Euryarchaeota;c__Methanobacteria;o__Methanobacteriales;f__Methanobacteriaceae;g__Methanobrevibacter_A;s__Methanobrevibacter_A smithii	SRS476058	SRP029441	Fiji	Oceania	ftp://ftp.ebi.ac.uk/pub/databases/metagenomics/mgnify_genomes/human-gut/v1.0/all_genomes/MGYG-HGUT-021/MGYG-HGUT-02163/genomes1/GUT_GENOME012531.gff.gz
GUT_GENOME012603	BritoIL_2016__M2.46.ST__bin.92	CIBIO	MAG	1728783	18	235796	31.23	100	0	0.01	0	0	0	20	NA	GUT_GENOME132205	MGYG-HGUT-02163	d__Archaea;p__Euryarchaeota;c__Methanobacteria;o__Methanobacteriales;f__Methanobacteriaceae;g__Methanobrevibacter_A;s__Methanobrevibacter_A smithii	SRS476302	SRP029441	Fiji	Oceania	ftp://ftp.ebi.ac.uk/pub/databases/metagenomics/mgnify_genomes/human-gut/v1.0/all_genomes/MGYG-HGUT-021/MGYG-HGUT-02163/genomes1/GUT_GENOME012603.gff.gz
GUT_GENOME012629	BritoIL_2016__M2.49.ST__bin.103	CIBIO	MAG	1713690	234	9786	58.7	92.34	0.81	0.02	86.55	0	0	19	NA	GUT_GENOME268463	MGYG-HGUT-04339	d__Archaea;p__Thermoplasmatota;c__Thermoplasmata;o__Methanomassiliicoccales;f__Methanomethylophilaceae;g__UBA71;s__	SRS476155	SRP029441	Fiji	Oceania	ftp://ftp.ebi.ac.uk/pub/databases/metagenomics/mgnify_genomes/human-gut/v1.0/all_genomes/MGYG-HGUT-043/MGYG-HGUT-04339/genomes1/GUT_GENOME012629.gff.gz
GUT_GENOME012788	BritoIL_2016__M2.57.ST__bin.65	CIBIO	MAG	1589933	74	37636	31.48	100	0	0.01	0	0	0	20	NA	GUT_GENOME132205	MGYG-HGUT-02163	d__Archaea;p__Euryarchaeota;c__Methanobacteria;o__Methanobacteriales;f__Methanobacteriaceae;g__Methanobrevibacter_A;s__Methanobrevibacter_A smithii	SRS475929	SRP029441	Fiji	Oceania	ftp://ftp.ebi.ac.uk/pub/databases/metagenomics/mgnify_genomes/human-gut/v1.0/all_genomes/MGYG-HGUT-021/MGYG-HGUT-02163/genomes1/GUT_GENOME012788.gff.gz
GUT_GENOME013044	BritoIL_2016__W1.1.ST__bin.57	CIBIO	MAG	1179608	256	5523	59.74	89.11	0	0.6	86.55	0	0	16	NA	GUT_GENOME268463	MGYG-HGUT-04339	d__Archaea;p__Thermoplasmatota;c__Thermoplasmata;o__Methanomassiliicoccales;f__Methanomethylophilaceae;g__UBA71;s__	SRS476035	SRP029441	Fiji	Oceania	ftp://ftp.ebi.ac.uk/pub/databases/metagenomics/mgnify_genomes/human-gut/v1.0/all_genomes/MGYG-HGUT-043/MGYG-HGUT-04339/genomes1/GUT_GENOME013044.gff.gz
GUT_GENOME013047	BritoIL_2016__W1.1.ST__bin.60	CIBIO	MAG	1629870	48	60492	31.41	99.2	1.6	0.06	0	0	0	20	NA	GUT_GENOME132205	MGYG-HGUT-02163	d__Archaea;p__Euryarchaeota;c__Methanobacteria;o__Methanobacteriales;f__Methanobacteriaceae;g__Methanobrevibacter_A;s__Methanobrevibacter_A smithii	SRS476035	SRP029441	Fiji	Oceania	ftp://ftp.ebi.ac.uk/pub/databases/metagenomics/mgnify_genomes/human-gut/v1.0/all_genomes/MGYG-HGUT-021/MGYG-HGUT-02163/genomes1/GUT_GENOME013047.gff.gz
GUT_GENOME013200	BritoIL_2016__W1.27.ST__bin.6	CIBIO	MAG	1330909	355	4337	59.29	89.92	2.48	0.45	86.55	99.8	0	16	NA	GUT_GENOME268463	MGYG-HGUT-04339	d__Archaea;p__Thermoplasmatota;c__Thermoplasmata;o__Methanomassiliicoccales;f__Methanomethylophilaceae;g__UBA71;s__	SRS475981	SRP029441	Fiji	Oceania	ftp://ftp.ebi.ac.uk/pub/databases/metagenomics/mgnify_genomes/human-gut/v1.0/all_genomes/MGYG-HGUT-043/MGYG-HGUT-04339/genomes1/GUT_GENOME013200.gff.gz
GUT_GENOME013316	BritoIL_2016__W1.33.ST__bin.66	CIBIO	MAG	1696931	246	8557	58.69	94.76	0.81	0.06	0	99.8	0	19	NA	GUT_GENOME268463	MGYG-HGUT-04339	d__Archaea;p__Thermoplasmatota;c__Thermoplasmata;o__Methanomassiliicoccales;f__Methanomethylophilaceae;g__UBA71;s__	SRS476192	SRP029441	Fiji	Oceania	ftp://ftp.ebi.ac.uk/pub/databases/metagenomics/mgnify_genomes/human-gut/v1.0/all_genomes/MGYG-HGUT-043/MGYG-HGUT-04339/genomes1/GUT_GENOME013316.gff.gz
GUT_GENOME013709	BritoIL_2016__W1.5.ST__bin.1	CIBIO	MAG	1367833	291	5600	56.31	87.52	1.88	0.23	87.39	0	0	19	NA	GUT_GENOME234397	MGYG-HGUT-03455	d__Archaea;p__Thermoplasmatota;c__Thermoplasmata;o__Methanomassiliicoccales;f__Methanomethylophilaceae;g__UBA71;s__	SRS475979	SRP029441	Fiji	Oceania	ftp://ftp.ebi.ac.uk/pub/databases/metagenomics/mgnify_genomes/human-gut/v1.0/all_genomes/MGYG-HGUT-034/MGYG-HGUT-03455/genomes1/GUT_GENOME013709.gff.gz
GUT_GENOME013945	BritoIL_2016__W2.19.ST__bin.1	CIBIO	MAG	1697876	258	8150	58.54	93.89	1.61	0.02	0	0	0	20	NA	GUT_GENOME268463	MGYG-HGUT-04339	d__Archaea;p__Thermoplasmatota;c__Thermoplasmata;o__Methanomassiliicoccales;f__Methanomethylophilaceae;g__UBA71;s__	SRS476094	SRP029441	Fiji	Oceania	ftp://ftp.ebi.ac.uk/pub/databases/metagenomics/mgnify_genomes/human-gut/v1.0/all_genomes/MGYG-HGUT-043/MGYG-HGUT-04339/genomes1/GUT_GENOME013945.gff.gz
GUT_GENOME014139	BritoIL_2016__W2.35.ST__bin.32	CIBIO	MAG	1527446	229	8674	31.64	93.83	2.4	0.02	0	99.8	0	20	NA	GUT_GENOME132205	MGYG-HGUT-02163	d__Archaea;p__Euryarchaeota;c__Methanobacteria;o__Methanobacteriales;f__Methanobacteriaceae;g__Methanobrevibacter_A;s__Methanobrevibacter_A smithii	SRS475534	SRP029441	Fiji	Oceania	ftp://ftp.ebi.ac.uk/pub/databases/metagenomics/mgnify_genomes/human-gut/v1.0/all_genomes/MGYG-HGUT-021/MGYG-HGUT-02163/genomes1/GUT_GENOME014139.gff.gz
GUT_GENOME014159	BritoIL_2016__W2.35.ST__bin.68	CIBIO	MAG	1578006	223	9722	58.93	92.74	1.61	0.41	86.55	0	0	19	NA	GUT_GENOME268463	MGYG-HGUT-04339	d__Archaea;p__Thermoplasmatota;c__Thermoplasmata;o__Methanomassiliicoccales;f__Methanomethylophilaceae;g__UBA71;s__	SRS475534	SRP029441	Fiji	Oceania	ftp://ftp.ebi.ac.uk/pub/databases/metagenomics/mgnify_genomes/human-gut/v1.0/all_genomes/MGYG-HGUT-043/MGYG-HGUT-04339/genomes1/GUT_GENOME014159.gff.gz
GUT_GENOME014213	BritoIL_2016__W2.39.ST__bin.42	CIBIO	MAG	1722266	184	13877	58.53	96.37	1.61	0.16	86.55	0	0	19	NA	GUT_GENOME268463	MGYG-HGUT-04339	d__Archaea;p__Thermoplasmatota;c__Thermoplasmata;o__Methanomassiliicoccales;f__Methanomethylophilaceae;g__UBA71;s__	SRS476014	SRP029441	Fiji	Oceania	ftp://ftp.ebi.ac.uk/pub/databases/metagenomics/mgnify_genomes/human-gut/v1.0/all_genomes/MGYG-HGUT-043/MGYG-HGUT-04339/genomes1/GUT_GENOME014213.gff.gz
GUT_GENOME014311	BritoIL_2016__W2.43.ST__bin.33	CIBIO	MAG	1696026	132	17986	31.68	99.2	0	0.05	0	0	10.7	19	NA	GUT_GENOME014311	MGYG-HGUT-00522	d__Archaea;p__Euryarchaeota;c__Methanobacteria;o__Methanobacteriales;f__Methanobacteriaceae;g__Methanobrevibacter_A;s__	SRS475589	SRP029441	Fiji	Oceania	ftp://ftp.ebi.ac.uk/pub/databases/metagenomics/mgnify_genomes/human-gut/v1.0/all_genomes/MGYG-HGUT-005/MGYG-HGUT-00522/genomes1/GUT_GENOME014311.gff.gz
GUT_GENOME014636	BritoIL_2016__W2.61.ST__bin.39	CIBIO	MAG	1568259	219	10660	59.03	92.34	1.61	0.46	86.55	0	0	18	NA	GUT_GENOME268463	MGYG-HGUT-04339	d__Archaea;p__Thermoplasmatota;c__Thermoplasmata;o__Methanomassiliicoccales;f__Methanomethylophilaceae;g__UBA71;s__	SRS475987	SRP029441	Fiji	Oceania	ftp://ftp.ebi.ac.uk/pub/databases/metagenomics/mgnify_genomes/human-gut/v1.0/all_genomes/MGYG-HGUT-043/MGYG-HGUT-04339/genomes1/GUT_GENOME014636.gff.gz
GUT_GENOME014857	BritoIL_2016__W2.7.ST__bin.42	CIBIO	MAG	1786529	238	9999	58.38	94.76	1.61	0.28	0	0	0	20	NA	GUT_GENOME268463	MGYG-HGUT-04339	d__Archaea;p__Thermoplasmatota;c__Thermoplasmata;o__Methanomassiliicoccales;f__Methanomethylophilaceae;g__UBA71;s__	SRS475537	SRP029441	Fiji	Oceania	ftp://ftp.ebi.ac.uk/pub/databases/metagenomics/mgnify_genomes/human-gut/v1.0/all_genomes/MGYG-HGUT-043/MGYG-HGUT-04339/genomes1/GUT_GENOME014857.gff.gz
GUT_GENOME014892	BritoIL_2016__W2.8.ST__bin.37	CIBIO	MAG	1040557	21	93768	31.16	52.8	0	0.01	0	0	0	12	NA	GUT_GENOME132205	MGYG-HGUT-02163	d__Archaea;p__Euryarchaeota;c__Methanobacteria;o__Methanobacteriales;f__Methanobacteriaceae;g__Methanobrevibacter_A;s__Methanobrevibacter_A smithii	SRS476185	SRP029441	Fiji	Oceania	ftp://ftp.ebi.ac.uk/pub/databases/metagenomics/mgnify_genomes/human-gut/v1.0/all_genomes/MGYG-HGUT-021/MGYG-HGUT-02163/genomes1/GUT_GENOME014892.gff.gz
GUT_GENOME014948	BritoIL_2016__W2.9.ST__bin.80	CIBIO	MAG	1268888	277	5424	32.11	83.91	2.52	0.03	0	62.97	0	14	NA	GUT_GENOME132205	MGYG-HGUT-02163	d__Archaea;p__Euryarchaeota;c__Methanobacteria;o__Methanobacteriales;f__Methanobacteriaceae;g__Methanobrevibacter_A;s__Methanobrevibacter_A smithii	SRS476104	SRP029441	Fiji	Oceania	ftp://ftp.ebi.ac.uk/pub/databases/metagenomics/mgnify_genomes/human-gut/v1.0/all_genomes/MGYG-HGUT-021/MGYG-HGUT-02163/genomes2/GUT_GENOME014948.gff.gz
GUT_GENOME015150	BritoIL_2016__W3.22.ST__bin.129	CIBIO	MAG	1755250	130	25905	58.69	95.56	0.81	0.27	0	99.8	0	19	NA	GUT_GENOME268463	MGYG-HGUT-04339	d__Archaea;p__Thermoplasmatota;c__Thermoplasmata;o__Methanomassiliicoccales;f__Methanomethylophilaceae;g__UBA71;s__	SRS476098	SRP029441	Fiji	Oceania	ftp://ftp.ebi.ac.uk/pub/databases/metagenomics/mgnify_genomes/human-gut/v1.0/all_genomes/MGYG-HGUT-043/MGYG-HGUT-04339/genomes1/GUT_GENOME015150.gff.gz
GUT_GENOME015165	BritoIL_2016__W3.22.ST__bin.34	CIBIO	MAG	1690483	98	29261	31.52	99.66	1.33	0.07	0	0	0	19	NA	GUT_GENOME132205	MGYG-HGUT-02163	d__Archaea;p__Euryarchaeota;c__Methanobacteria;o__Methanobacteriales;f__Methanobacteriaceae;g__Methanobrevibacter_A;s__Methanobrevibacter_A smithii	SRS476098	SRP029441	Fiji	Oceania	ftp://ftp.ebi.ac.uk/pub/databases/metagenomics/mgnify_genomes/human-gut/v1.0/all_genomes/MGYG-HGUT-021/MGYG-HGUT-02163/genomes1/GUT_GENOME015165.gff.gz
GUT_GENOME015317	BritoIL_2016__WL.14.ST__bin.21	CIBIO	MAG	1991704	393	6134	31.29	96.8	4.5	0.06	0	0	0	19	NA	GUT_GENOME132205	MGYG-HGUT-02163	d__Archaea;p__Euryarchaeota;c__Methanobacteria;o__Methanobacteriales;f__Methanobacteriaceae;g__Methanobrevibacter_A;s__Methanobrevibacter_A smithii	SRS475931	SRP029441	Fiji	Oceania	ftp://ftp.ebi.ac.uk/pub/databases/metagenomics/mgnify_genomes/human-gut/v1.0/all_genomes/MGYG-HGUT-021/MGYG-HGUT-02163/genomes1/GUT_GENOME015317.gff.gz
GUT_GENOME017321	ChengpingW_2017__AS78raw__bin.14	CIBIO	MAG	1784025	161	15861	59.91	97.13	0	0	87.39	0	97.99	20	NA	GUT_GENOME251929	MGYG-HGUT-03962	d__Archaea;p__Thermoplasmatota;c__Thermoplasmata;o__Methanomassiliicoccales;f__Methanomethylophilaceae;g__UBA71;s__	SRS1997006	SRP100575	China	Asia	ftp://ftp.ebi.ac.uk/pub/databases/metagenomics/mgnify_genomes/human-gut/v1.0/all_genomes/MGYG-HGUT-039/MGYG-HGUT-03962/genomes1/GUT_GENOME017321.gff.gz
GUT_GENOME017714	CM_madagascar__A07_01_1FE__bin.60	CIBIO	MAG	1468094	194	9772	31.79	93.6	0	0.01	0	0	0	19	NA	GUT_GENOME132205	MGYG-HGUT-02163	d__Archaea;p__Euryarchaeota;c__Methanobacteria;o__Methanobacteriales;f__Methanobacteriaceae;g__Methanobrevibacter_A;s__Methanobrevibacter_A smithii	SRS3638671	SRP156699	Madagascar	Africa	ftp://ftp.ebi.ac.uk/pub/databases/metagenomics/mgnify_genomes/human-gut/v1.0/all_genomes/MGYG-HGUT-021/MGYG-HGUT-02163/genomes2/GUT_GENOME017714.gff.gz
GUT_GENOME017725	CM_madagascar__A08_01_1FE__bin.21	CIBIO	MAG	1333126	388	3841	58.87	77.85	1.61	0.14	0	0	0	18	NA	GUT_GENOME268463	MGYG-HGUT-04339	d__Archaea;p__Thermoplasmatota;c__Thermoplasmata;o__Methanomassiliicoccales;f__Methanomethylophilaceae;g__UBA71;s__	SRS3638603	SRP156699	Madagascar	Africa	ftp://ftp.ebi.ac.uk/pub/databases/metagenomics/mgnify_genomes/human-gut/v1.0/all_genomes/MGYG-HGUT-043/MGYG-HGUT-04339/genomes1/GUT_GENOME017725.gff.gz
GUT_GENOME017914	CM_madagascar__A23_01_1FE__bin.15	CIBIO	MAG	1087657	374	3131	33.09	62.96	0.8	0.05	0	0	0	5	NA	GUT_GENOME132205	MGYG-HGUT-02163	d__Archaea;p__Euryarchaeota;c__Methanobacteria;o__Methanobacteriales;f__Methanobacteriaceae;g__Methanobrevibacter_A;s__Methanobrevibacter_A smithii	SRS3638632	SRP156699	Madagascar	Africa	ftp://ftp.ebi.ac.uk/pub/databases/metagenomics/mgnify_genomes/human-gut/v1.0/all_genomes/MGYG-HGUT-021/MGYG-HGUT-02163/genomes2/GUT_GENOME017914.gff.gz
GUT_GENOME017996	CM_madagascar__A28_02_1FE__bin.81	CIBIO	MAG	1723254	150	15646	31.41	96.13	0.8	0.01	0	0	11.54	19	NA	GUT_GENOME132205	MGYG-HGUT-02163	d__Archaea;p__Euryarchaeota;c__Methanobacteria;o__Methanobacteriales;f__Methanobacteriaceae;g__Methanobrevibacter_A;s__Methanobrevibacter_A smithii	SRS3638653	SRP156699	Madagascar	Africa	ftp://ftp.ebi.ac.uk/pub/databases/metagenomics/mgnify_genomes/human-gut/v1.0/all_genomes/MGYG-HGUT-021/MGYG-HGUT-02163/genomes2/GUT_GENOME017996.gff.gz
GUT_GENOME018095	CM_madagascar__A39_01_1FE__bin.26	CIBIO	MAG	1593150	441	4017	31.86	79.99	0	0.03	0	0	0	10	NA	GUT_GENOME132205	MGYG-HGUT-02163	d__Archaea;p__Euryarchaeota;c__Methanobacteria;o__Methanobacteriales;f__Methanobacteriaceae;g__Methanobrevibacter_A;s__Methanobrevibacter_A smithii	SRS3638604	SRP156699	Madagascar	Africa	ftp://ftp.ebi.ac.uk/pub/databases/metagenomics/mgnify_genomes/human-gut/v1.0/all_genomes/MGYG-HGUT-021/MGYG-HGUT-02163/genomes2/GUT_GENOME018095.gff.gz
GUT_GENOME018227	CM_madagascar__A47_02_1FE__bin.31	CIBIO	MAG	1659406	415	4484	32.23	80.71	1.6	0.01	0	0	0	12	NA	GUT_GENOME132205	MGYG-HGUT-02163	d__Archaea;p__Euryarchaeota;c__Methanobacteria;o__Methanobacteriales;f__Methanobacteriaceae;g__Methanobrevibacter_A;s__Methanobrevibacter_A smithii	SRS3638605	SRP156699	Madagascar	Africa	ftp://ftp.ebi.ac.uk/pub/databases/metagenomics/mgnify_genomes/human-gut/v1.0/all_genomes/MGYG-HGUT-021/MGYG-HGUT-02163/genomes2/GUT_GENOME018227.gff.gz
GUT_GENOME018402	CM_madagascar__A62_01_1FE__bin.22	CIBIO	MAG	908330	326	2851	33.45	57.7	0.8	0.08	0	0	0	5	NA	GUT_GENOME132205	MGYG-HGUT-02163	d__Archaea;p__Euryarchaeota;c__Methanobacteria;o__Methanobacteriales;f__Methanobacteriaceae;g__Methanobrevibacter_A;s__Methanobrevibacter_A smithii	SRS3638606	SRP156699	Madagascar	Africa	ftp://ftp.ebi.ac.uk/pub/databases/metagenomics/mgnify_genomes/human-gut/v1.0/all_genomes/MGYG-HGUT-021/MGYG-HGUT-02163/genomes1/GUT_GENOME018402.gff.gz
GUT_GENOME018608	CM_madagascar__A79_02_1FE__bin.42	CIBIO	MAG	1974363	181	18306	31.26	98.53	0.8	0.02	0	0	0	20	NA	GUT_GENOME132205	MGYG-HGUT-02163	d__Archaea;p__Euryarchaeota;c__Methanobacteria;o__Methanobacteriales;f__Methanobacteriaceae;g__Methanobrevibacter_A;s__Methanobrevibacter_A smithii	SRS3638608	SRP156699	Madagascar	Africa	ftp://ftp.ebi.ac.uk/pub/databases/metagenomics/mgnify_genomes/human-gut/v1.0/all_genomes/MGYG-HGUT-021/MGYG-HGUT-02163/genomes2/GUT_GENOME018608.gff.gz
GUT_GENOME018643	CM_madagascar__A81_01_1FE__bin.7	CIBIO	MAG	945833	324	3018	33.09	68.4	0.53	0.01	0	0	0	4	NA	GUT_GENOME132205	MGYG-HGUT-02163	d__Archaea;p__Euryarchaeota;c__Methanobacteria;o__Methanobacteriales;f__Methanobacteriaceae;g__Methanobrevibacter_A;s__Methanobrevibacter_A smithii	SRS3638616	SRP156699	Madagascar	Africa	ftp://ftp.ebi.ac.uk/pub/databases/metagenomics/mgnify_genomes/human-gut/v1.0/all_genomes/MGYG-HGUT-021/MGYG-HGUT-02163/genomes1/GUT_GENOME018643.gff.gz
GUT_GENOME018729	CM_madagascar__A88_02_1FE__bin.24	CIBIO	MAG	1731800	205	13288	31.62	97.6	0	0.01	0	99.8	99.5	20	NA	GUT_GENOME132205	MGYG-HGUT-02163	d__Archaea;p__Euryarchaeota;c__Methanobacteria;o__Methanobacteriales;f__Methanobacteriaceae;g__Methanobrevibacter_A;s__Methanobrevibacter_A smithii	SRS3638588	SRP156699	Madagascar	Africa	ftp://ftp.ebi.ac.uk/pub/databases/metagenomics/mgnify_genomes/human-gut/v1.0/all_genomes/MGYG-HGUT-021/MGYG-HGUT-02163/genomes2/GUT_GENOME018729.gff.gz
GUT_GENOME019172	CM_madagascar__V30_01_1FE__bin.1	CIBIO	MAG	1470205	335	5074	32.22	81.73	0.8	0.09	0	0	0	19	NA	GUT_GENOME132205	MGYG-HGUT-02163	d__Archaea;p__Euryarchaeota;c__Methanobacteria;o__Methanobacteriales;f__Methanobacteriaceae;g__Methanobrevibacter_A;s__Methanobrevibacter_A smithii	SRS3638613	SRP156699	Madagascar	Africa	ftp://ftp.ebi.ac.uk/pub/databases/metagenomics/mgnify_genomes/human-gut/v1.0/all_genomes/MGYG-HGUT-021/MGYG-HGUT-02163/genomes2/GUT_GENOME019172.gff.gz
GUT_GENOME019331	CM_madagascar__V53_02_1FE__bin.32	CIBIO	MAG	1422167	418	3813	32.69	74.16	0.36	0.04	0	0	0	8	NA	GUT_GENOME132205	MGYG-HGUT-02163	d__Archaea;p__Euryarchaeota;c__Methanobacteria;o__Methanobacteriales;f__Methanobacteriaceae;g__Methanobrevibacter_A;s__Methanobrevibacter_A smithii	SRS3638592	SRP156699	Madagascar	Africa	ftp://ftp.ebi.ac.uk/pub/databases/metagenomics/mgnify_genomes/human-gut/v1.0/all_genomes/MGYG-HGUT-021/MGYG-HGUT-02163/genomes1/GUT_GENOME019331.gff.gz
GUT_GENOME020562	CosteaPI_2017__halbarad-11-392-0__bin.53	CIBIO	MAG	2033454	214	16310	30.11	99.2	2.56	0.04	0	99.8	99.5	20	NA	GUT_GENOME143185	MGYG-HGUT-02446	d__Archaea;p__Euryarchaeota;c__Methanobacteria;o__Methanobacteriales;f__Methanobacteriaceae;g__Methanobrevibacter_A;s__Methanobrevibacter_A smithii_A	ERS1444683	ERP019502	Germany	Europe	ftp://ftp.ebi.ac.uk/pub/databases/metagenomics/mgnify_genomes/human-gut/v1.0/all_genomes/MGYG-HGUT-024/MGYG-HGUT-02446/genomes1/GUT_GENOME020562.gff.gz
GUT_GENOME020632	CosteaPI_2017__mickey1-11-0-0__bin.19	CIBIO	MAG	1594289	48	46458	44.66	95.16	2.42	0.01	93.28	99.86	99.06	18	NA	GUT_GENOME112422	MGYG-HGUT-01856	d__Archaea;p__Thermoplasmatota;c__Thermoplasmata;o__Methanomassiliicoccales;f__Methanomassiliicoccaceae;g__Methanomassiliicoccus_A;s__	ERS1444687	ERP019502	Germany	Europe	ftp://ftp.ebi.ac.uk/pub/databases/metagenomics/mgnify_genomes/human-gut/v1.0/all_genomes/MGYG-HGUT-018/MGYG-HGUT-01856/genomes1/GUT_GENOME020632.gff.gz
GUT_GENOME020682	CosteaPI_2017__mickey1-11-30-0__bin.49	CIBIO	MAG	1305118	226	7195	44.85	88.31	2.82	0	93.28	0	0	18	NA	GUT_GENOME112422	MGYG-HGUT-01856	d__Archaea;p__Thermoplasmatota;c__Thermoplasmata;o__Methanomassiliicoccales;f__Methanomassiliicoccaceae;g__Methanomassiliicoccus_A;s__	ERS1444688	ERP019502	Germany	Europe	ftp://ftp.ebi.ac.uk/pub/databases/metagenomics/mgnify_genomes/human-gut/v1.0/all_genomes/MGYG-HGUT-018/MGYG-HGUT-01856/genomes1/GUT_GENOME020682.gff.gz
GUT_GENOME020722	CosteaPI_2017__mickey2-11-0-0__bin.28	CIBIO	MAG	1784299	16	168312	30.99	100	0	0	0	0	0	20	NA	GUT_GENOME132205	MGYG-HGUT-02163	d__Archaea;p__Euryarchaeota;c__Methanobacteria;o__Methanobacteriales;f__Methanobacteriaceae;g__Methanobrevibacter_A;s__Methanobrevibacter_A smithii	ERS1444690	ERP019502	Germany	Europe	ftp://ftp.ebi.ac.uk/pub/databases/metagenomics/mgnify_genomes/human-gut/v1.0/all_genomes/MGYG-HGUT-021/MGYG-HGUT-02163/genomes1/GUT_GENOME020722.gff.gz
GUT_GENOME020734	CosteaPI_2017__mickey2-11-0-0__bin.42	CIBIO	MAG	1314318	55	42638	47.95	88.71	0.81	0	85.71	49.56	19.73	19	NA	GUT_GENOME287001	MGYG-HGUT-00654	d__Archaea;p__Thermoplasmatota;c__Thermoplasmata;o__Methanomassiliicoccales;f__Methanomethylophilaceae;g__;s__	ERS1444690	ERP019502	Germany	Europe	ftp://ftp.ebi.ac.uk/pub/databases/metagenomics/mgnify_genomes/human-gut/v1.0/all_genomes/MGYG-HGUT-006/MGYG-HGUT-00654/genomes1/GUT_GENOME020734.gff.gz
GUT_GENOME020748	CosteaPI_2017__mickey2-11-0-0__bin.63	CIBIO	MAG	1552035	93	23988	56.28	94.35	0	0.01	87.39	24.1	99.13	20	NA	GUT_GENOME143252	MGYG-HGUT-02456	d__Archaea;p__Thermoplasmatota;c__Thermoplasmata;o__Methanomassiliicoccales;f__Methanomethylophilaceae;g__Methanomethylophilus;s__Methanomethylophilus alvus	ERS1444690	ERP019502	Germany	Europe	ftp://ftp.ebi.ac.uk/pub/databases/metagenomics/mgnify_genomes/human-gut/v1.0/all_genomes/MGYG-HGUT-024/MGYG-HGUT-02456/genomes1/GUT_GENOME020748.gff.gz
GUT_GENOME020752	CosteaPI_2017__mickey2-11-30-0__bin.12	CIBIO	MAG	1581254	377	4793	31.89	85	0.27	0.01	0	0	0	19	NA	GUT_GENOME132205	MGYG-HGUT-02163	d__Archaea;p__Euryarchaeota;c__Methanobacteria;o__Methanobacteriales;f__Methanobacteriaceae;g__Methanobrevibacter_A;s__Methanobrevibacter_A smithii	ERS1444691	ERP019502	Germany	Europe	ftp://ftp.ebi.ac.uk/pub/databases/metagenomics/mgnify_genomes/human-gut/v1.0/all_genomes/MGYG-HGUT-021/MGYG-HGUT-02163/genomes1/GUT_GENOME020752.gff.gz
GUT_GENOME020782	CosteaPI_2017__mickey2-11-30-0__bin.66	CIBIO	MAG	1450986	77	28382	47.64	97.18	0.81	0	85.71	0	59.4	20	NA	GUT_GENOME287001	MGYG-HGUT-00654	d__Archaea;p__Thermoplasmatota;c__Thermoplasmata;o__Methanomassiliicoccales;f__Methanomethylophilaceae;g__;s__	ERS1444691	ERP019502	Germany	Europe	ftp://ftp.ebi.ac.uk/pub/databases/metagenomics/mgnify_genomes/human-gut/v1.0/all_genomes/MGYG-HGUT-006/MGYG-HGUT-00654/genomes1/GUT_GENOME020782.gff.gz
GUT_GENOME020784	CosteaPI_2017__mickey2-11-30-0__bin.69	CIBIO	MAG	1552525	62	39029	56.24	98.39	0	0.01	87.39	25.39	69.7	20	NA	GUT_GENOME143252	MGYG-HGUT-02456	d__Archaea;p__Thermoplasmatota;c__Thermoplasmata;o__Methanomassiliicoccales;f__Methanomethylophilaceae;g__Methanomethylophilus;s__Methanomethylophilus alvus	ERS1444691	ERP019502	Germany	Europe	ftp://ftp.ebi.ac.uk/pub/databases/metagenomics/mgnify_genomes/human-gut/v1.0/all_genomes/MGYG-HGUT-024/MGYG-HGUT-02456/genomes1/GUT_GENOME020784.gff.gz
GUT_GENOME020796	CosteaPI_2017__mickey2-11-7-0__bin.2	CIBIO	MAG	1132793	283	4847	47.6	73.43	2.82	0.02	85.71	49.76	0	17	NA	GUT_GENOME287001	MGYG-HGUT-00654	d__Archaea;p__Thermoplasmatota;c__Thermoplasmata;o__Methanomassiliicoccales;f__Methanomethylophilaceae;g__;s__	ERS1444692	ERP019502	Germany	Europe	ftp://ftp.ebi.ac.uk/pub/databases/metagenomics/mgnify_genomes/human-gut/v1.0/all_genomes/MGYG-HGUT-006/MGYG-HGUT-00654/genomes1/GUT_GENOME020796.gff.gz
GUT_GENOME020819	CosteaPI_2017__mickey2-11-7-0__bin.59	CIBIO	MAG	1818597	21	168946	30.97	100	0	0.01	0	0	0	20	NA	GUT_GENOME132205	MGYG-HGUT-02163	d__Archaea;p__Euryarchaeota;c__Methanobacteria;o__Methanobacteriales;f__Methanobacteriaceae;g__Methanobrevibacter_A;s__Methanobrevibacter_A smithii	ERS1444692	ERP019502	Germany	Europe	ftp://ftp.ebi.ac.uk/pub/databases/metagenomics/mgnify_genomes/human-gut/v1.0/all_genomes/MGYG-HGUT-021/MGYG-HGUT-02163/genomes2/GUT_GENOME020819.gff.gz
GUT_GENOME020824	CosteaPI_2017__mickey2-11-7-0__bin.9	CIBIO	MAG	864782	274	3307	56.42	58.21	0	0.04	87.39	0	18.7	18	NA	GUT_GENOME143252	MGYG-HGUT-02456	d__Archaea;p__Thermoplasmatota;c__Thermoplasmata;o__Methanomassiliicoccales;f__Methanomethylophilaceae;g__Methanomethylophilus;s__Methanomethylophilus alvus	ERS1444692	ERP019502	Germany	Europe	ftp://ftp.ebi.ac.uk/pub/databases/metagenomics/mgnify_genomes/human-gut/v1.0/all_genomes/MGYG-HGUT-024/MGYG-HGUT-02456/genomes1/GUT_GENOME020824.gff.gz
GUT_GENOME021825	CosteaPI_2017__SID713A004-11-0-0__bin.77	CIBIO	MAG	1592680	53	57932	31.57	98.4	0.8	0.01	0	99.8	99.5	20	NA	GUT_GENOME132205	MGYG-HGUT-02163	d__Archaea;p__Euryarchaeota;c__Methanobacteria;o__Methanobacteriales;f__Methanobacteriaceae;g__Methanobrevibacter_A;s__Methanobrevibacter_A smithii	ERS1444461	ERP019502	Kazakhstan	Asia	ftp://ftp.ebi.ac.uk/pub/databases/metagenomics/mgnify_genomes/human-gut/v1.0/all_genomes/MGYG-HGUT-021/MGYG-HGUT-02163/genomes1/GUT_GENOME021825.gff.gz
GUT_GENOME021873	CosteaPI_2017__SID713A004-11-90-0__bin.80	CIBIO	MAG	1721573	82	36262	31.32	98.4	0	0.01	0	99.8	99.5	20	NA	GUT_GENOME132205	MGYG-HGUT-02163	d__Archaea;p__Euryarchaeota;c__Methanobacteria;o__Methanobacteriales;f__Methanobacteriaceae;g__Methanobrevibacter_A;s__Methanobrevibacter_A smithii	ERS1444462	ERP019502	Kazakhstan	Asia	ftp://ftp.ebi.ac.uk/pub/databases/metagenomics/mgnify_genomes/human-gut/v1.0/all_genomes/MGYG-HGUT-021/MGYG-HGUT-02163/genomes1/GUT_GENOME021873.gff.gz
GUT_GENOME021902	CosteaPI_2017__SID713A005-11-0-0__bin.6	CIBIO	MAG	1673983	207	10995	31.53	94.8	0	0.01	0	99.8	99.5	20	NA	GUT_GENOME132205	MGYG-HGUT-02163	d__Archaea;p__Euryarchaeota;c__Methanobacteria;o__Methanobacteriales;f__Methanobacteriaceae;g__Methanobrevibacter_A;s__Methanobrevibacter_A smithii	ERS1444463	ERP019502	Kazakhstan	Asia	ftp://ftp.ebi.ac.uk/pub/databases/metagenomics/mgnify_genomes/human-gut/v1.0/all_genomes/MGYG-HGUT-021/MGYG-HGUT-02163/genomes1/GUT_GENOME021902.gff.gz
GUT_GENOME021924	CosteaPI_2017__SID713A005-11-90-0__bin.48	CIBIO	MAG	1213505	309	4458	32.4	78.71	0	0.03	0	0	0	7	NA	GUT_GENOME132205	MGYG-HGUT-02163	d__Archaea;p__Euryarchaeota;c__Methanobacteria;o__Methanobacteriales;f__Methanobacteriaceae;g__Methanobrevibacter_A;s__Methanobrevibacter_A smithii	ERS1444464	ERP019502	Kazakhstan	Asia	ftp://ftp.ebi.ac.uk/pub/databases/metagenomics/mgnify_genomes/human-gut/v1.0/all_genomes/MGYG-HGUT-021/MGYG-HGUT-02163/genomes1/GUT_GENOME021924.gff.gz
GUT_GENOME022016	CosteaPI_2017__SID713A009-11-90-0__bin.68	CIBIO	MAG	1107869	94	17401	32.12	84.4	0.8	0.01	0	99.8	99.5	18	NA	GUT_GENOME132205	MGYG-HGUT-02163	d__Archaea;p__Euryarchaeota;c__Methanobacteria;o__Methanobacteriales;f__Methanobacteriaceae;g__Methanobrevibacter_A;s__Methanobrevibacter_A smithii	ERS1444466	ERP019502	Kazakhstan	Asia	ftp://ftp.ebi.ac.uk/pub/databases/metagenomics/mgnify_genomes/human-gut/v1.0/all_genomes/MGYG-HGUT-021/MGYG-HGUT-02163/genomes1/GUT_GENOME022016.gff.gz
GUT_GENOME022135	CosteaPI_2017__SID713A013-11-0-0__bin.18	CIBIO	MAG	1582301	187	11961	31.75	95.94	0	0.01	0	0	0	16	NA	GUT_GENOME132205	MGYG-HGUT-02163	d__Archaea;p__Euryarchaeota;c__Methanobacteria;o__Methanobacteriales;f__Methanobacteriaceae;g__Methanobrevibacter_A;s__Methanobrevibacter_A smithii	ERS1444471	ERP019502	Kazakhstan	Asia	ftp://ftp.ebi.ac.uk/pub/databases/metagenomics/mgnify_genomes/human-gut/v1.0/all_genomes/MGYG-HGUT-021/MGYG-HGUT-02163/genomes1/GUT_GENOME022135.gff.gz
GUT_GENOME022256	CosteaPI_2017__SID713A014-11-90-0__bin.58	CIBIO	MAG	1487947	182	11596	31.82	96.4	0.8	0.01	0	0	0	20	NA	GUT_GENOME132205	MGYG-HGUT-02163	d__Archaea;p__Euryarchaeota;c__Methanobacteria;o__Methanobacteriales;f__Methanobacteriaceae;g__Methanobrevibacter_A;s__Methanobrevibacter_A smithii	ERS1444474	ERP019502	Kazakhstan	Asia	ftp://ftp.ebi.ac.uk/pub/databases/metagenomics/mgnify_genomes/human-gut/v1.0/all_genomes/MGYG-HGUT-021/MGYG-HGUT-02163/genomes1/GUT_GENOME022256.gff.gz
GUT_GENOME022400	CosteaPI_2017__SID713A023-11-90-0__bin.62	CIBIO	MAG	1583057	171	12553	58.94	93.41	2.42	0.01	86.55	0	0	19	NA	GUT_GENOME268463	MGYG-HGUT-04339	d__Archaea;p__Thermoplasmatota;c__Thermoplasmata;o__Methanomassiliicoccales;f__Methanomethylophilaceae;g__UBA71;s__	ERS1444480	ERP019502	Kazakhstan	Asia	ftp://ftp.ebi.ac.uk/pub/databases/metagenomics/mgnify_genomes/human-gut/v1.0/all_genomes/MGYG-HGUT-043/MGYG-HGUT-04339/genomes1/GUT_GENOME022400.gff.gz
GUT_GENOME023085	CosteaPI_2017__SID713A051-11-0-0__bin.102	CIBIO	MAG	1768399	19	176318	31.06	100	0	0.01	0	0	0	20	NA	GUT_GENOME132205	MGYG-HGUT-02163	d__Archaea;p__Euryarchaeota;c__Methanobacteria;o__Methanobacteriales;f__Methanobacteriaceae;g__Methanobrevibacter_A;s__Methanobrevibacter_A smithii	ERS1444505	ERP019502	Kazakhstan	Asia	ftp://ftp.ebi.ac.uk/pub/databases/metagenomics/mgnify_genomes/human-gut/v1.0/all_genomes/MGYG-HGUT-021/MGYG-HGUT-02163/genomes2/GUT_GENOME023085.gff.gz
GUT_GENOME023262	CosteaPI_2017__SID713A052-11-90-0__bin.91	CIBIO	MAG	968760	347	2896	32.71	66.4	0.04	0.09	0	0	0	3	NA	GUT_GENOME132205	MGYG-HGUT-02163	d__Archaea;p__Euryarchaeota;c__Methanobacteria;o__Methanobacteriales;f__Methanobacteriaceae;g__Methanobrevibacter_A;s__Methanobrevibacter_A smithii	ERS1444508	ERP019502	Kazakhstan	Asia	ftp://ftp.ebi.ac.uk/pub/databases/metagenomics/mgnify_genomes/human-gut/v1.0/all_genomes/MGYG-HGUT-021/MGYG-HGUT-02163/genomes1/GUT_GENOME023262.gff.gz
GUT_GENOME023479	CosteaPI_2017__SID713A056-11-90-0__bin.53	CIBIO	MAG	1715676	33	92017	31.14	99.2	0	0.01	0	99.8	99.5	20	NA	GUT_GENOME132205	MGYG-HGUT-02163	d__Archaea;p__Euryarchaeota;c__Methanobacteria;o__Methanobacteriales;f__Methanobacteriaceae;g__Methanobrevibacter_A;s__Methanobrevibacter_A smithii	ERS1444514	ERP019502	Kazakhstan	Asia	ftp://ftp.ebi.ac.uk/pub/databases/metagenomics/mgnify_genomes/human-gut/v1.0/all_genomes/MGYG-HGUT-021/MGYG-HGUT-02163/genomes1/GUT_GENOME023479.gff.gz
GUT_GENOME024240	CosteaPI_2017__SID713A084-11-90-0__bin.39	CIBIO	MAG	2862931	870	3680	32.39	87.87	2.08	0.09	0	0	0	20	NA	GUT_GENOME132205	MGYG-HGUT-02163	d__Archaea;p__Euryarchaeota;c__Methanobacteria;o__Methanobacteriales;f__Methanobacteriaceae;g__Methanobrevibacter_A;s__Methanobrevibacter_A smithii	ERS1444540	ERP019502	Kazakhstan	Asia	ftp://ftp.ebi.ac.uk/pub/databases/metagenomics/mgnify_genomes/human-gut/v1.0/all_genomes/MGYG-HGUT-021/MGYG-HGUT-02163/genomes1/GUT_GENOME024240.gff.gz
GUT_GENOME024578	CosteaPI_2017__SID713B003-11-90-0__bin.86	CIBIO	MAG	1519725	392	4298	31.93	87.27	0	0.01	0	0	0	17	NA	GUT_GENOME132205	MGYG-HGUT-02163	d__Archaea;p__Euryarchaeota;c__Methanobacteria;o__Methanobacteriales;f__Methanobacteriaceae;g__Methanobrevibacter_A;s__Methanobrevibacter_A smithii	ERS1444550	ERP019502	Kazakhstan	Asia	ftp://ftp.ebi.ac.uk/pub/databases/metagenomics/mgnify_genomes/human-gut/v1.0/all_genomes/MGYG-HGUT-021/MGYG-HGUT-02163/genomes2/GUT_GENOME024578.gff.gz
GUT_GENOME024961	CosteaPI_2017__SID713B016-11-90-0__bin.33	CIBIO	MAG	1319010	384	3887	31.76	70.49	3.78	0.1	0	0	0	14	NA	GUT_GENOME132205	MGYG-HGUT-02163	d__Archaea;p__Euryarchaeota;c__Methanobacteria;o__Methanobacteriales;f__Methanobacteriaceae;g__Methanobrevibacter_A;s__Methanobrevibacter_A smithii	ERS1444564	ERP019502	Kazakhstan	Asia	ftp://ftp.ebi.ac.uk/pub/databases/metagenomics/mgnify_genomes/human-gut/v1.0/all_genomes/MGYG-HGUT-021/MGYG-HGUT-02163/genomes1/GUT_GENOME024961.gff.gz
GUT_GENOME025584	CosteaPI_2017__SID713B040-11-90-0__bin.119	CIBIO	MAG	1147861	240	5643	32.34	75.47	0.8	0.01	0	0	0	14	NA	GUT_GENOME132205	MGYG-HGUT-02163	d__Archaea;p__Euryarchaeota;c__Methanobacteria;o__Methanobacteriales;f__Methanobacteriaceae;g__Methanobrevibacter_A;s__Methanobrevibacter_A smithii	ERS1444584	ERP019502	Kazakhstan	Asia	ftp://ftp.ebi.ac.uk/pub/databases/metagenomics/mgnify_genomes/human-gut/v1.0/all_genomes/MGYG-HGUT-021/MGYG-HGUT-02163/genomes1/GUT_GENOME025584.gff.gz
GUT_GENOME025919	CosteaPI_2017__SID713B046-11-90-0__bin.5	CIBIO	MAG	1505281	382	4581	58.51	79.27	2.02	0.07	0	0	0	20	NA	GUT_GENOME268463	MGYG-HGUT-04339	d__Archaea;p__Thermoplasmatota;c__Thermoplasmata;o__Methanomassiliicoccales;f__Methanomethylophilaceae;g__UBA71;s__	ERS1444594	ERP019502	Kazakhstan	Asia	ftp://ftp.ebi.ac.uk/pub/databases/metagenomics/mgnify_genomes/human-gut/v1.0/all_genomes/MGYG-HGUT-043/MGYG-HGUT-04339/genomes1/GUT_GENOME025919.gff.gz
GUT_GENOME025992	CosteaPI_2017__SID713B051-11-0-0__bin.40	CIBIO	MAG	1794856	59	43917	31.07	100	0	0.01	0	32.9	0	20	NA	GUT_GENOME132205	MGYG-HGUT-02163	d__Archaea;p__Euryarchaeota;c__Methanobacteria;o__Methanobacteriales;f__Methanobacteriaceae;g__Methanobrevibacter_A;s__Methanobrevibacter_A smithii	ERS1444597	ERP019502	Kazakhstan	Asia	ftp://ftp.ebi.ac.uk/pub/databases/metagenomics/mgnify_genomes/human-gut/v1.0/all_genomes/MGYG-HGUT-021/MGYG-HGUT-02163/genomes1/GUT_GENOME025992.gff.gz
GUT_GENOME026035	CosteaPI_2017__SID713B051-11-90-0__bin.39	CIBIO	MAG	1209731	346	3976	32.47	78.84	0.8	0.02	0	0	0	7	NA	GUT_GENOME132205	MGYG-HGUT-02163	d__Archaea;p__Euryarchaeota;c__Methanobacteria;o__Methanobacteriales;f__Methanobacteriaceae;g__Methanobrevibacter_A;s__Methanobrevibacter_A smithii	ERS1444598	ERP019502	Kazakhstan	Asia	ftp://ftp.ebi.ac.uk/pub/databases/metagenomics/mgnify_genomes/human-gut/v1.0/all_genomes/MGYG-HGUT-021/MGYG-HGUT-02163/genomes1/GUT_GENOME026035.gff.gz
GUT_GENOME026236	CosteaPI_2017__SID713B055-11-0-0__bin.97	CIBIO	MAG	1475238	347	5083	31.92	85.51	0.27	0.08	0	0	0	14	NA	GUT_GENOME132205	MGYG-HGUT-02163	d__Archaea;p__Euryarchaeota;c__Methanobacteria;o__Methanobacteriales;f__Methanobacteriaceae;g__Methanobrevibacter_A;s__Methanobrevibacter_A smithii	ERS1444603	ERP019502	Kazakhstan	Asia	ftp://ftp.ebi.ac.uk/pub/databases/metagenomics/mgnify_genomes/human-gut/v1.0/all_genomes/MGYG-HGUT-021/MGYG-HGUT-02163/genomes1/GUT_GENOME026236.gff.gz
GUT_GENOME026699	CosteaPI_2017__SID713B069-11-90-0__bin.14	CIBIO	MAG	1421353	330	4999	58.75	79.37	1.61	0.04	0	0	0	20	NA	GUT_GENOME268463	MGYG-HGUT-04339	d__Archaea;p__Thermoplasmatota;c__Thermoplasmata;o__Methanomassiliicoccales;f__Methanomethylophilaceae;g__UBA71;s__	ERS1444622	ERP019502	Kazakhstan	Asia	ftp://ftp.ebi.ac.uk/pub/databases/metagenomics/mgnify_genomes/human-gut/v1.0/all_genomes/MGYG-HGUT-043/MGYG-HGUT-04339/genomes1/GUT_GENOME026699.gff.gz
GUT_GENOME026824	CosteaPI_2017__SID713B072-11-90-0__bin.64	CIBIO	MAG	1335565	357	4391	32.27	81.51	0	0.01	0	0	0	12	NA	GUT_GENOME132205	MGYG-HGUT-02163	d__Archaea;p__Euryarchaeota;c__Methanobacteria;o__Methanobacteriales;f__Methanobacteriaceae;g__Methanobrevibacter_A;s__Methanobrevibacter_A smithii	ERS1444624	ERP019502	Kazakhstan	Asia	ftp://ftp.ebi.ac.uk/pub/databases/metagenomics/mgnify_genomes/human-gut/v1.0/all_genomes/MGYG-HGUT-021/MGYG-HGUT-02163/genomes1/GUT_GENOME026824.gff.gz
GUT_GENOME028362	ERR011120_bin.18	EBI	MAG	959208	244	4145	56.22	69.15	2.02	0	87.39	9.48	11.2	16	NA	GUT_GENOME143252	MGYG-HGUT-02456	d__Archaea;p__Thermoplasmatota;c__Thermoplasmata;o__Methanomassiliicoccales;f__Methanomethylophilaceae;g__Methanomethylophilus;s__Methanomethylophilus alvus	ERS006494	ERP000108	Denmark	Europe	ftp://ftp.ebi.ac.uk/pub/databases/metagenomics/mgnify_genomes/human-gut/v1.0/all_genomes/MGYG-HGUT-024/MGYG-HGUT-02456/genomes1/GUT_GENOME028362.gff.gz
GUT_GENOME028394	ERR011122_bin.4	EBI	MAG	975326	212	5293	55.86	65.36	0.81	0	0	99.8	99.13	19	NA	GUT_GENOME143252	MGYG-HGUT-02456	d__Archaea;p__Thermoplasmatota;c__Thermoplasmata;o__Methanomassiliicoccales;f__Methanomethylophilaceae;g__Methanomethylophilus;s__Methanomethylophilus alvus	ERS006494	ERP000108	Denmark	Europe	ftp://ftp.ebi.ac.uk/pub/databases/metagenomics/mgnify_genomes/human-gut/v1.0/all_genomes/MGYG-HGUT-024/MGYG-HGUT-02456/genomes1/GUT_GENOME028394.gff.gz
GUT_GENOME028414	ERR011123_bin.5	EBI	MAG	972653	215	4921	55.68	72.99	0	0	87.39	0	99.13	17	NA	GUT_GENOME143252	MGYG-HGUT-02456	d__Archaea;p__Thermoplasmatota;c__Thermoplasmata;o__Methanomassiliicoccales;f__Methanomethylophilaceae;g__Methanomethylophilus;s__Methanomethylophilus alvus	ERS006494	ERP000108	Denmark	Europe	ftp://ftp.ebi.ac.uk/pub/databases/metagenomics/mgnify_genomes/human-gut/v1.0/all_genomes/MGYG-HGUT-024/MGYG-HGUT-02456/genomes1/GUT_GENOME028414.gff.gz
GUT_GENOME029030	ERR011326_bin.10	EBI	MAG	1470981	142	13794	31.81	84.34	1.6	0	0	0	0	15	NA	GUT_GENOME132205	MGYG-HGUT-02163	d__Archaea;p__Euryarchaeota;c__Methanobacteria;o__Methanobacteriales;f__Methanobacteriaceae;g__Methanobrevibacter_A;s__Methanobrevibacter_A smithii	ERS006524	ERP000108	Spain	Europe	ftp://ftp.ebi.ac.uk/pub/databases/metagenomics/mgnify_genomes/human-gut/v1.0/all_genomes/MGYG-HGUT-021/MGYG-HGUT-02163/genomes1/GUT_GENOME029030.gff.gz
GUT_GENOME029117	ERR1018185_bin.2	EBI	MAG	1633206	70	35567	31.93	97.6	0.8	0.05	0	99.8	99.5	16	NA	GUT_GENOME014311	MGYG-HGUT-00522	d__Archaea;p__Euryarchaeota;c__Methanobacteria;o__Methanobacteriales;f__Methanobacteriaceae;g__Methanobrevibacter_A;s__	ERS848618	ERP012177	China	Asia	ftp://ftp.ebi.ac.uk/pub/databases/metagenomics/mgnify_genomes/human-gut/v1.0/all_genomes/MGYG-HGUT-005/MGYG-HGUT-00522/genomes1/GUT_GENOME029117.gff.gz
GUT_GENOME029172	ERR1018187_bin.40	EBI	MAG	1741744	40	68467	31.15	100	0	0.01	0	0	0	20	NA	GUT_GENOME132205	MGYG-HGUT-02163	d__Archaea;p__Euryarchaeota;c__Methanobacteria;o__Methanobacteriales;f__Methanobacteriaceae;g__Methanobrevibacter_A;s__Methanobrevibacter_A smithii	ERS848620	ERP012177	China	Asia	ftp://ftp.ebi.ac.uk/pub/databases/metagenomics/mgnify_genomes/human-gut/v1.0/all_genomes/MGYG-HGUT-021/MGYG-HGUT-02163/genomes1/GUT_GENOME029172.gff.gz
GUT_GENOME029369	ERR1018196_bin.63	EBI	MAG	1710081	43	55458	31.18	100	0	0.01	0	0	0	20	NA	GUT_GENOME132205	MGYG-HGUT-02163	d__Archaea;p__Euryarchaeota;c__Methanobacteria;o__Methanobacteriales;f__Methanobacteriaceae;g__Methanobrevibacter_A;s__Methanobrevibacter_A smithii	ERS848629	ERP012177	China	Asia	ftp://ftp.ebi.ac.uk/pub/databases/metagenomics/mgnify_genomes/human-gut/v1.0/all_genomes/MGYG-HGUT-021/MGYG-HGUT-02163/genomes1/GUT_GENOME029369.gff.gz
GUT_GENOME029865	ERR1018222_bin.27	EBI	MAG	1713920	59	42040	31.35	98.4	0.4	0.01	0	0	0	20	NA	GUT_GENOME132205	MGYG-HGUT-02163	d__Archaea;p__Euryarchaeota;c__Methanobacteria;o__Methanobacteriales;f__Methanobacteriaceae;g__Methanobrevibacter_A;s__Methanobrevibacter_A smithii	ERS848655	ERP012177	China	Asia	ftp://ftp.ebi.ac.uk/pub/databases/metagenomics/mgnify_genomes/human-gut/v1.0/all_genomes/MGYG-HGUT-021/MGYG-HGUT-02163/genomes2/GUT_GENOME029865.gff.gz
GUT_GENOME030002	ERR1018228_bin.38	EBI	MAG	1688365	101	25725	31.32	96.4	0	0.01	0	0	0	20	NA	GUT_GENOME132205	MGYG-HGUT-02163	d__Archaea;p__Euryarchaeota;c__Methanobacteria;o__Methanobacteriales;f__Methanobacteriaceae;g__Methanobrevibacter_A;s__Methanobrevibacter_A smithii	ERS848661	ERP012177	China	Asia	ftp://ftp.ebi.ac.uk/pub/databases/metagenomics/mgnify_genomes/human-gut/v1.0/all_genomes/MGYG-HGUT-021/MGYG-HGUT-02163/genomes1/GUT_GENOME030002.gff.gz
GUT_GENOME030764	ERR1018268_bin.59	EBI	MAG	1795361	14	320998	29.79	100	0	0	0	0	0	20	NA	GUT_GENOME263468	MGYG-HGUT-04283	d__Archaea;p__Euryarchaeota;c__Methanobacteria;o__Methanobacteriales;f__Methanobacteriaceae;g__Methanobrevibacter_A;s__Methanobrevibacter_A woesei	ERS848701	ERP012177	China	Asia	ftp://ftp.ebi.ac.uk/pub/databases/metagenomics/mgnify_genomes/human-gut/v1.0/all_genomes/MGYG-HGUT-042/MGYG-HGUT-04283/genomes1/GUT_GENOME030764.gff.gz
GUT_GENOME030862	ERR1018272_bin.9	EBI	MAG	1668901	57	54744	31.38	98.4	0	0.03	0	99.8	99.5	20	NA	GUT_GENOME132205	MGYG-HGUT-02163	d__Archaea;p__Euryarchaeota;c__Methanobacteria;o__Methanobacteriales;f__Methanobacteriaceae;g__Methanobrevibacter_A;s__Methanobrevibacter_A smithii	ERS848705	ERP012177	China	Asia	ftp://ftp.ebi.ac.uk/pub/databases/metagenomics/mgnify_genomes/human-gut/v1.0/all_genomes/MGYG-HGUT-021/MGYG-HGUT-02163/genomes2/GUT_GENOME030862.gff.gz
GUT_GENOME031107	ERR1018285_bin.46	EBI	MAG	1683244	40	61927	31.2	96.8	0	0.01	0	0	0	20	NA	GUT_GENOME132205	MGYG-HGUT-02163	d__Archaea;p__Euryarchaeota;c__Methanobacteria;o__Methanobacteriales;f__Methanobacteriaceae;g__Methanobrevibacter_A;s__Methanobrevibacter_A smithii	ERS848718	ERP012177	China	Asia	ftp://ftp.ebi.ac.uk/pub/databases/metagenomics/mgnify_genomes/human-gut/v1.0/all_genomes/MGYG-HGUT-021/MGYG-HGUT-02163/genomes1/GUT_GENOME031107.gff.gz
GUT_GENOME031211	ERR1018291_bin.34	EBI	MAG	1873024	55	51027	31.25	100	0.4	0.01	0	52.47	0	20	NA	GUT_GENOME132205	MGYG-HGUT-02163	d__Archaea;p__Euryarchaeota;c__Methanobacteria;o__Methanobacteriales;f__Methanobacteriaceae;g__Methanobrevibacter_A;s__Methanobrevibacter_A smithii	ERS848724	ERP012177	China	Asia	ftp://ftp.ebi.ac.uk/pub/databases/metagenomics/mgnify_genomes/human-gut/v1.0/all_genomes/MGYG-HGUT-021/MGYG-HGUT-02163/genomes2/GUT_GENOME031211.gff.gz
GUT_GENOME031327	ERR1018298_bin.5	EBI	MAG	1496619	205	9608	32.24	90.74	0	0.04	0	99.8	99.5	11	NA	GUT_GENOME014311	MGYG-HGUT-00522	d__Archaea;p__Euryarchaeota;c__Methanobacteria;o__Methanobacteriales;f__Methanobacteriaceae;g__Methanobrevibacter_A;s__	ERS848731	ERP012177	China	Asia	ftp://ftp.ebi.ac.uk/pub/databases/metagenomics/mgnify_genomes/human-gut/v1.0/all_genomes/MGYG-HGUT-005/MGYG-HGUT-00522/genomes1/GUT_GENOME031327.gff.gz
GUT_GENOME031842	ERR1190545_bin.21	EBI	MAG	1748698	21	198225	31.13	100	0	0.01	0	0	0	20	NA	GUT_GENOME132205	MGYG-HGUT-02163	d__Archaea;p__Euryarchaeota;c__Methanobacteria;o__Methanobacteriales;f__Methanobacteriaceae;g__Methanobrevibacter_A;s__Methanobrevibacter_A smithii	ERS1015620	ERP013562	China	Asia	ftp://ftp.ebi.ac.uk/pub/databases/metagenomics/mgnify_genomes/human-gut/v1.0/all_genomes/MGYG-HGUT-021/MGYG-HGUT-02163/genomes1/GUT_GENOME031842.gff.gz
GUT_GENOME033967	ERR1190661_bin.6	EBI	MAG	1670326	123	20631	31.42	92.8	0	0.1	0	99.8	99.5	20	NA	GUT_GENOME132205	MGYG-HGUT-02163	d__Archaea;p__Euryarchaeota;c__Methanobacteria;o__Methanobacteriales;f__Methanobacteriaceae;g__Methanobrevibacter_A;s__Methanobrevibacter_A smithii	ERS1015736	ERP013562	China	Asia	ftp://ftp.ebi.ac.uk/pub/databases/metagenomics/mgnify_genomes/human-gut/v1.0/all_genomes/MGYG-HGUT-021/MGYG-HGUT-02163/genomes2/GUT_GENOME033967.gff.gz
GUT_GENOME037337	ERR1190927_bin.71	EBI	MAG	1829732	20	194323	31.12	100	0	0	0	0	0	20	NA	GUT_GENOME132205	MGYG-HGUT-02163	d__Archaea;p__Euryarchaeota;c__Methanobacteria;o__Methanobacteriales;f__Methanobacteriaceae;g__Methanobrevibacter_A;s__Methanobrevibacter_A smithii	ERS1016002	ERP013563	China	Asia	ftp://ftp.ebi.ac.uk/pub/databases/metagenomics/mgnify_genomes/human-gut/v1.0/all_genomes/MGYG-HGUT-021/MGYG-HGUT-02163/genomes1/GUT_GENOME037337.gff.gz
GUT_GENOME039517	ERR1293646_bin.13	EBI	MAG	1777728	25	154665	31.12	100	0	0.02	0	0	0	20	NA	GUT_GENOME132205	MGYG-HGUT-02163	d__Archaea;p__Euryarchaeota;c__Methanobacteria;o__Methanobacteriales;f__Methanobacteriaceae;g__Methanobrevibacter_A;s__Methanobrevibacter_A smithii	ERS1066671	ERP013933	United States	North America	ftp://ftp.ebi.ac.uk/pub/databases/metagenomics/mgnify_genomes/human-gut/v1.0/all_genomes/MGYG-HGUT-021/MGYG-HGUT-02163/genomes2/GUT_GENOME039517.gff.gz
GUT_GENOME039530	ERR1293647_bin.7	EBI	MAG	1794644	28	156177	31.1	100	0	0.01	0	0	0	20	NA	GUT_GENOME132205	MGYG-HGUT-02163	d__Archaea;p__Euryarchaeota;c__Methanobacteria;o__Methanobacteriales;f__Methanobacteriaceae;g__Methanobrevibacter_A;s__Methanobrevibacter_A smithii	ERS1066671	ERP013933	United States	North America	ftp://ftp.ebi.ac.uk/pub/databases/metagenomics/mgnify_genomes/human-gut/v1.0/all_genomes/MGYG-HGUT-021/MGYG-HGUT-02163/genomes1/GUT_GENOME039530.gff.gz
GUT_GENOME039533	ERR1293648_bin.10	EBI	MAG	1767976	35	68551	31.12	100	0	0	0	0	0	20	NA	GUT_GENOME132205	MGYG-HGUT-02163	d__Archaea;p__Euryarchaeota;c__Methanobacteria;o__Methanobacteriales;f__Methanobacteriaceae;g__Methanobrevibacter_A;s__Methanobrevibacter_A smithii	ERS1066671	ERP013933	United States	North America	ftp://ftp.ebi.ac.uk/pub/databases/metagenomics/mgnify_genomes/human-gut/v1.0/all_genomes/MGYG-HGUT-021/MGYG-HGUT-02163/genomes1/GUT_GENOME039533.gff.gz
GUT_GENOME039548	ERR1293649_bin.3	EBI	MAG	1751415	33	67830	31.14	100	0	0.01	0	0	0	20	NA	GUT_GENOME132205	MGYG-HGUT-02163	d__Archaea;p__Euryarchaeota;c__Methanobacteria;o__Methanobacteriales;f__Methanobacteriaceae;g__Methanobrevibacter_A;s__Methanobrevibacter_A smithii	ERS1066671	ERP013933	United States	North America	ftp://ftp.ebi.ac.uk/pub/databases/metagenomics/mgnify_genomes/human-gut/v1.0/all_genomes/MGYG-HGUT-021/MGYG-HGUT-02163/genomes1/GUT_GENOME039548.gff.gz
GUT_GENOME040374	ERR1293750_bin.22	EBI	MAG	1787746	133	18516	31.26	97.73	0	0.08	0	0	0	20	NA	GUT_GENOME132205	MGYG-HGUT-02163	d__Archaea;p__Euryarchaeota;c__Methanobacteria;o__Methanobacteriales;f__Methanobacteriaceae;g__Methanobrevibacter_A;s__Methanobrevibacter_A smithii	ERS1066697	ERP013933	United States	North America	ftp://ftp.ebi.ac.uk/pub/databases/metagenomics/mgnify_genomes/human-gut/v1.0/all_genomes/MGYG-HGUT-021/MGYG-HGUT-02163/genomes1/GUT_GENOME040374.gff.gz
GUT_GENOME040387	ERR1293751_bin.11	EBI	MAG	1902910	174	15801	31.45	97.6	1.07	0.15	0	99.8	99.5	16	NA	GUT_GENOME132205	MGYG-HGUT-02163	d__Archaea;p__Euryarchaeota;c__Methanobacteria;o__Methanobacteriales;f__Methanobacteriaceae;g__Methanobrevibacter_A;s__Methanobrevibacter_A smithii	ERS1066697	ERP013933	United States	North America	ftp://ftp.ebi.ac.uk/pub/databases/metagenomics/mgnify_genomes/human-gut/v1.0/all_genomes/MGYG-HGUT-021/MGYG-HGUT-02163/genomes1/GUT_GENOME040387.gff.gz
GUT_GENOME040406	ERR1293752_bin.18	EBI	MAG	1791659	153	15613	31.2	96.8	0	0.16	0	0	0	20	NA	GUT_GENOME132205	MGYG-HGUT-02163	d__Archaea;p__Euryarchaeota;c__Methanobacteria;o__Methanobacteriales;f__Methanobacteriaceae;g__Methanobrevibacter_A;s__Methanobrevibacter_A smithii	ERS1066697	ERP013933	United States	North America	ftp://ftp.ebi.ac.uk/pub/databases/metagenomics/mgnify_genomes/human-gut/v1.0/all_genomes/MGYG-HGUT-021/MGYG-HGUT-02163/genomes1/GUT_GENOME040406.gff.gz
GUT_GENOME040421	ERR1293753_bin.21	EBI	MAG	1851753	138	19368	31.28	97.2	0	0.09	0	99.8	99.5	20	NA	GUT_GENOME132205	MGYG-HGUT-02163	d__Archaea;p__Euryarchaeota;c__Methanobacteria;o__Methanobacteriales;f__Methanobacteriaceae;g__Methanobrevibacter_A;s__Methanobrevibacter_A smithii	ERS1066697	ERP013933	United States	North America	ftp://ftp.ebi.ac.uk/pub/databases/metagenomics/mgnify_genomes/human-gut/v1.0/all_genomes/MGYG-HGUT-021/MGYG-HGUT-02163/genomes1/GUT_GENOME040421.gff.gz
GUT_GENOME040899	ERR1293807_bin.2	EBI	MAG	775389	207	3927	32.59	61.05	0	0	0	0	0	6	NA	GUT_GENOME132205	MGYG-HGUT-02163	d__Archaea;p__Euryarchaeota;c__Methanobacteria;o__Methanobacteriales;f__Methanobacteriaceae;g__Methanobrevibacter_A;s__Methanobrevibacter_A smithii	ERS1066711	ERP013933	United States	North America	ftp://ftp.ebi.ac.uk/pub/databases/metagenomics/mgnify_genomes/human-gut/v1.0/all_genomes/MGYG-HGUT-021/MGYG-HGUT-02163/genomes1/GUT_GENOME040899.gff.gz
GUT_GENOME040931	ERR1293809_bin.9	EBI	MAG	1105291	289	3989	32.22	65.62	0	0.36	0	0	0	11	NA	GUT_GENOME132205	MGYG-HGUT-02163	d__Archaea;p__Euryarchaeota;c__Methanobacteria;o__Methanobacteriales;f__Methanobacteriaceae;g__Methanobrevibacter_A;s__Methanobrevibacter_A smithii	ERS1066711	ERP013933	United States	North America	ftp://ftp.ebi.ac.uk/pub/databases/metagenomics/mgnify_genomes/human-gut/v1.0/all_genomes/MGYG-HGUT-021/MGYG-HGUT-02163/genomes1/GUT_GENOME040931.gff.gz
GUT_GENOME041778	ERR1293914_bin.23	EBI	MAG	1825085	134	19483	30.66	100	0	0.11	0	99.8	99.5	20	NA	GUT_GENOME143185	MGYG-HGUT-02446	d__Archaea;p__Euryarchaeota;c__Methanobacteria;o__Methanobacteriales;f__Methanobacteriaceae;g__Methanobrevibacter_A;s__Methanobrevibacter_A smithii_A	ERS1066738	ERP013933	United States	North America	ftp://ftp.ebi.ac.uk/pub/databases/metagenomics/mgnify_genomes/human-gut/v1.0/all_genomes/MGYG-HGUT-024/MGYG-HGUT-02446/genomes1/GUT_GENOME041778.gff.gz
GUT_GENOME041786	ERR1293915_bin.19	EBI	MAG	1795938	139	16930	30.73	97.2	0.4	0.1	0	99.8	99.5	19	NA	GUT_GENOME143185	MGYG-HGUT-02446	d__Archaea;p__Euryarchaeota;c__Methanobacteria;o__Methanobacteriales;f__Methanobacteriaceae;g__Methanobrevibacter_A;s__Methanobrevibacter_A smithii_A	ERS1066738	ERP013933	United States	North America	ftp://ftp.ebi.ac.uk/pub/databases/metagenomics/mgnify_genomes/human-gut/v1.0/all_genomes/MGYG-HGUT-024/MGYG-HGUT-02446/genomes1/GUT_GENOME041786.gff.gz
GUT_GENOME041800	ERR1293916_bin.2	EBI	MAG	1835924	157	16647	30.81	100	0	0.12	0	99.8	99.5	20	NA	GUT_GENOME143185	MGYG-HGUT-02446	d__Archaea;p__Euryarchaeota;c__Methanobacteria;o__Methanobacteriales;f__Methanobacteriaceae;g__Methanobrevibacter_A;s__Methanobrevibacter_A smithii_A	ERS1066738	ERP013933	United States	North America	ftp://ftp.ebi.ac.uk/pub/databases/metagenomics/mgnify_genomes/human-gut/v1.0/all_genomes/MGYG-HGUT-024/MGYG-HGUT-02446/genomes1/GUT_GENOME041800.gff.gz
GUT_GENOME041810	ERR1293917_bin.7	EBI	MAG	1799445	144	19696	30.66	98.8	0	0.09	0	99.8	99.5	20	NA	GUT_GENOME143185	MGYG-HGUT-02446	d__Archaea;p__Euryarchaeota;c__Methanobacteria;o__Methanobacteriales;f__Methanobacteriaceae;g__Methanobrevibacter_A;s__Methanobrevibacter_A smithii_A	ERS1066738	ERP013933	United States	North America	ftp://ftp.ebi.ac.uk/pub/databases/metagenomics/mgnify_genomes/human-gut/v1.0/all_genomes/MGYG-HGUT-024/MGYG-HGUT-02446/genomes1/GUT_GENOME041810.gff.gz
GUT_GENOME043902	ERR1305891_bin.17	EBI	MAG	1673844	277	7691	30.79	88	0	0.67	0	0	10.7	19	NA	GUT_GENOME143185	MGYG-HGUT-02446	d__Archaea;p__Euryarchaeota;c__Methanobacteria;o__Methanobacteriales;f__Methanobacteriaceae;g__Methanobrevibacter_A;s__Methanobrevibacter_A smithii_A	ERS1076030	ERP014480	Denmark	Europe	ftp://ftp.ebi.ac.uk/pub/databases/metagenomics/mgnify_genomes/human-gut/v1.0/all_genomes/MGYG-HGUT-024/MGYG-HGUT-02446/genomes1/GUT_GENOME043902.gff.gz
GUT_GENOME044029	ERR1305895_bin.17	EBI	MAG	754838	204	4022	57.04	55.36	0.81	1.64	0	0	0	15	NA	GUT_GENOME143252	MGYG-HGUT-02456	d__Archaea;p__Thermoplasmatota;c__Thermoplasmata;o__Methanomassiliicoccales;f__Methanomethylophilaceae;g__Methanomethylophilus;s__Methanomethylophilus alvus	ERS1076046	ERP014480	Denmark	Europe	ftp://ftp.ebi.ac.uk/pub/databases/metagenomics/mgnify_genomes/human-gut/v1.0/all_genomes/MGYG-HGUT-024/MGYG-HGUT-02456/genomes1/GUT_GENOME044029.gff.gz
GUT_GENOME044077	ERR1305896_bin.24	EBI	MAG	1405365	38	66682	56.46	82.26	0	0.04	87.39	99.8	99.13	20	NA	GUT_GENOME143252	MGYG-HGUT-02456	d__Archaea;p__Thermoplasmatota;c__Thermoplasmata;o__Methanomassiliicoccales;f__Methanomethylophilaceae;g__Methanomethylophilus;s__Methanomethylophilus alvus	ERS1076038	ERP014480	Denmark	Europe	ftp://ftp.ebi.ac.uk/pub/databases/metagenomics/mgnify_genomes/human-gut/v1.0/all_genomes/MGYG-HGUT-024/MGYG-HGUT-02456/genomes1/GUT_GENOME044077.gff.gz
GUT_GENOME044172	ERR1305899_bin.45	EBI	MAG	1364054	19	134738	42.46	70.56	0.81	0.01	92.44	99.86	99.03	17	NA	GUT_GENOME044241	MGYG-HGUT-00897	d__Archaea;p__Thermoplasmatota;c__Thermoplasmata;o__Methanomassiliicoccales;f__Methanomassiliicoccaceae;g__Methanomassiliicoccus_A;s__	ERS1076050	ERP014480	Denmark	Europe	ftp://ftp.ebi.ac.uk/pub/databases/metagenomics/mgnify_genomes/human-gut/v1.0/all_genomes/MGYG-HGUT-008/MGYG-HGUT-00897/genomes1/GUT_GENOME044172.gff.gz
GUT_GENOME044226	ERR1305900_bin.87	EBI	MAG	1698490	92	25772	42.83	97.72	0	0.15	92.44	99.86	99.03	20	NA	GUT_GENOME044241	MGYG-HGUT-00897	d__Archaea;p__Thermoplasmatota;c__Thermoplasmata;o__Methanomassiliicoccales;f__Methanomassiliicoccaceae;g__Methanomassiliicoccus_A;s__	ERS1076059	ERP014480	Denmark	Europe	ftp://ftp.ebi.ac.uk/pub/databases/metagenomics/mgnify_genomes/human-gut/v1.0/all_genomes/MGYG-HGUT-008/MGYG-HGUT-00897/genomes1/GUT_GENOME044226.gff.gz
GUT_GENOME044241	ERR1305901_bin.111	EBI	MAG	1740386	27	117960	42.73	97.98	0	0.01	92.44	99.86	99.03	20	NA	GUT_GENOME044241	MGYG-HGUT-00897	d__Archaea;p__Thermoplasmatota;c__Thermoplasmata;o__Methanomassiliicoccales;f__Methanomassiliicoccaceae;g__Methanomassiliicoccus_A;s__	ERS1076051	ERP014480	Denmark	Europe	ftp://ftp.ebi.ac.uk/pub/databases/metagenomics/mgnify_genomes/human-gut/v1.0/all_genomes/MGYG-HGUT-008/MGYG-HGUT-00897/genomes1/GUT_GENOME044241.gff.gz
GUT_GENOME046615	ERR1620331_bin.51	EBI	MAG	1737809	35	86658	31.24	99.2	0	0.01	0	0	0	20	NA	GUT_GENOME132205	MGYG-HGUT-02163	d__Archaea;p__Euryarchaeota;c__Methanobacteria;o__Methanobacteriales;f__Methanobacteriaceae;g__Methanobrevibacter_A;s__Methanobrevibacter_A smithii	ERS1343393	ERP017091	China	Asia	ftp://ftp.ebi.ac.uk/pub/databases/metagenomics/mgnify_genomes/human-gut/v1.0/all_genomes/MGYG-HGUT-021/MGYG-HGUT-02163/genomes1/GUT_GENOME046615.gff.gz
GUT_GENOME047646	ERR1912967_bin.8	EBI	MAG	1300029	299	4885	32.17	76.13	0	0.03	0	0	0	13	NA	GUT_GENOME132205	MGYG-HGUT-02163	d__Archaea;p__Euryarchaeota;c__Methanobacteria;o__Methanobacteriales;f__Methanobacteriaceae;g__Methanobrevibacter_A;s__Methanobrevibacter_A smithii	ERS1647289	ERP019674	Germany	Europe	ftp://ftp.ebi.ac.uk/pub/databases/metagenomics/mgnify_genomes/human-gut/v1.0/all_genomes/MGYG-HGUT-021/MGYG-HGUT-02163/genomes2/GUT_GENOME047646.gff.gz
GUT_GENOME047661	ERR1912968_bin.4	EBI	MAG	1402749	313	4924	32.07	82.58	0.19	0.05	0	0	0	5	NA	GUT_GENOME132205	MGYG-HGUT-02163	d__Archaea;p__Euryarchaeota;c__Methanobacteria;o__Methanobacteriales;f__Methanobacteriaceae;g__Methanobrevibacter_A;s__Methanobrevibacter_A smithii	ERS1647289	ERP019674	Germany	Europe	ftp://ftp.ebi.ac.uk/pub/databases/metagenomics/mgnify_genomes/human-gut/v1.0/all_genomes/MGYG-HGUT-021/MGYG-HGUT-02163/genomes2/GUT_GENOME047661.gff.gz
GUT_GENOME047676	ERR1912969_bin.35	EBI	MAG	1417328	305	5241	32.05	81.67	0	0.02	0	0	0	7	NA	GUT_GENOME132205	MGYG-HGUT-02163	d__Archaea;p__Euryarchaeota;c__Methanobacteria;o__Methanobacteriales;f__Methanobacteriaceae;g__Methanobrevibacter_A;s__Methanobrevibacter_A smithii	ERS1647289	ERP019674	Germany	Europe	ftp://ftp.ebi.ac.uk/pub/databases/metagenomics/mgnify_genomes/human-gut/v1.0/all_genomes/MGYG-HGUT-021/MGYG-HGUT-02163/genomes1/GUT_GENOME047676.gff.gz
GUT_GENOME047694	ERR1912970_bin.5	EBI	MAG	1343442	303	4949	32.02	83.11	0	0.05	0	0	0	10	NA	GUT_GENOME132205	MGYG-HGUT-02163	d__Archaea;p__Euryarchaeota;c__Methanobacteria;o__Methanobacteriales;f__Methanobacteriaceae;g__Methanobrevibacter_A;s__Methanobrevibacter_A smithii	ERS1647289	ERP019674	Germany	Europe	ftp://ftp.ebi.ac.uk/pub/databases/metagenomics/mgnify_genomes/human-gut/v1.0/all_genomes/MGYG-HGUT-021/MGYG-HGUT-02163/genomes1/GUT_GENOME047694.gff.gz
GUT_GENOME047914	ERR1912989_bin.42	EBI	MAG	1537600	280	6565	32.03	85.05	0.8	0.09	0	0	0	14	NA	GUT_GENOME132205	MGYG-HGUT-02163	d__Archaea;p__Euryarchaeota;c__Methanobacteria;o__Methanobacteriales;f__Methanobacteriaceae;g__Methanobrevibacter_A;s__Methanobrevibacter_A smithii	ERS1647330	ERP019674	Germany	Europe	ftp://ftp.ebi.ac.uk/pub/databases/metagenomics/mgnify_genomes/human-gut/v1.0/all_genomes/MGYG-HGUT-021/MGYG-HGUT-02163/genomes1/GUT_GENOME047914.gff.gz
GUT_GENOME048279	ERR1913025_bin.9	EBI	MAG	2052852	390	6325	31.92	88	0	0.51	0	15.91	0	20	NA	GUT_GENOME132205	MGYG-HGUT-02163	d__Archaea;p__Euryarchaeota;c__Methanobacteria;o__Methanobacteriales;f__Methanobacteriaceae;g__Methanobrevibacter_A;s__Methanobrevibacter_A smithii	ERS1647312	ERP019674	Germany	Europe	ftp://ftp.ebi.ac.uk/pub/databases/metagenomics/mgnify_genomes/human-gut/v1.0/all_genomes/MGYG-HGUT-021/MGYG-HGUT-02163/genomes2/GUT_GENOME048279.gff.gz
GUT_GENOME048293	ERR1913026_bin.30	EBI	MAG	2579179	477	6471	33.16	85.2	1.28	0.61	0	99.8	99.5	20	NA	GUT_GENOME132205	MGYG-HGUT-02163	d__Archaea;p__Euryarchaeota;c__Methanobacteria;o__Methanobacteriales;f__Methanobacteriaceae;g__Methanobrevibacter_A;s__Methanobrevibacter_A smithii	ERS1647312	ERP019674	Germany	Europe	ftp://ftp.ebi.ac.uk/pub/databases/metagenomics/mgnify_genomes/human-gut/v1.0/all_genomes/MGYG-HGUT-021/MGYG-HGUT-02163/genomes1/GUT_GENOME048293.gff.gz
GUT_GENOME048310	ERR1913027_bin.29	EBI	MAG	1613974	292	6491	31.97	83.14	0.04	0.32	0	0	0	16	NA	GUT_GENOME132205	MGYG-HGUT-02163	d__Archaea;p__Euryarchaeota;c__Methanobacteria;o__Methanobacteriales;f__Methanobacteriaceae;g__Methanobrevibacter_A;s__Methanobrevibacter_A smithii	ERS1647312	ERP019674	Germany	Europe	ftp://ftp.ebi.ac.uk/pub/databases/metagenomics/mgnify_genomes/human-gut/v1.0/all_genomes/MGYG-HGUT-021/MGYG-HGUT-02163/genomes1/GUT_GENOME048310.gff.gz
GUT_GENOME048336	ERR1913028_bin.8	EBI	MAG	1654744	306	6313	31.84	83.94	2	0.63	93.28	22.41	99.5	16	NA	GUT_GENOME132205	MGYG-HGUT-02163	d__Archaea;p__Euryarchaeota;c__Methanobacteria;o__Methanobacteriales;f__Methanobacteriaceae;g__Methanobrevibacter_A;s__Methanobrevibacter_A smithii	ERS1647312	ERP019674	Germany	Europe	ftp://ftp.ebi.ac.uk/pub/databases/metagenomics/mgnify_genomes/human-gut/v1.0/all_genomes/MGYG-HGUT-021/MGYG-HGUT-02163/genomes2/GUT_GENOME048336.gff.gz
GUT_GENOME048380	ERR1913030_bin.7	EBI	MAG	1504577	275	6670	32.35	89.81	0	0.11	0	0	0	17	NA	GUT_GENOME132205	MGYG-HGUT-02163	d__Archaea;p__Euryarchaeota;c__Methanobacteria;o__Methanobacteriales;f__Methanobacteriaceae;g__Methanobrevibacter_A;s__Methanobrevibacter_A smithii	ERS1647321	ERP019674	Germany	Europe	ftp://ftp.ebi.ac.uk/pub/databases/metagenomics/mgnify_genomes/human-gut/v1.0/all_genomes/MGYG-HGUT-021/MGYG-HGUT-02163/genomes1/GUT_GENOME048380.gff.gz
GUT_GENOME048397	ERR1913031_bin.40	EBI	MAG	1525805	345	4904	32.61	81.01	0.98	0.14	0	0	0	15	NA	GUT_GENOME132205	MGYG-HGUT-02163	d__Archaea;p__Euryarchaeota;c__Methanobacteria;o__Methanobacteriales;f__Methanobacteriaceae;g__Methanobrevibacter_A;s__Methanobrevibacter_A smithii	ERS1647321	ERP019674	Germany	Europe	ftp://ftp.ebi.ac.uk/pub/databases/metagenomics/mgnify_genomes/human-gut/v1.0/all_genomes/MGYG-HGUT-021/MGYG-HGUT-02163/genomes2/GUT_GENOME048397.gff.gz
GUT_GENOME048682	ERR1913064_bin.21	EBI	MAG	1553735	278	6738	32.22	85.94	0.8	0.15	0	99.8	99.5	14	NA	GUT_GENOME132205	MGYG-HGUT-02163	d__Archaea;p__Euryarchaeota;c__Methanobacteria;o__Methanobacteriales;f__Methanobacteriaceae;g__Methanobrevibacter_A;s__Methanobrevibacter_A smithii	ERS1647295	ERP019674	Germany	Europe	ftp://ftp.ebi.ac.uk/pub/databases/metagenomics/mgnify_genomes/human-gut/v1.0/all_genomes/MGYG-HGUT-021/MGYG-HGUT-02163/genomes2/GUT_GENOME048682.gff.gz
GUT_GENOME048709	ERR1913066_bin.29	EBI	MAG	1718956	292	7076	32.47	89.84	0	0.13	0	99.8	99.5	15	NA	GUT_GENOME132205	MGYG-HGUT-02163	d__Archaea;p__Euryarchaeota;c__Methanobacteria;o__Methanobacteriales;f__Methanobacteriaceae;g__Methanobrevibacter_A;s__Methanobrevibacter_A smithii	ERS1647295	ERP019674	Germany	Europe	ftp://ftp.ebi.ac.uk/pub/databases/metagenomics/mgnify_genomes/human-gut/v1.0/all_genomes/MGYG-HGUT-021/MGYG-HGUT-02163/genomes1/GUT_GENOME048709.gff.gz
GUT_GENOME048719	ERR1913067_bin.1	EBI	MAG	1705311	303	6663	32.29	89.73	0	0.14	0	0	0	16	NA	GUT_GENOME132205	MGYG-HGUT-02163	d__Archaea;p__Euryarchaeota;c__Methanobacteria;o__Methanobacteriales;f__Methanobacteriaceae;g__Methanobrevibacter_A;s__Methanobrevibacter_A smithii	ERS1647295	ERP019674	Germany	Europe	ftp://ftp.ebi.ac.uk/pub/databases/metagenomics/mgnify_genomes/human-gut/v1.0/all_genomes/MGYG-HGUT-021/MGYG-HGUT-02163/genomes2/GUT_GENOME048719.gff.gz
GUT_GENOME048728	ERR1913068_bin.13	EBI	MAG	1568931	267	7413	32.17	90.8	0.13	0.13	0	99.8	99.5	19	NA	GUT_GENOME132205	MGYG-HGUT-02163	d__Archaea;p__Euryarchaeota;c__Methanobacteria;o__Methanobacteriales;f__Methanobacteriaceae;g__Methanobrevibacter_A;s__Methanobrevibacter_A smithii	ERS1647295	ERP019674	Germany	Europe	ftp://ftp.ebi.ac.uk/pub/databases/metagenomics/mgnify_genomes/human-gut/v1.0/all_genomes/MGYG-HGUT-021/MGYG-HGUT-02163/genomes2/GUT_GENOME048728.gff.gz
GUT_GENOME050330	ERR209091_bin.1	EBI	MAG	671876	178	3869	55.33	55.25	0	NA	87.39	0	99.13	14	NA	GUT_GENOME143252	MGYG-HGUT-02456	d__Archaea;p__Thermoplasmatota;c__Thermoplasmata;o__Methanomassiliicoccales;f__Methanomethylophilaceae;g__Methanomethylophilus;s__Methanomethylophilus alvus	ERS199011	ERP002061	Denmark	Europe	ftp://ftp.ebi.ac.uk/pub/databases/metagenomics/mgnify_genomes/human-gut/v1.0/all_genomes/MGYG-HGUT-024/MGYG-HGUT-02456/genomes1/GUT_GENOME050330.gff.gz
GUT_GENOME051178	ERR209427_bin.28	EBI	MAG	1208997	101	19063	31.97	81.33	0.8	0.17	0	10.22	99.5	12	NA	GUT_GENOME132205	MGYG-HGUT-02163	d__Archaea;p__Euryarchaeota;c__Methanobacteria;o__Methanobacteriales;f__Methanobacteriaceae;g__Methanobrevibacter_A;s__Methanobrevibacter_A smithii	ERS199126	ERP002061	Denmark	Europe	ftp://ftp.ebi.ac.uk/pub/databases/metagenomics/mgnify_genomes/human-gut/v1.0/all_genomes/MGYG-HGUT-021/MGYG-HGUT-02163/genomes1/GUT_GENOME051178.gff.gz
GUT_GENOME052130	ERR209630_bin.4	EBI	MAG	1130555	293	3960	31.55	63.47	0.8	0.13	0	0	0	6	NA	GUT_GENOME132205	MGYG-HGUT-02163	d__Archaea;p__Euryarchaeota;c__Methanobacteria;o__Methanobacteriales;f__Methanobacteriaceae;g__Methanobrevibacter_A;s__Methanobrevibacter_A smithii	ERS199242	ERP002061	Spain	Europe	ftp://ftp.ebi.ac.uk/pub/databases/metagenomics/mgnify_genomes/human-gut/v1.0/all_genomes/MGYG-HGUT-021/MGYG-HGUT-02163/genomes2/GUT_GENOME052130.gff.gz
GUT_GENOME052133	ERR209631_bin.5	EBI	MAG	843307	255	3369	32.39	54.95	0	1.53	0	0	0	9	NA	GUT_GENOME132205	MGYG-HGUT-02163	d__Archaea;p__Euryarchaeota;c__Methanobacteria;o__Methanobacteriales;f__Methanobacteriaceae;g__Methanobrevibacter_A;s__Methanobrevibacter_A smithii	ERS199242	ERP002061	Spain	Europe	ftp://ftp.ebi.ac.uk/pub/databases/metagenomics/mgnify_genomes/human-gut/v1.0/all_genomes/MGYG-HGUT-021/MGYG-HGUT-02163/genomes1/GUT_GENOME052133.gff.gz
GUT_GENOME052135	ERR209633_bin.2	EBI	MAG	1330453	277	5457	31.37	80.74	0.84	0.55	0	24.85	0	8	NA	GUT_GENOME132205	MGYG-HGUT-02163	d__Archaea;p__Euryarchaeota;c__Methanobacteria;o__Methanobacteriales;f__Methanobacteriaceae;g__Methanobrevibacter_A;s__Methanobrevibacter_A smithii	ERS199243	ERP002061	Spain	Europe	ftp://ftp.ebi.ac.uk/pub/databases/metagenomics/mgnify_genomes/human-gut/v1.0/all_genomes/MGYG-HGUT-021/MGYG-HGUT-02163/genomes2/GUT_GENOME052135.gff.gz
GUT_GENOME052138	ERR209634_bin.4	EBI	MAG	1336945	271	5755	31.47	86.58	1.73	0.64	0	22.61	20.47	10	NA	GUT_GENOME132205	MGYG-HGUT-02163	d__Archaea;p__Euryarchaeota;c__Methanobacteria;o__Methanobacteriales;f__Methanobacteriaceae;g__Methanobrevibacter_A;s__Methanobrevibacter_A smithii	ERS199243	ERP002061	Spain	Europe	ftp://ftp.ebi.ac.uk/pub/databases/metagenomics/mgnify_genomes/human-gut/v1.0/all_genomes/MGYG-HGUT-021/MGYG-HGUT-02163/genomes2/GUT_GENOME052138.gff.gz
GUT_GENOME052752	ERR209753_bin.1	EBI	MAG	1238193	284	4680	32.36	74.16	1.89	0	0	0	0	9	NA	GUT_GENOME132205	MGYG-HGUT-02163	d__Archaea;p__Euryarchaeota;c__Methanobacteria;o__Methanobacteriales;f__Methanobacteriaceae;g__Methanobrevibacter_A;s__Methanobrevibacter_A smithii	ERS199315	ERP002061	Spain	Europe	ftp://ftp.ebi.ac.uk/pub/databases/metagenomics/mgnify_genomes/human-gut/v1.0/all_genomes/MGYG-HGUT-021/MGYG-HGUT-02163/genomes2/GUT_GENOME052752.gff.gz
GUT_GENOME052919	ERR209778_bin.9	EBI	MAG	845495	8	222737	31.35	54.4	0	0.01	0	0	0	15	NA	GUT_GENOME132205	MGYG-HGUT-02163	d__Archaea;p__Euryarchaeota;c__Methanobacteria;o__Methanobacteriales;f__Methanobacteriaceae;g__Methanobrevibacter_A;s__Methanobrevibacter_A smithii	ERS199329	ERP002061	Spain	Europe	ftp://ftp.ebi.ac.uk/pub/databases/metagenomics/mgnify_genomes/human-gut/v1.0/all_genomes/MGYG-HGUT-021/MGYG-HGUT-02163/genomes1/GUT_GENOME052919.gff.gz
GUT_GENOME052922	ERR209779_bin.5	EBI	MAG	1101852	10	219163	31.29	60	0	0.02	0	0	0	18	NA	GUT_GENOME132205	MGYG-HGUT-02163	d__Archaea;p__Euryarchaeota;c__Methanobacteria;o__Methanobacteriales;f__Methanobacteriaceae;g__Methanobrevibacter_A;s__Methanobrevibacter_A smithii	ERS199329	ERP002061	Spain	Europe	ftp://ftp.ebi.ac.uk/pub/databases/metagenomics/mgnify_genomes/human-gut/v1.0/all_genomes/MGYG-HGUT-021/MGYG-HGUT-02163/genomes1/GUT_GENOME052922.gff.gz
GUT_GENOME052932	ERR209782_bin.8	EBI	MAG	1729442	62	44273	31.19	99.73	0	0.04	0	99.8	74.35	20	NA	GUT_GENOME132205	MGYG-HGUT-02163	d__Archaea;p__Euryarchaeota;c__Methanobacteria;o__Methanobacteriales;f__Methanobacteriaceae;g__Methanobrevibacter_A;s__Methanobrevibacter_A smithii	ERS199331	ERP002061	Spain	Europe	ftp://ftp.ebi.ac.uk/pub/databases/metagenomics/mgnify_genomes/human-gut/v1.0/all_genomes/MGYG-HGUT-021/MGYG-HGUT-02163/genomes1/GUT_GENOME052932.gff.gz
GUT_GENOME053189	ERR209831_bin.3	EBI	MAG	1651954	214	11065	31.12	90.27	1.6	0.22	0	49.63	33.48	17	NA	GUT_GENOME132205	MGYG-HGUT-02163	d__Archaea;p__Euryarchaeota;c__Methanobacteria;o__Methanobacteriales;f__Methanobacteriaceae;g__Methanobrevibacter_A;s__Methanobrevibacter_A smithii	ERS199358	ERP002061	Spain	Europe	ftp://ftp.ebi.ac.uk/pub/databases/metagenomics/mgnify_genomes/human-gut/v1.0/all_genomes/MGYG-HGUT-021/MGYG-HGUT-02163/genomes2/GUT_GENOME053189.gff.gz
GUT_GENOME053306	ERR209869_bin.26	EBI	MAG	1932415	141	26206	30.87	99.2	1.04	0.07	0	99.8	99.5	20	NA	GUT_GENOME132205	MGYG-HGUT-02163	d__Archaea;p__Euryarchaeota;c__Methanobacteria;o__Methanobacteriales;f__Methanobacteriaceae;g__Methanobrevibacter_A;s__Methanobrevibacter_A smithii	ERS199381	ERP002061	Spain	Europe	ftp://ftp.ebi.ac.uk/pub/databases/metagenomics/mgnify_genomes/human-gut/v1.0/all_genomes/MGYG-HGUT-021/MGYG-HGUT-02163/genomes1/GUT_GENOME053306.gff.gz
GUT_GENOME053669	ERR321095_bin.24	EBI	MAG	979449	247	4211	56.1	69.15	2.02	0	87.39	9.48	11.2	17	NA	GUT_GENOME143252	MGYG-HGUT-02456	d__Archaea;p__Thermoplasmatota;c__Thermoplasmata;o__Methanomassiliicoccales;f__Methanomethylophilaceae;g__Methanomethylophilus;s__Methanomethylophilus alvus	ERS328727	ERP003612	Denmark	Europe	ftp://ftp.ebi.ac.uk/pub/databases/metagenomics/mgnify_genomes/human-gut/v1.0/all_genomes/MGYG-HGUT-024/MGYG-HGUT-02456/genomes1/GUT_GENOME053669.gff.gz
GUT_GENOME053694	ERR321097_bin.1	EBI	MAG	992308	214	5293	55.73	65.36	0.81	0	0	99.8	99.13	19	NA	GUT_GENOME143252	MGYG-HGUT-02456	d__Archaea;p__Thermoplasmatota;c__Thermoplasmata;o__Methanomassiliicoccales;f__Methanomethylophilaceae;g__Methanomethylophilus;s__Methanomethylophilus alvus	ERS328727	ERP003612	Denmark	Europe	ftp://ftp.ebi.ac.uk/pub/databases/metagenomics/mgnify_genomes/human-gut/v1.0/all_genomes/MGYG-HGUT-024/MGYG-HGUT-02456/genomes1/GUT_GENOME053694.gff.gz
GUT_GENOME053708	ERR321098_bin.17	EBI	MAG	970389	214	4921	55.68	72.99	0	0	87.39	0	99.13	17	NA	GUT_GENOME143252	MGYG-HGUT-02456	d__Archaea;p__Thermoplasmatota;c__Thermoplasmata;o__Methanomassiliicoccales;f__Methanomethylophilaceae;g__Methanomethylophilus;s__Methanomethylophilus alvus	ERS328727	ERP003612	Denmark	Europe	ftp://ftp.ebi.ac.uk/pub/databases/metagenomics/mgnify_genomes/human-gut/v1.0/all_genomes/MGYG-HGUT-024/MGYG-HGUT-02456/genomes1/GUT_GENOME053708.gff.gz
GUT_GENOME055436	ERR414243_bin.45	EBI	MAG	1592106	76	35709	31.5	98.13	0.86	0.03	0	99.8	99.5	20	NA	GUT_GENOME132205	MGYG-HGUT-02163	d__Archaea;p__Euryarchaeota;c__Methanobacteria;o__Methanobacteriales;f__Methanobacteriaceae;g__Methanobrevibacter_A;s__Methanobrevibacter_A smithii	ERS396304	ERP004605	Denmark	Europe	ftp://ftp.ebi.ac.uk/pub/databases/metagenomics/mgnify_genomes/human-gut/v1.0/all_genomes/MGYG-HGUT-021/MGYG-HGUT-02163/genomes1/GUT_GENOME055436.gff.gz
GUT_GENOME055714	ERR414257_bin.33	EBI	MAG	1883626	282	8263	31.04	90.53	0.8	0.51	0	99.8	99.5	16	NA	GUT_GENOME143185	MGYG-HGUT-02446	d__Archaea;p__Euryarchaeota;c__Methanobacteria;o__Methanobacteriales;f__Methanobacteriaceae;g__Methanobrevibacter_A;s__Methanobrevibacter_A smithii_A	ERS396316	ERP004605	Denmark	Europe	ftp://ftp.ebi.ac.uk/pub/databases/metagenomics/mgnify_genomes/human-gut/v1.0/all_genomes/MGYG-HGUT-024/MGYG-HGUT-02446/genomes1/GUT_GENOME055714.gff.gz
GUT_GENOME055830	ERR414266_bin.29	EBI	MAG	1694998	119	27113	41.49	95.56	1.13	0.07	92.44	99.86	99.03	19	NA	GUT_GENOME132202	MGYG-HGUT-02160	d__Archaea;p__Thermoplasmatota;c__Thermoplasmata;o__Methanomassiliicoccales;f__Methanomassiliicoccaceae;g__Methanomassiliicoccus_A;s__Methanomassiliicoccus_A intestinalis	ERS396323	ERP004605	Denmark	Europe	ftp://ftp.ebi.ac.uk/pub/databases/metagenomics/mgnify_genomes/human-gut/v1.0/all_genomes/MGYG-HGUT-021/MGYG-HGUT-02160/genomes1/GUT_GENOME055830.gff.gz
GUT_GENOME056822	ERR414339_bin.2	EBI	MAG	1333642	195	8989	31.94	86.09	0.8	0.2	0	0	0	15	NA	GUT_GENOME132205	MGYG-HGUT-02163	d__Archaea;p__Euryarchaeota;c__Methanobacteria;o__Methanobacteriales;f__Methanobacteriaceae;g__Methanobrevibacter_A;s__Methanobrevibacter_A smithii	ERS396390	ERP004605	Denmark	Europe	ftp://ftp.ebi.ac.uk/pub/databases/metagenomics/mgnify_genomes/human-gut/v1.0/all_genomes/MGYG-HGUT-021/MGYG-HGUT-02163/genomes1/GUT_GENOME056822.gff.gz
GUT_GENOME057011	ERR414347_bin.4	EBI	MAG	1812236	50	73737	41.47	97.98	0	0.02	92.44	99.86	99.03	20	NA	GUT_GENOME132202	MGYG-HGUT-02160	d__Archaea;p__Thermoplasmatota;c__Thermoplasmata;o__Methanomassiliicoccales;f__Methanomassiliicoccaceae;g__Methanomassiliicoccus_A;s__Methanomassiliicoccus_A intestinalis	ERS396398	ERP004605	Denmark	Europe	ftp://ftp.ebi.ac.uk/pub/databases/metagenomics/mgnify_genomes/human-gut/v1.0/all_genomes/MGYG-HGUT-021/MGYG-HGUT-02160/genomes1/GUT_GENOME057011.gff.gz
GUT_GENOME057256	ERR414360_bin.18	EBI	MAG	1189407	299	4266	32.12	72.46	0.8	0.17	0	0	0	8	NA	GUT_GENOME132205	MGYG-HGUT-02163	d__Archaea;p__Euryarchaeota;c__Methanobacteria;o__Methanobacteriales;f__Methanobacteriaceae;g__Methanobrevibacter_A;s__Methanobrevibacter_A smithii	ERS396410	ERP004605	Spain	Europe	ftp://ftp.ebi.ac.uk/pub/databases/metagenomics/mgnify_genomes/human-gut/v1.0/all_genomes/MGYG-HGUT-021/MGYG-HGUT-02163/genomes1/GUT_GENOME057256.gff.gz
GUT_GENOME057306	ERR414361_bin.53	EBI	MAG	1198534	253	5479	32.36	72.8	1.13	0.2	0	0	0	15	NA	GUT_GENOME132205	MGYG-HGUT-02163	d__Archaea;p__Euryarchaeota;c__Methanobacteria;o__Methanobacteriales;f__Methanobacteriaceae;g__Methanobrevibacter_A;s__Methanobrevibacter_A smithii	ERS396411	ERP004605	Spain	Europe	ftp://ftp.ebi.ac.uk/pub/databases/metagenomics/mgnify_genomes/human-gut/v1.0/all_genomes/MGYG-HGUT-021/MGYG-HGUT-02163/genomes2/GUT_GENOME057306.gff.gz
GUT_GENOME057805	ERR505083_bin.62	EBI	MAG	1732683	19	156219	31.04	100	0	0.01	0	0	0	20	NA	GUT_GENOME132205	MGYG-HGUT-02163	d__Archaea;p__Euryarchaeota;c__Methanobacteria;o__Methanobacteriales;f__Methanobacteriaceae;g__Methanobrevibacter_A;s__Methanobrevibacter_A smithii	ERS433542	ERP005558	Australia	Oceania	ftp://ftp.ebi.ac.uk/pub/databases/metagenomics/mgnify_genomes/human-gut/v1.0/all_genomes/MGYG-HGUT-021/MGYG-HGUT-02163/genomes1/GUT_GENOME057805.gff.gz
GUT_GENOME057829	ERR505084_bin.37	EBI	MAG	1701736	14	202162	31.13	100	0	0.01	0	0	0	20	NA	GUT_GENOME132205	MGYG-HGUT-02163	d__Archaea;p__Euryarchaeota;c__Methanobacteria;o__Methanobacteriales;f__Methanobacteriaceae;g__Methanobrevibacter_A;s__Methanobrevibacter_A smithii	ERS433543	ERP005558	Australia	Oceania	ftp://ftp.ebi.ac.uk/pub/databases/metagenomics/mgnify_genomes/human-gut/v1.0/all_genomes/MGYG-HGUT-021/MGYG-HGUT-02163/genomes2/GUT_GENOME057829.gff.gz
GUT_GENOME057858	ERR505085_bin.15	EBI	MAG	1485854	9	222665	31.06	88	0	0	0	0	0	20	NA	GUT_GENOME132205	MGYG-HGUT-02163	d__Archaea;p__Euryarchaeota;c__Methanobacteria;o__Methanobacteriales;f__Methanobacteriaceae;g__Methanobrevibacter_A;s__Methanobrevibacter_A smithii	ERS433544	ERP005558	Australia	Oceania	ftp://ftp.ebi.ac.uk/pub/databases/metagenomics/mgnify_genomes/human-gut/v1.0/all_genomes/MGYG-HGUT-021/MGYG-HGUT-02163/genomes1/GUT_GENOME057858.gff.gz
GUT_GENOME057915	ERR505086_bin.44	EBI	MAG	1703978	11	222096	31.06	100	0	0.01	0	0	0	20	NA	GUT_GENOME132205	MGYG-HGUT-02163	d__Archaea;p__Euryarchaeota;c__Methanobacteria;o__Methanobacteriales;f__Methanobacteriaceae;g__Methanobrevibacter_A;s__Methanobrevibacter_A smithii	ERS433545	ERP005558	Australia	Oceania	ftp://ftp.ebi.ac.uk/pub/databases/metagenomics/mgnify_genomes/human-gut/v1.0/all_genomes/MGYG-HGUT-021/MGYG-HGUT-02163/genomes1/GUT_GENOME057915.gff.gz
GUT_GENOME057995	ERR505089_bin.52	EBI	MAG	1777516	26	121323	31.05	100	0	0	0	0	99.5	20	NA	GUT_GENOME132205	MGYG-HGUT-02163	d__Archaea;p__Euryarchaeota;c__Methanobacteria;o__Methanobacteriales;f__Methanobacteriaceae;g__Methanobrevibacter_A;s__Methanobrevibacter_A smithii	ERS433548	ERP005558	Australia	Oceania	ftp://ftp.ebi.ac.uk/pub/databases/metagenomics/mgnify_genomes/human-gut/v1.0/all_genomes/MGYG-HGUT-021/MGYG-HGUT-02163/genomes2/GUT_GENOME057995.gff.gz
GUT_GENOME058005	ERR505090_bin.17	EBI	MAG	1795454	16	224598	30.95	100	0	0.01	0	0	0	20	NA	GUT_GENOME132205	MGYG-HGUT-02163	d__Archaea;p__Euryarchaeota;c__Methanobacteria;o__Methanobacteriales;f__Methanobacteriaceae;g__Methanobrevibacter_A;s__Methanobrevibacter_A smithii	ERS433549	ERP005558	Australia	Oceania	ftp://ftp.ebi.ac.uk/pub/databases/metagenomics/mgnify_genomes/human-gut/v1.0/all_genomes/MGYG-HGUT-021/MGYG-HGUT-02163/genomes1/GUT_GENOME058005.gff.gz
GUT_GENOME058117	ERR505097_bin.23	EBI	MAG	1665037	146	18993	31.19	98.4	0.58	0.04	0	0	0	14	NA	GUT_GENOME132205	MGYG-HGUT-02163	d__Archaea;p__Euryarchaeota;c__Methanobacteria;o__Methanobacteriales;f__Methanobacteriaceae;g__Methanobrevibacter_A;s__Methanobrevibacter_A smithii	ERS433556	ERP005558	Australia	Oceania	ftp://ftp.ebi.ac.uk/pub/databases/metagenomics/mgnify_genomes/human-gut/v1.0/all_genomes/MGYG-HGUT-021/MGYG-HGUT-02163/genomes1/GUT_GENOME058117.gff.gz
GUT_GENOME058140	ERR505098_bin.48	EBI	MAG	1664999	14	175391	31.25	97.6	0	0.01	0	71.16	6.69	18	NA	GUT_GENOME132205	MGYG-HGUT-02163	d__Archaea;p__Euryarchaeota;c__Methanobacteria;o__Methanobacteriales;f__Methanobacteriaceae;g__Methanobrevibacter_A;s__Methanobrevibacter_A smithii	ERS433557	ERP005558	Australia	Oceania	ftp://ftp.ebi.ac.uk/pub/databases/metagenomics/mgnify_genomes/human-gut/v1.0/all_genomes/MGYG-HGUT-021/MGYG-HGUT-02163/genomes2/GUT_GENOME058140.gff.gz
GUT_GENOME058172	ERR505101_bin.13	EBI	MAG	1636338	95	22344	31.27	98.93	0.48	0.11	0	49.36	0	19	NA	GUT_GENOME132205	MGYG-HGUT-02163	d__Archaea;p__Euryarchaeota;c__Methanobacteria;o__Methanobacteriales;f__Methanobacteriaceae;g__Methanobrevibacter_A;s__Methanobrevibacter_A smithii	ERS433560	ERP005558	Australia	Oceania	ftp://ftp.ebi.ac.uk/pub/databases/metagenomics/mgnify_genomes/human-gut/v1.0/all_genomes/MGYG-HGUT-021/MGYG-HGUT-02163/genomes2/GUT_GENOME058172.gff.gz
GUT_GENOME059256	ERR525771_bin.12	EBI	MAG	1473881	100	21937	31.8	93.73	0	0.02	0	99.8	99.5	20	NA	GUT_GENOME132205	MGYG-HGUT-02163	d__Archaea;p__Euryarchaeota;c__Methanobacteria;o__Methanobacteriales;f__Methanobacteriaceae;g__Methanobrevibacter_A;s__Methanobrevibacter_A smithii	ERS473106	ERP005989	Denmark	Europe	ftp://ftp.ebi.ac.uk/pub/databases/metagenomics/mgnify_genomes/human-gut/v1.0/all_genomes/MGYG-HGUT-021/MGYG-HGUT-02163/genomes2/GUT_GENOME059256.gff.gz
GUT_GENOME060185	ERR525851_bin.48	EBI	MAG	971599	261	3951	32.6	63.23	0	0.82	0	0	0	9	NA	GUT_GENOME132205	MGYG-HGUT-02163	d__Archaea;p__Euryarchaeota;c__Methanobacteria;o__Methanobacteriales;f__Methanobacteriaceae;g__Methanobrevibacter_A;s__Methanobrevibacter_A smithii	ERS473186	ERP005989	Denmark	Europe	ftp://ftp.ebi.ac.uk/pub/databases/metagenomics/mgnify_genomes/human-gut/v1.0/all_genomes/MGYG-HGUT-021/MGYG-HGUT-02163/genomes2/GUT_GENOME060185.gff.gz
GUT_GENOME060633	ERR525889_bin.10	EBI	MAG	876267	221	4178	56.58	65.9	0	0.1	87.39	0	0	17	NA	GUT_GENOME143252	MGYG-HGUT-02456	d__Archaea;p__Thermoplasmatota;c__Thermoplasmata;o__Methanomassiliicoccales;f__Methanomethylophilaceae;g__Methanomethylophilus;s__Methanomethylophilus alvus	ERS473224	ERP005989	Denmark	Europe	ftp://ftp.ebi.ac.uk/pub/databases/metagenomics/mgnify_genomes/human-gut/v1.0/all_genomes/MGYG-HGUT-024/MGYG-HGUT-02456/genomes1/GUT_GENOME060633.gff.gz
GUT_GENOME060823	ERR525903_bin.46	EBI	MAG	1679799	200	11282	31.65	94.93	0.8	0.06	0	0	0	20	NA	GUT_GENOME132205	MGYG-HGUT-02163	d__Archaea;p__Euryarchaeota;c__Methanobacteria;o__Methanobacteriales;f__Methanobacteriaceae;g__Methanobrevibacter_A;s__Methanobrevibacter_A smithii	ERS473238	ERP005989	Denmark	Europe	ftp://ftp.ebi.ac.uk/pub/databases/metagenomics/mgnify_genomes/human-gut/v1.0/all_genomes/MGYG-HGUT-021/MGYG-HGUT-02163/genomes2/GUT_GENOME060823.gff.gz
GUT_GENOME061502	ERR525959_bin.9	EBI	MAG	1975079	263	9587	30.97	92.8	0	0.05	0	57.48	0	19	NA	GUT_GENOME143185	MGYG-HGUT-02446	d__Archaea;p__Euryarchaeota;c__Methanobacteria;o__Methanobacteriales;f__Methanobacteriaceae;g__Methanobrevibacter_A;s__Methanobrevibacter_A smithii_A	ERS473294	ERP005989	Denmark	Europe	ftp://ftp.ebi.ac.uk/pub/databases/metagenomics/mgnify_genomes/human-gut/v1.0/all_genomes/MGYG-HGUT-024/MGYG-HGUT-02446/genomes1/GUT_GENOME061502.gff.gz
GUT_GENOME061699	ERR525979_bin.17	EBI	MAG	1634625	260	7274	32.25	82.53	2	0.09	0	0	0	17	NA	GUT_GENOME132205	MGYG-HGUT-02163	d__Archaea;p__Euryarchaeota;c__Methanobacteria;o__Methanobacteriales;f__Methanobacteriaceae;g__Methanobrevibacter_A;s__Methanobrevibacter_A smithii	ERS473314	ERP005989	Denmark	Europe	ftp://ftp.ebi.ac.uk/pub/databases/metagenomics/mgnify_genomes/human-gut/v1.0/all_genomes/MGYG-HGUT-021/MGYG-HGUT-02163/genomes2/GUT_GENOME061699.gff.gz
GUT_GENOME062449	ERR526043_bin.24	EBI	MAG	1360670	196	8477	31.99	92.53	0	0.09	0	0	0	20	NA	GUT_GENOME132205	MGYG-HGUT-02163	d__Archaea;p__Euryarchaeota;c__Methanobacteria;o__Methanobacteriales;f__Methanobacteriaceae;g__Methanobrevibacter_A;s__Methanobrevibacter_A smithii	ERS473378	ERP005989	Denmark	Europe	ftp://ftp.ebi.ac.uk/pub/databases/metagenomics/mgnify_genomes/human-gut/v1.0/all_genomes/MGYG-HGUT-021/MGYG-HGUT-02163/genomes2/GUT_GENOME062449.gff.gz
GUT_GENOME064289	ERR688506_bin.33	EBI	MAG	1623839	129	19958	30.64	95.2	0	0.18	0	0	0	19	NA	GUT_GENOME143185	MGYG-HGUT-02446	d__Archaea;p__Euryarchaeota;c__Methanobacteria;o__Methanobacteriales;f__Methanobacteriaceae;g__Methanobrevibacter_A;s__Methanobrevibacter_A smithii_A	ERS608499	ERP008729	Austria	Europe	ftp://ftp.ebi.ac.uk/pub/databases/metagenomics/mgnify_genomes/human-gut/v1.0/all_genomes/MGYG-HGUT-024/MGYG-HGUT-02446/genomes1/GUT_GENOME064289.gff.gz
GUT_GENOME064456	ERR688514_bin.2	EBI	MAG	1327427	290	5033	31.92	72.3	0	0.69	0	0	0	13	NA	GUT_GENOME132205	MGYG-HGUT-02163	d__Archaea;p__Euryarchaeota;c__Methanobacteria;o__Methanobacteriales;f__Methanobacteriaceae;g__Methanobrevibacter_A;s__Methanobrevibacter_A smithii	ERS608481	ERP008729	Austria	Europe	ftp://ftp.ebi.ac.uk/pub/databases/metagenomics/mgnify_genomes/human-gut/v1.0/all_genomes/MGYG-HGUT-021/MGYG-HGUT-02163/genomes1/GUT_GENOME064456.gff.gz
GUT_GENOME064523	ERR688517_bin.7	EBI	MAG	1702688	36	72555	31.2	99.2	0	0	0	0	0	20	NA	GUT_GENOME132205	MGYG-HGUT-02163	d__Archaea;p__Euryarchaeota;c__Methanobacteria;o__Methanobacteriales;f__Methanobacteriaceae;g__Methanobrevibacter_A;s__Methanobrevibacter_A smithii	ERS608589	ERP008729	Austria	Europe	ftp://ftp.ebi.ac.uk/pub/databases/metagenomics/mgnify_genomes/human-gut/v1.0/all_genomes/MGYG-HGUT-021/MGYG-HGUT-02163/genomes1/GUT_GENOME064523.gff.gz
GUT_GENOME064657	ERR688524_bin.25	EBI	MAG	1821815	264	9400	30.77	93.2	0	0.28	0	99.8	99.5	19	NA	GUT_GENOME143185	MGYG-HGUT-02446	d__Archaea;p__Euryarchaeota;c__Methanobacteria;o__Methanobacteriales;f__Methanobacteriaceae;g__Methanobrevibacter_A;s__Methanobrevibacter_A smithii_A	ERS608558	ERP008729	Austria	Europe	ftp://ftp.ebi.ac.uk/pub/databases/metagenomics/mgnify_genomes/human-gut/v1.0/all_genomes/MGYG-HGUT-024/MGYG-HGUT-02446/genomes1/GUT_GENOME064657.gff.gz
GUT_GENOME064731	ERR688530_bin.1	EBI	MAG	998505	242	4178	32.03	61.39	0	0.42	0	0	0	16	NA	GUT_GENOME132205	MGYG-HGUT-02163	d__Archaea;p__Euryarchaeota;c__Methanobacteria;o__Methanobacteriales;f__Methanobacteriaceae;g__Methanobrevibacter_A;s__Methanobrevibacter_A smithii	ERS608524	ERP008729	Austria	Europe	ftp://ftp.ebi.ac.uk/pub/databases/metagenomics/mgnify_genomes/human-gut/v1.0/all_genomes/MGYG-HGUT-021/MGYG-HGUT-02163/genomes1/GUT_GENOME064731.gff.gz
GUT_GENOME064905	ERR688540_bin.55	EBI	MAG	1611714	260	7046	31.23	87.2	3.2	0.03	0	0	0	19	NA	GUT_GENOME143185	MGYG-HGUT-02446	d__Archaea;p__Euryarchaeota;c__Methanobacteria;o__Methanobacteriales;f__Methanobacteriaceae;g__Methanobrevibacter_A;s__Methanobrevibacter_A smithii_A	ERS608564	ERP008729	Austria	Europe	ftp://ftp.ebi.ac.uk/pub/databases/metagenomics/mgnify_genomes/human-gut/v1.0/all_genomes/MGYG-HGUT-024/MGYG-HGUT-02446/genomes1/GUT_GENOME064905.gff.gz
GUT_GENOME065556	ERR688644_bin.7	EBI	MAG	1626583	261	7893	30.85	96.4	0.96	1.08	0	99.8	99.5	17	NA	GUT_GENOME143185	MGYG-HGUT-02446	d__Archaea;p__Euryarchaeota;c__Methanobacteria;o__Methanobacteriales;f__Methanobacteriaceae;g__Methanobrevibacter_A;s__Methanobrevibacter_A smithii_A	ERS608596	ERP008729	Austria	Europe	ftp://ftp.ebi.ac.uk/pub/databases/metagenomics/mgnify_genomes/human-gut/v1.0/all_genomes/MGYG-HGUT-024/MGYG-HGUT-02446/genomes1/GUT_GENOME065556.gff.gz
GUT_GENOME065782	ERR911958_bin.33	EBI	MAG	1795484	28	110897	30.43	97.6	0	0.04	0	0	0	20	NA	GUT_GENOME143185	MGYG-HGUT-02446	d__Archaea;p__Euryarchaeota;c__Methanobacteria;o__Methanobacteriales;f__Methanobacteriaceae;g__Methanobrevibacter_A;s__Methanobrevibacter_A smithii_A	ERS746715	ERP010700	United Kingdom	Europe	ftp://ftp.ebi.ac.uk/pub/databases/metagenomics/mgnify_genomes/human-gut/v1.0/all_genomes/MGYG-HGUT-024/MGYG-HGUT-02446/genomes1/GUT_GENOME065782.gff.gz
GUT_GENOME066253	ERS235502_56	HGM	MAG	1576698	34	75476	31.33	97.6	0	0.01	0	98.31	0	20	NA	GUT_GENOME132205	MGYG-HGUT-02163	d__Archaea;p__Euryarchaeota;c__Methanobacteria;o__Methanobacteriales;f__Methanobacteriaceae;g__Methanobrevibacter_A;s__Methanobrevibacter_A smithii	ERS235502	ERP002469	Sweden	Europe	ftp://ftp.ebi.ac.uk/pub/databases/metagenomics/mgnify_genomes/human-gut/v1.0/all_genomes/MGYG-HGUT-021/MGYG-HGUT-02163/genomes1/GUT_GENOME066253.gff.gz
GUT_GENOME066320	ERS235507_16	HGM	MAG	1932057	54	88057	30.29	100	0	0.01	0	0	0	20	NA	GUT_GENOME143185	MGYG-HGUT-02446	d__Archaea;p__Euryarchaeota;c__Methanobacteria;o__Methanobacteriales;f__Methanobacteriaceae;g__Methanobrevibacter_A;s__Methanobrevibacter_A smithii_A	ERS235507	ERP002469	Sweden	Europe	ftp://ftp.ebi.ac.uk/pub/databases/metagenomics/mgnify_genomes/human-gut/v1.0/all_genomes/MGYG-HGUT-024/MGYG-HGUT-02446/genomes1/GUT_GENOME066320.gff.gz
GUT_GENOME066393	ERS235511_30	HGM	MAG	1967672	69	43525	30.82	96.8	0	0.04	0	0	0	20	NA	GUT_GENOME143185	MGYG-HGUT-02446	d__Archaea;p__Euryarchaeota;c__Methanobacteria;o__Methanobacteriales;f__Methanobacteriaceae;g__Methanobrevibacter_A;s__Methanobrevibacter_A smithii_A	ERS235511	ERP002469	Sweden	Europe	ftp://ftp.ebi.ac.uk/pub/databases/metagenomics/mgnify_genomes/human-gut/v1.0/all_genomes/MGYG-HGUT-024/MGYG-HGUT-02446/genomes1/GUT_GENOME066393.gff.gz
GUT_GENOME066420	ERS235516_36	HGM	MAG	1040922	465	2462	31.66	61.68	0.8	NA	0	0	0	9	NA	GUT_GENOME132205	MGYG-HGUT-02163	d__Archaea;p__Euryarchaeota;c__Methanobacteria;o__Methanobacteriales;f__Methanobacteriaceae;g__Methanobrevibacter_A;s__Methanobrevibacter_A smithii	ERS235516	ERP002469	Sweden	Europe	ftp://ftp.ebi.ac.uk/pub/databases/metagenomics/mgnify_genomes/human-gut/v1.0/all_genomes/MGYG-HGUT-021/MGYG-HGUT-02163/genomes1/GUT_GENOME066420.gff.gz
GUT_GENOME066427	ERS235517_16	HGM	MAG	1704963	18	125669	31.19	100	0	0.02	0	0	0	20	NA	GUT_GENOME132205	MGYG-HGUT-02163	d__Archaea;p__Euryarchaeota;c__Methanobacteria;o__Methanobacteriales;f__Methanobacteriaceae;g__Methanobrevibacter_A;s__Methanobrevibacter_A smithii	ERS235517	ERP002469	Sweden	Europe	ftp://ftp.ebi.ac.uk/pub/databases/metagenomics/mgnify_genomes/human-gut/v1.0/all_genomes/MGYG-HGUT-021/MGYG-HGUT-02163/genomes1/GUT_GENOME066427.gff.gz
GUT_GENOME066503	ERS235522_26	HGM	MAG	1732867	67	39670	30.99	99.2	0	0.09	0	0	0	20	NA	GUT_GENOME132205	MGYG-HGUT-02163	d__Archaea;p__Euryarchaeota;c__Methanobacteria;o__Methanobacteriales;f__Methanobacteriaceae;g__Methanobrevibacter_A;s__Methanobrevibacter_A smithii	ERS235522	ERP002469	Sweden	Europe	ftp://ftp.ebi.ac.uk/pub/databases/metagenomics/mgnify_genomes/human-gut/v1.0/all_genomes/MGYG-HGUT-021/MGYG-HGUT-02163/genomes1/GUT_GENOME066503.gff.gz
GUT_GENOME066582	ERS235526_6	HGM	MAG	1171393	536	2429	31.8	72.14	0.8	NA	0	0	0	11	NA	GUT_GENOME132205	MGYG-HGUT-02163	d__Archaea;p__Euryarchaeota;c__Methanobacteria;o__Methanobacteriales;f__Methanobacteriaceae;g__Methanobrevibacter_A;s__Methanobrevibacter_A smithii	ERS235526	ERP002469	Sweden	Europe	ftp://ftp.ebi.ac.uk/pub/databases/metagenomics/mgnify_genomes/human-gut/v1.0/all_genomes/MGYG-HGUT-021/MGYG-HGUT-02163/genomes2/GUT_GENOME066582.gff.gz
GUT_GENOME066684	ERS235530_48	HGM	MAG	1711996	37	85033	31.23	100	0	0.01	0	0	14.78	20	NA	GUT_GENOME132205	MGYG-HGUT-02163	d__Archaea;p__Euryarchaeota;c__Methanobacteria;o__Methanobacteriales;f__Methanobacteriaceae;g__Methanobrevibacter_A;s__Methanobrevibacter_A smithii	ERS235530	ERP002469	Sweden	Europe	ftp://ftp.ebi.ac.uk/pub/databases/metagenomics/mgnify_genomes/human-gut/v1.0/all_genomes/MGYG-HGUT-021/MGYG-HGUT-02163/genomes2/GUT_GENOME066684.gff.gz
GUT_GENOME066844	ERS235537_105	HGM	MAG	2134741	91	57142	31.31	100	0.8	0.01	0	0	0	20	NA	GUT_GENOME132205	MGYG-HGUT-02163	d__Archaea;p__Euryarchaeota;c__Methanobacteria;o__Methanobacteriales;f__Methanobacteriaceae;g__Methanobrevibacter_A;s__Methanobrevibacter_A smithii	ERS235537	ERP002469	Sweden	Europe	ftp://ftp.ebi.ac.uk/pub/databases/metagenomics/mgnify_genomes/human-gut/v1.0/all_genomes/MGYG-HGUT-021/MGYG-HGUT-02163/genomes1/GUT_GENOME066844.gff.gz
GUT_GENOME066883	ERS235538_14	HGM	MAG	1379046	444	3737	31.55	83.52	0	0.57	0	0	0	15	NA	GUT_GENOME132205	MGYG-HGUT-02163	d__Archaea;p__Euryarchaeota;c__Methanobacteria;o__Methanobacteriales;f__Methanobacteriaceae;g__Methanobrevibacter_A;s__Methanobrevibacter_A smithii	ERS235538	ERP002469	Sweden	Europe	ftp://ftp.ebi.ac.uk/pub/databases/metagenomics/mgnify_genomes/human-gut/v1.0/all_genomes/MGYG-HGUT-021/MGYG-HGUT-02163/genomes1/GUT_GENOME066883.gff.gz
GUT_GENOME067098	ERS235547_16	HGM	MAG	1227737	214	7158	28.23	87.73	0.4	0.81	0	0	0	10	NA	GUT_GENOME132206	MGYG-HGUT-02164	d__Archaea;p__Euryarchaeota;c__Methanobacteria;o__Methanobacteriales;f__Methanobacteriaceae;g__Methanosphaera;s__Methanosphaera stadtmanae	ERS235547	ERP002469	Sweden	Europe	ftp://ftp.ebi.ac.uk/pub/databases/metagenomics/mgnify_genomes/human-gut/v1.0/all_genomes/MGYG-HGUT-021/MGYG-HGUT-02164/genomes1/GUT_GENOME067098.gff.gz
GUT_GENOME067103	ERS235547_37	HGM	MAG	1843335	60	63583	31.11	100	0	0.01	0	99.46	65.25	20	NA	GUT_GENOME132205	MGYG-HGUT-02163	d__Archaea;p__Euryarchaeota;c__Methanobacteria;o__Methanobacteriales;f__Methanobacteriaceae;g__Methanobrevibacter_A;s__Methanobrevibacter_A smithii	ERS235547	ERP002469	Sweden	Europe	ftp://ftp.ebi.ac.uk/pub/databases/metagenomics/mgnify_genomes/human-gut/v1.0/all_genomes/MGYG-HGUT-021/MGYG-HGUT-02163/genomes1/GUT_GENOME067103.gff.gz
GUT_GENOME067146	ERS235548_6	HGM	MAG	1814269	52	61429	30.97	100	0	0.01	0	0	0	20	NA	GUT_GENOME132205	MGYG-HGUT-02163	d__Archaea;p__Euryarchaeota;c__Methanobacteria;o__Methanobacteriales;f__Methanobacteriaceae;g__Methanobrevibacter_A;s__Methanobrevibacter_A smithii	ERS235548	ERP002469	Sweden	Europe	ftp://ftp.ebi.ac.uk/pub/databases/metagenomics/mgnify_genomes/human-gut/v1.0/all_genomes/MGYG-HGUT-021/MGYG-HGUT-02163/genomes1/GUT_GENOME067146.gff.gz
GUT_GENOME067209	ERS235550_72	HGM	MAG	1613085	37	63444	31.37	95.2	0	0.02	0	99.8	99.5	20	NA	GUT_GENOME132205	MGYG-HGUT-02163	d__Archaea;p__Euryarchaeota;c__Methanobacteria;o__Methanobacteriales;f__Methanobacteriaceae;g__Methanobrevibacter_A;s__Methanobrevibacter_A smithii	ERS235550	ERP002469	Sweden	Europe	ftp://ftp.ebi.ac.uk/pub/databases/metagenomics/mgnify_genomes/human-gut/v1.0/all_genomes/MGYG-HGUT-021/MGYG-HGUT-02163/genomes1/GUT_GENOME067209.gff.gz
GUT_GENOME067252	ERS235553_13	HGM	MAG	1828558	44	68992	30.44	100	0	0.02	0	0	0	20	NA	GUT_GENOME143185	MGYG-HGUT-02446	d__Archaea;p__Euryarchaeota;c__Methanobacteria;o__Methanobacteriales;f__Methanobacteriaceae;g__Methanobrevibacter_A;s__Methanobrevibacter_A smithii_A	ERS235553	ERP002469	Sweden	Europe	ftp://ftp.ebi.ac.uk/pub/databases/metagenomics/mgnify_genomes/human-gut/v1.0/all_genomes/MGYG-HGUT-024/MGYG-HGUT-02446/genomes1/GUT_GENOME067252.gff.gz
GUT_GENOME067310	ERS235554_80	HGM	MAG	973705	450	2315	31.01	63.6	0	0.41	0	0	0	11	NA	GUT_GENOME143185	MGYG-HGUT-02446	d__Archaea;p__Euryarchaeota;c__Methanobacteria;o__Methanobacteriales;f__Methanobacteriaceae;g__Methanobrevibacter_A;s__Methanobrevibacter_A smithii_A	ERS235554	ERP002469	Sweden	Europe	ftp://ftp.ebi.ac.uk/pub/databases/metagenomics/mgnify_genomes/human-gut/v1.0/all_genomes/MGYG-HGUT-024/MGYG-HGUT-02446/genomes1/GUT_GENOME067310.gff.gz
GUT_GENOME067374	ERS235557_27	HGM	MAG	1744141	234	9956	31.77	95.6	1.6	0.2	0	0	0	19	NA	GUT_GENOME132205	MGYG-HGUT-02163	d__Archaea;p__Euryarchaeota;c__Methanobacteria;o__Methanobacteriales;f__Methanobacteriaceae;g__Methanobrevibacter_A;s__Methanobrevibacter_A smithii	ERS235557	ERP002469	Sweden	Europe	ftp://ftp.ebi.ac.uk/pub/databases/metagenomics/mgnify_genomes/human-gut/v1.0/all_genomes/MGYG-HGUT-021/MGYG-HGUT-02163/genomes1/GUT_GENOME067374.gff.gz
GUT_GENOME067400	ERS235558_36	HGM	MAG	1746795	100	31624	31.13	98.4	0	0.04	0	0	0	20	NA	GUT_GENOME132205	MGYG-HGUT-02163	d__Archaea;p__Euryarchaeota;c__Methanobacteria;o__Methanobacteriales;f__Methanobacteriaceae;g__Methanobrevibacter_A;s__Methanobrevibacter_A smithii	ERS235558	ERP002469	Sweden	Europe	ftp://ftp.ebi.ac.uk/pub/databases/metagenomics/mgnify_genomes/human-gut/v1.0/all_genomes/MGYG-HGUT-021/MGYG-HGUT-02163/genomes1/GUT_GENOME067400.gff.gz
GUT_GENOME067420	ERS235559_19	HGM	MAG	1864178	34	191788	31.05	100	0	0.01	0	0	0	20	NA	GUT_GENOME132205	MGYG-HGUT-02163	d__Archaea;p__Euryarchaeota;c__Methanobacteria;o__Methanobacteriales;f__Methanobacteriaceae;g__Methanobrevibacter_A;s__Methanobrevibacter_A smithii	ERS235559	ERP002469	Sweden	Europe	ftp://ftp.ebi.ac.uk/pub/databases/metagenomics/mgnify_genomes/human-gut/v1.0/all_genomes/MGYG-HGUT-021/MGYG-HGUT-02163/genomes1/GUT_GENOME067420.gff.gz
GUT_GENOME067512	ERS235563_21	HGM	MAG	1638668	330	6616	31.25	95.2	0.47	1.11	0	0	24.08	19	NA	GUT_GENOME132205	MGYG-HGUT-02163	d__Archaea;p__Euryarchaeota;c__Methanobacteria;o__Methanobacteriales;f__Methanobacteriaceae;g__Methanobrevibacter_A;s__Methanobrevibacter_A smithii	ERS235563	ERP002469	Sweden	Europe	ftp://ftp.ebi.ac.uk/pub/databases/metagenomics/mgnify_genomes/human-gut/v1.0/all_genomes/MGYG-HGUT-021/MGYG-HGUT-02163/genomes1/GUT_GENOME067512.gff.gz
GUT_GENOME067559	ERS235564_69	HGM	MAG	1687919	205	11718	30.83	98.23	0.8	0.58	0	62.22	0	20	NA	GUT_GENOME143185	MGYG-HGUT-02446	d__Archaea;p__Euryarchaeota;c__Methanobacteria;o__Methanobacteriales;f__Methanobacteriaceae;g__Methanobrevibacter_A;s__Methanobrevibacter_A smithii_A	ERS235564	ERP002469	Sweden	Europe	ftp://ftp.ebi.ac.uk/pub/databases/metagenomics/mgnify_genomes/human-gut/v1.0/all_genomes/MGYG-HGUT-024/MGYG-HGUT-02446/genomes1/GUT_GENOME067559.gff.gz
GUT_GENOME067622	ERS235567_45	HGM	MAG	910701	494	1898	32.43	59.85	1.6	0.31	0	0	0	10	NA	GUT_GENOME132205	MGYG-HGUT-02163	d__Archaea;p__Euryarchaeota;c__Methanobacteria;o__Methanobacteriales;f__Methanobacteriaceae;g__Methanobrevibacter_A;s__Methanobrevibacter_A smithii	ERS235567	ERP002469	Sweden	Europe	ftp://ftp.ebi.ac.uk/pub/databases/metagenomics/mgnify_genomes/human-gut/v1.0/all_genomes/MGYG-HGUT-021/MGYG-HGUT-02163/genomes2/GUT_GENOME067622.gff.gz
GUT_GENOME067633	ERS235568_11	HGM	MAG	1631706	130	23986	31.23	97.33	0	0.31	0	0	0	20	NA	GUT_GENOME132205	MGYG-HGUT-02163	d__Archaea;p__Euryarchaeota;c__Methanobacteria;o__Methanobacteriales;f__Methanobacteriaceae;g__Methanobrevibacter_A;s__Methanobrevibacter_A smithii	ERS235568	ERP002469	Sweden	Europe	ftp://ftp.ebi.ac.uk/pub/databases/metagenomics/mgnify_genomes/human-gut/v1.0/all_genomes/MGYG-HGUT-021/MGYG-HGUT-02163/genomes1/GUT_GENOME067633.gff.gz
GUT_GENOME067742	ERS235573_67	HGM	MAG	1745111	50	57788	30.87	97.35	0	0.03	0	0	0	20	NA	GUT_GENOME132205	MGYG-HGUT-02163	d__Archaea;p__Euryarchaeota;c__Methanobacteria;o__Methanobacteriales;f__Methanobacteriaceae;g__Methanobrevibacter_A;s__Methanobrevibacter_A smithii	ERS235573	ERP002469	Sweden	Europe	ftp://ftp.ebi.ac.uk/pub/databases/metagenomics/mgnify_genomes/human-gut/v1.0/all_genomes/MGYG-HGUT-021/MGYG-HGUT-02163/genomes2/GUT_GENOME067742.gff.gz
GUT_GENOME067747	ERS235574_12	HGM	MAG	1074848	508	2327	32.04	75.45	0.8	NA	0	0	0	15	NA	GUT_GENOME132205	MGYG-HGUT-02163	d__Archaea;p__Euryarchaeota;c__Methanobacteria;o__Methanobacteriales;f__Methanobacteriaceae;g__Methanobrevibacter_A;s__Methanobrevibacter_A smithii	ERS235574	ERP002469	Sweden	Europe	ftp://ftp.ebi.ac.uk/pub/databases/metagenomics/mgnify_genomes/human-gut/v1.0/all_genomes/MGYG-HGUT-021/MGYG-HGUT-02163/genomes2/GUT_GENOME067747.gff.gz
GUT_GENOME067877	ERS235585_33	HGM	MAG	1805619	105	28331	31.09	96	0	0.03	0	0	0	20	NA	GUT_GENOME132205	MGYG-HGUT-02163	d__Archaea;p__Euryarchaeota;c__Methanobacteria;o__Methanobacteriales;f__Methanobacteriaceae;g__Methanobrevibacter_A;s__Methanobrevibacter_A smithii	ERS235585	ERP002469	Sweden	Europe	ftp://ftp.ebi.ac.uk/pub/databases/metagenomics/mgnify_genomes/human-gut/v1.0/all_genomes/MGYG-HGUT-021/MGYG-HGUT-02163/genomes1/GUT_GENOME067877.gff.gz
GUT_GENOME067904	ERS235588_24	HGM	MAG	1521929	268	8634	31.43	90.4	0.4	0.38	0	0	0	14	NA	GUT_GENOME132205	MGYG-HGUT-02163	d__Archaea;p__Euryarchaeota;c__Methanobacteria;o__Methanobacteriales;f__Methanobacteriaceae;g__Methanobrevibacter_A;s__Methanobrevibacter_A smithii	ERS235588	ERP002469	Sweden	Europe	ftp://ftp.ebi.ac.uk/pub/databases/metagenomics/mgnify_genomes/human-gut/v1.0/all_genomes/MGYG-HGUT-021/MGYG-HGUT-02163/genomes1/GUT_GENOME067904.gff.gz
GUT_GENOME067936	ERS235589_36	HGM	MAG	1296505	451	3401	31.5	85.2	1.87	0	0	0	0	13	NA	GUT_GENOME132205	MGYG-HGUT-02163	d__Archaea;p__Euryarchaeota;c__Methanobacteria;o__Methanobacteriales;f__Methanobacteriaceae;g__Methanobrevibacter_A;s__Methanobrevibacter_A smithii	ERS235589	ERP002469	Sweden	Europe	ftp://ftp.ebi.ac.uk/pub/databases/metagenomics/mgnify_genomes/human-gut/v1.0/all_genomes/MGYG-HGUT-021/MGYG-HGUT-02163/genomes2/GUT_GENOME067936.gff.gz
GUT_GENOME067949	ERS235590_33	HGM	MAG	1575285	27	74139	31.33	98.4	0	0	0	0	0	19	NA	GUT_GENOME132205	MGYG-HGUT-02163	d__Archaea;p__Euryarchaeota;c__Methanobacteria;o__Methanobacteriales;f__Methanobacteriaceae;g__Methanobrevibacter_A;s__Methanobrevibacter_A smithii	ERS235590	ERP002469	Sweden	Europe	ftp://ftp.ebi.ac.uk/pub/databases/metagenomics/mgnify_genomes/human-gut/v1.0/all_genomes/MGYG-HGUT-021/MGYG-HGUT-02163/genomes1/GUT_GENOME067949.gff.gz
GUT_GENOME067999	ERS235592_63	HGM	MAG	1822408	61	62522	31.2	100	0	0.05	0	0	14.52	20	NA	GUT_GENOME132205	MGYG-HGUT-02163	d__Archaea;p__Euryarchaeota;c__Methanobacteria;o__Methanobacteriales;f__Methanobacteriaceae;g__Methanobrevibacter_A;s__Methanobrevibacter_A smithii	ERS235592	ERP002469	Sweden	Europe	ftp://ftp.ebi.ac.uk/pub/databases/metagenomics/mgnify_genomes/human-gut/v1.0/all_genomes/MGYG-HGUT-021/MGYG-HGUT-02163/genomes1/GUT_GENOME067999.gff.gz
GUT_GENOME068037	ERS235594_43	HGM	MAG	1801296	214	12454	32.14	95.47	2.4	0.36	0	0	0	20	NA	GUT_GENOME132205	MGYG-HGUT-02163	d__Archaea;p__Euryarchaeota;c__Methanobacteria;o__Methanobacteriales;f__Methanobacteriaceae;g__Methanobrevibacter_A;s__Methanobrevibacter_A smithii	ERS235594	ERP002469	Sweden	Europe	ftp://ftp.ebi.ac.uk/pub/databases/metagenomics/mgnify_genomes/human-gut/v1.0/all_genomes/MGYG-HGUT-021/MGYG-HGUT-02163/genomes1/GUT_GENOME068037.gff.gz
GUT_GENOME068055	ERS235596_57	HGM	MAG	1202838	501	2759	31.45	74.27	0.8	0.41	0	24.98	0	14	NA	GUT_GENOME132205	MGYG-HGUT-02163	d__Archaea;p__Euryarchaeota;c__Methanobacteria;o__Methanobacteriales;f__Methanobacteriaceae;g__Methanobrevibacter_A;s__Methanobrevibacter_A smithii	ERS235596	ERP002469	Sweden	Europe	ftp://ftp.ebi.ac.uk/pub/databases/metagenomics/mgnify_genomes/human-gut/v1.0/all_genomes/MGYG-HGUT-021/MGYG-HGUT-02163/genomes2/GUT_GENOME068055.gff.gz
GUT_GENOME068080	ERS235598_4	HGM	MAG	1588699	27	68777	30.7	99.2	0	0.01	0	0	0	20	NA	GUT_GENOME143185	MGYG-HGUT-02446	d__Archaea;p__Euryarchaeota;c__Methanobacteria;o__Methanobacteriales;f__Methanobacteriaceae;g__Methanobrevibacter_A;s__Methanobrevibacter_A smithii_A	ERS235598	ERP002469	Sweden	Europe	ftp://ftp.ebi.ac.uk/pub/databases/metagenomics/mgnify_genomes/human-gut/v1.0/all_genomes/MGYG-HGUT-024/MGYG-HGUT-02446/genomes1/GUT_GENOME068080.gff.gz
GUT_GENOME068103	ERS235600_9	HGM	MAG	1585495	100	24645	31.22	94.8	0	0.06	0	0	14.48	20	NA	GUT_GENOME132205	MGYG-HGUT-02163	d__Archaea;p__Euryarchaeota;c__Methanobacteria;o__Methanobacteriales;f__Methanobacteriaceae;g__Methanobrevibacter_A;s__Methanobrevibacter_A smithii	ERS235600	ERP002469	Sweden	Europe	ftp://ftp.ebi.ac.uk/pub/databases/metagenomics/mgnify_genomes/human-gut/v1.0/all_genomes/MGYG-HGUT-021/MGYG-HGUT-02163/genomes1/GUT_GENOME068103.gff.gz
GUT_GENOME068190	ERS235605_49	HGM	MAG	1639211	19	109033	31.3	100	0	0.01	0	0	0	20	NA	GUT_GENOME132205	MGYG-HGUT-02163	d__Archaea;p__Euryarchaeota;c__Methanobacteria;o__Methanobacteriales;f__Methanobacteriaceae;g__Methanobrevibacter_A;s__Methanobrevibacter_A smithii	ERS235605	ERP002469	Sweden	Europe	ftp://ftp.ebi.ac.uk/pub/databases/metagenomics/mgnify_genomes/human-gut/v1.0/all_genomes/MGYG-HGUT-021/MGYG-HGUT-02163/genomes2/GUT_GENOME068190.gff.gz
GUT_GENOME068201	ERS235606_26	HGM	MAG	1596691	330	6721	31.5	92.37	0.4	0.51	0	0	0	19	NA	GUT_GENOME132205	MGYG-HGUT-02163	d__Archaea;p__Euryarchaeota;c__Methanobacteria;o__Methanobacteriales;f__Methanobacteriaceae;g__Methanobrevibacter_A;s__Methanobrevibacter_A smithii	ERS235606	ERP002469	Sweden	Europe	ftp://ftp.ebi.ac.uk/pub/databases/metagenomics/mgnify_genomes/human-gut/v1.0/all_genomes/MGYG-HGUT-021/MGYG-HGUT-02163/genomes2/GUT_GENOME068201.gff.gz
GUT_GENOME068259	ERS235609_60	HGM	MAG	1619834	403	5127	31.55	87	0.8	0.39	0	0	0	19	NA	GUT_GENOME132205	MGYG-HGUT-02163	d__Archaea;p__Euryarchaeota;c__Methanobacteria;o__Methanobacteriales;f__Methanobacteriaceae;g__Methanobrevibacter_A;s__Methanobrevibacter_A smithii	ERS235609	ERP002469	Sweden	Europe	ftp://ftp.ebi.ac.uk/pub/databases/metagenomics/mgnify_genomes/human-gut/v1.0/all_genomes/MGYG-HGUT-021/MGYG-HGUT-02163/genomes1/GUT_GENOME068259.gff.gz
GUT_GENOME068355	ERS235616_19	HGM	MAG	1859354	130	21311	31.87	96.8	0	0.04	0	0	0	19	NA	GUT_GENOME132205	MGYG-HGUT-02163	d__Archaea;p__Euryarchaeota;c__Methanobacteria;o__Methanobacteriales;f__Methanobacteriaceae;g__Methanobrevibacter_A;s__Methanobrevibacter_A smithii	ERS235616	ERP002469	Sweden	Europe	ftp://ftp.ebi.ac.uk/pub/databases/metagenomics/mgnify_genomes/human-gut/v1.0/all_genomes/MGYG-HGUT-021/MGYG-HGUT-02163/genomes1/GUT_GENOME068355.gff.gz
GUT_GENOME068408	ERS235618_47	HGM	MAG	1778599	72	51720	31.09	99.2	0	0.01	0	0	0	20	NA	GUT_GENOME132205	MGYG-HGUT-02163	d__Archaea;p__Euryarchaeota;c__Methanobacteria;o__Methanobacteriales;f__Methanobacteriaceae;g__Methanobrevibacter_A;s__Methanobrevibacter_A smithii	ERS235618	ERP002469	Sweden	Europe	ftp://ftp.ebi.ac.uk/pub/databases/metagenomics/mgnify_genomes/human-gut/v1.0/all_genomes/MGYG-HGUT-021/MGYG-HGUT-02163/genomes1/GUT_GENOME068408.gff.gz
GUT_GENOME068480	ERS235621_85	HGM	MAG	1535910	35	67165	30.64	96.8	0	0.02	0	0	0	20	NA	GUT_GENOME143185	MGYG-HGUT-02446	d__Archaea;p__Euryarchaeota;c__Methanobacteria;o__Methanobacteriales;f__Methanobacteriaceae;g__Methanobrevibacter_A;s__Methanobrevibacter_A smithii_A	ERS235621	ERP002469	Sweden	Europe	ftp://ftp.ebi.ac.uk/pub/databases/metagenomics/mgnify_genomes/human-gut/v1.0/all_genomes/MGYG-HGUT-024/MGYG-HGUT-02446/genomes1/GUT_GENOME068480.gff.gz
GUT_GENOME068622	ERS235628_40	HGM	MAG	1777614	79	35571	31.39	97.6	0	0.02	0	0	0	20	NA	GUT_GENOME132205	MGYG-HGUT-02163	d__Archaea;p__Euryarchaeota;c__Methanobacteria;o__Methanobacteriales;f__Methanobacteriaceae;g__Methanobrevibacter_A;s__Methanobrevibacter_A smithii	ERS235628	ERP002469	Sweden	Europe	ftp://ftp.ebi.ac.uk/pub/databases/metagenomics/mgnify_genomes/human-gut/v1.0/all_genomes/MGYG-HGUT-021/MGYG-HGUT-02163/genomes2/GUT_GENOME068622.gff.gz
GUT_GENOME068702	ERS235631_49	HGM	MAG	1544433	349	5844	30.87	93.44	1.6	0.95	0	0	0	19	NA	GUT_GENOME143185	MGYG-HGUT-02446	d__Archaea;p__Euryarchaeota;c__Methanobacteria;o__Methanobacteriales;f__Methanobacteriaceae;g__Methanobrevibacter_A;s__Methanobrevibacter_A smithii_A	ERS235631	ERP002469	Sweden	Europe	ftp://ftp.ebi.ac.uk/pub/databases/metagenomics/mgnify_genomes/human-gut/v1.0/all_genomes/MGYG-HGUT-024/MGYG-HGUT-02446/genomes1/GUT_GENOME068702.gff.gz
GUT_GENOME068717	ERS235632_3	HGM	MAG	1371431	535	2934	32.01	78.67	0	0.19	0	0	0	10	NA	GUT_GENOME132205	MGYG-HGUT-02163	d__Archaea;p__Euryarchaeota;c__Methanobacteria;o__Methanobacteriales;f__Methanobacteriaceae;g__Methanobrevibacter_A;s__Methanobrevibacter_A smithii	ERS235632	ERP002469	Sweden	Europe	ftp://ftp.ebi.ac.uk/pub/databases/metagenomics/mgnify_genomes/human-gut/v1.0/all_genomes/MGYG-HGUT-021/MGYG-HGUT-02163/genomes2/GUT_GENOME068717.gff.gz
GUT_GENOME069098	ERS396304_45	HGM	MAG	1531276	104	23415	31.36	91.73	0	0.01	0	0	0	20	NA	GUT_GENOME132205	MGYG-HGUT-02163	d__Archaea;p__Euryarchaeota;c__Methanobacteria;o__Methanobacteriales;f__Methanobacteriaceae;g__Methanobrevibacter_A;s__Methanobrevibacter_A smithii	ERS396304	ERP004605	Denmark	Europe	ftp://ftp.ebi.ac.uk/pub/databases/metagenomics/mgnify_genomes/human-gut/v1.0/all_genomes/MGYG-HGUT-021/MGYG-HGUT-02163/genomes2/GUT_GENOME069098.gff.gz
GUT_GENOME069432	ERS396316_58	HGM	MAG	1749923	231	10426	30.54	97.33	0.96	0.09	0	0	0	20	NA	GUT_GENOME143185	MGYG-HGUT-02446	d__Archaea;p__Euryarchaeota;c__Methanobacteria;o__Methanobacteriales;f__Methanobacteriaceae;g__Methanobrevibacter_A;s__Methanobrevibacter_A smithii_A	ERS396316	ERP004605	Denmark	Europe	ftp://ftp.ebi.ac.uk/pub/databases/metagenomics/mgnify_genomes/human-gut/v1.0/all_genomes/MGYG-HGUT-024/MGYG-HGUT-02446/genomes1/GUT_GENOME069432.gff.gz
GUT_GENOME069631	ERS396323_80	HGM	MAG	1200415	147	10382	41.88	69.68	1.61	0.05	92.44	0	99.03	15	NA	GUT_GENOME132202	MGYG-HGUT-02160	d__Archaea;p__Thermoplasmatota;c__Thermoplasmata;o__Methanomassiliicoccales;f__Methanomassiliicoccaceae;g__Methanomassiliicoccus_A;s__Methanomassiliicoccus_A intestinalis	ERS396323	ERP004605	Denmark	Europe	ftp://ftp.ebi.ac.uk/pub/databases/metagenomics/mgnify_genomes/human-gut/v1.0/all_genomes/MGYG-HGUT-021/MGYG-HGUT-02160/genomes1/GUT_GENOME069631.gff.gz
GUT_GENOME069926	ERS396335_50	HGM	MAG	1676476	147	17719	30.6	96	0	0.04	0	0	0	18	NA	GUT_GENOME143185	MGYG-HGUT-02446	d__Archaea;p__Euryarchaeota;c__Methanobacteria;o__Methanobacteriales;f__Methanobacteriaceae;g__Methanobrevibacter_A;s__Methanobrevibacter_A smithii_A	ERS396335	ERP004605	Denmark	Europe	ftp://ftp.ebi.ac.uk/pub/databases/metagenomics/mgnify_genomes/human-gut/v1.0/all_genomes/MGYG-HGUT-024/MGYG-HGUT-02446/genomes1/GUT_GENOME069926.gff.gz
GUT_GENOME070007	ERS396339_2	HGM	MAG	1060843	502	2300	32.1	67.77	0.98	0.11	0	0	0	9	NA	GUT_GENOME132205	MGYG-HGUT-02163	d__Archaea;p__Euryarchaeota;c__Methanobacteria;o__Methanobacteriales;f__Methanobacteriaceae;g__Methanobrevibacter_A;s__Methanobrevibacter_A smithii	ERS396339	ERP004605	Denmark	Europe	ftp://ftp.ebi.ac.uk/pub/databases/metagenomics/mgnify_genomes/human-gut/v1.0/all_genomes/MGYG-HGUT-021/MGYG-HGUT-02163/genomes1/GUT_GENOME070007.gff.gz
GUT_GENOME070359	ERS396354_34	HGM	MAG	1539312	32	62482	31.36	97.6	0	0	0	0	0	20	NA	GUT_GENOME132205	MGYG-HGUT-02163	d__Archaea;p__Euryarchaeota;c__Methanobacteria;o__Methanobacteriales;f__Methanobacteriaceae;g__Methanobrevibacter_A;s__Methanobrevibacter_A smithii	ERS396354	ERP004605	Denmark	Europe	ftp://ftp.ebi.ac.uk/pub/databases/metagenomics/mgnify_genomes/human-gut/v1.0/all_genomes/MGYG-HGUT-021/MGYG-HGUT-02163/genomes1/GUT_GENOME070359.gff.gz
GUT_GENOME070455	ERS396357_24	HGM	MAG	1515949	672	2505	57.49	74.51	2.42	0.25	86.55	0	0	19	NA	GUT_GENOME268463	MGYG-HGUT-04339	d__Archaea;p__Thermoplasmatota;c__Thermoplasmata;o__Methanomassiliicoccales;f__Methanomethylophilaceae;g__UBA71;s__	ERS396357	ERP004605	Denmark	Europe	ftp://ftp.ebi.ac.uk/pub/databases/metagenomics/mgnify_genomes/human-gut/v1.0/all_genomes/MGYG-HGUT-043/MGYG-HGUT-04339/genomes1/GUT_GENOME070455.gff.gz
GUT_GENOME070697	ERS396366_36	HGM	MAG	891765	457	2075	32.59	61.53	0.8	0.75	0	0	0	5	NA	GUT_GENOME132205	MGYG-HGUT-02163	d__Archaea;p__Euryarchaeota;c__Methanobacteria;o__Methanobacteriales;f__Methanobacteriaceae;g__Methanobrevibacter_A;s__Methanobrevibacter_A smithii	ERS396366	ERP004605	Denmark	Europe	ftp://ftp.ebi.ac.uk/pub/databases/metagenomics/mgnify_genomes/human-gut/v1.0/all_genomes/MGYG-HGUT-021/MGYG-HGUT-02163/genomes2/GUT_GENOME070697.gff.gz
GUT_GENOME071408	ERS396390_75	HGM	MAG	1441253	378	4804	31.45	88.25	2.4	0.11	0	0	33.11	15	NA	GUT_GENOME132205	MGYG-HGUT-02163	d__Archaea;p__Euryarchaeota;c__Methanobacteria;o__Methanobacteriales;f__Methanobacteriaceae;g__Methanobrevibacter_A;s__Methanobrevibacter_A smithii	ERS396390	ERP004605	Denmark	Europe	ftp://ftp.ebi.ac.uk/pub/databases/metagenomics/mgnify_genomes/human-gut/v1.0/all_genomes/MGYG-HGUT-021/MGYG-HGUT-02163/genomes1/GUT_GENOME071408.gff.gz
GUT_GENOME071636	ERS396398_32	HGM	MAG	1518798	61	43997	41.66	87.5	0	0.03	92.44	0	99.03	19	NA	GUT_GENOME132202	MGYG-HGUT-02160	d__Archaea;p__Thermoplasmatota;c__Thermoplasmata;o__Methanomassiliicoccales;f__Methanomassiliicoccaceae;g__Methanomassiliicoccus_A;s__Methanomassiliicoccus_A intestinalis	ERS396398	ERP004605	Denmark	Europe	ftp://ftp.ebi.ac.uk/pub/databases/metagenomics/mgnify_genomes/human-gut/v1.0/all_genomes/MGYG-HGUT-021/MGYG-HGUT-02160/genomes1/GUT_GENOME071636.gff.gz
GUT_GENOME071966	ERS396410_91	HGM	MAG	1194606	508	2627	32.23	70.3	1.6	0.16	0	0	0	13	NA	GUT_GENOME132205	MGYG-HGUT-02163	d__Archaea;p__Euryarchaeota;c__Methanobacteria;o__Methanobacteriales;f__Methanobacteriaceae;g__Methanobrevibacter_A;s__Methanobrevibacter_A smithii	ERS396410	ERP004605	Spain	Europe	ftp://ftp.ebi.ac.uk/pub/databases/metagenomics/mgnify_genomes/human-gut/v1.0/all_genomes/MGYG-HGUT-021/MGYG-HGUT-02163/genomes1/GUT_GENOME071966.gff.gz
GUT_GENOME071982	ERS396411_50	HGM	MAG	1359721	471	3387	32.23	87.55	1.6	0.16	0	0	0	15	NA	GUT_GENOME132205	MGYG-HGUT-02163	d__Archaea;p__Euryarchaeota;c__Methanobacteria;o__Methanobacteriales;f__Methanobacteriaceae;g__Methanobrevibacter_A;s__Methanobrevibacter_A smithii	ERS396411	ERP004605	Spain	Europe	ftp://ftp.ebi.ac.uk/pub/databases/metagenomics/mgnify_genomes/human-gut/v1.0/all_genomes/MGYG-HGUT-021/MGYG-HGUT-02163/genomes1/GUT_GENOME071982.gff.gz
GUT_GENOME072265	ERS396424_67	HGM	MAG	1251831	459	3156	32.2	71.19	0	0.21	0	0	0	8	NA	GUT_GENOME132205	MGYG-HGUT-02163	d__Archaea;p__Euryarchaeota;c__Methanobacteria;o__Methanobacteriales;f__Methanobacteriaceae;g__Methanobrevibacter_A;s__Methanobrevibacter_A smithii	ERS396424	ERP004605	Spain	Europe	ftp://ftp.ebi.ac.uk/pub/databases/metagenomics/mgnify_genomes/human-gut/v1.0/all_genomes/MGYG-HGUT-021/MGYG-HGUT-02163/genomes1/GUT_GENOME072265.gff.gz
GUT_GENOME072310	ERS396427_37	HGM	MAG	1559631	78	35665	31.4	97.6	0.8	0	0	99.8	68.7	20	NA	GUT_GENOME132205	MGYG-HGUT-02163	d__Archaea;p__Euryarchaeota;c__Methanobacteria;o__Methanobacteriales;f__Methanobacteriaceae;g__Methanobrevibacter_A;s__Methanobrevibacter_A smithii	ERS396427	ERP004605	Spain	Europe	ftp://ftp.ebi.ac.uk/pub/databases/metagenomics/mgnify_genomes/human-gut/v1.0/all_genomes/MGYG-HGUT-021/MGYG-HGUT-02163/genomes1/GUT_GENOME072310.gff.gz
GUT_GENOME072352	ERS396429_11	HGM	MAG	1566585	29	111379	31.35	98.4	0	0	0	0	0	20	NA	GUT_GENOME132205	MGYG-HGUT-02163	d__Archaea;p__Euryarchaeota;c__Methanobacteria;o__Methanobacteriales;f__Methanobacteriaceae;g__Methanobrevibacter_A;s__Methanobrevibacter_A smithii	ERS396429	ERP004605	Spain	Europe	ftp://ftp.ebi.ac.uk/pub/databases/metagenomics/mgnify_genomes/human-gut/v1.0/all_genomes/MGYG-HGUT-021/MGYG-HGUT-02163/genomes2/GUT_GENOME072352.gff.gz
GUT_GENOME072661	ERS396440_45	HGM	MAG	1708165	310	6900	31.38	87.33	0	0.04	0	0	0	20	NA	GUT_GENOME132205	MGYG-HGUT-02163	d__Archaea;p__Euryarchaeota;c__Methanobacteria;o__Methanobacteriales;f__Methanobacteriaceae;g__Methanobrevibacter_A;s__Methanobrevibacter_A smithii	ERS396440	ERP004605	Spain	Europe	ftp://ftp.ebi.ac.uk/pub/databases/metagenomics/mgnify_genomes/human-gut/v1.0/all_genomes/MGYG-HGUT-021/MGYG-HGUT-02163/genomes1/GUT_GENOME072661.gff.gz
GUT_GENOME072832	ERS396446_51	HGM	MAG	1836640	215	11844	31.64	96.4	0	0.02	0	99.8	99.5	19	NA	GUT_GENOME132205	MGYG-HGUT-02163	d__Archaea;p__Euryarchaeota;c__Methanobacteria;o__Methanobacteriales;f__Methanobacteriaceae;g__Methanobrevibacter_A;s__Methanobrevibacter_A smithii	ERS396446	ERP004605	Spain	Europe	ftp://ftp.ebi.ac.uk/pub/databases/metagenomics/mgnify_genomes/human-gut/v1.0/all_genomes/MGYG-HGUT-021/MGYG-HGUT-02163/genomes1/GUT_GENOME072832.gff.gz
GUT_GENOME073398	ERS396471_3	HGM	MAG	1754955	174	15978	31.08	97.89	0.04	0	0	0	0	16	NA	GUT_GENOME132205	MGYG-HGUT-02163	d__Archaea;p__Euryarchaeota;c__Methanobacteria;o__Methanobacteriales;f__Methanobacteriaceae;g__Methanobrevibacter_A;s__Methanobrevibacter_A smithii	ERS396471	ERP004605	Spain	Europe	ftp://ftp.ebi.ac.uk/pub/databases/metagenomics/mgnify_genomes/human-gut/v1.0/all_genomes/MGYG-HGUT-021/MGYG-HGUT-02163/genomes1/GUT_GENOME073398.gff.gz
GUT_GENOME073874	ERS396489_28	HGM	MAG	1703122	39	86856	31.16	100	0	0	0	0	0	20	NA	GUT_GENOME132205	MGYG-HGUT-02163	d__Archaea;p__Euryarchaeota;c__Methanobacteria;o__Methanobacteriales;f__Methanobacteriaceae;g__Methanobrevibacter_A;s__Methanobrevibacter_A smithii	ERS396489	ERP004605	Spain	Europe	ftp://ftp.ebi.ac.uk/pub/databases/metagenomics/mgnify_genomes/human-gut/v1.0/all_genomes/MGYG-HGUT-021/MGYG-HGUT-02163/genomes2/GUT_GENOME073874.gff.gz
GUT_GENOME074072	ERS396495_76	HGM	MAG	1776543	38	111623	31	100	0	0	0	0	0	20	NA	GUT_GENOME132205	MGYG-HGUT-02163	d__Archaea;p__Euryarchaeota;c__Methanobacteria;o__Methanobacteriales;f__Methanobacteriaceae;g__Methanobrevibacter_A;s__Methanobrevibacter_A smithii	ERS396495	ERP004605	Spain	Europe	ftp://ftp.ebi.ac.uk/pub/databases/metagenomics/mgnify_genomes/human-gut/v1.0/all_genomes/MGYG-HGUT-021/MGYG-HGUT-02163/genomes1/GUT_GENOME074072.gff.gz
GUT_GENOME074160	ERS396498_11	HGM	MAG	1632606	254	8861	31.51	90.13	0	0	0	0	0	19	NA	GUT_GENOME132205	MGYG-HGUT-02163	d__Archaea;p__Euryarchaeota;c__Methanobacteria;o__Methanobacteriales;f__Methanobacteriaceae;g__Methanobrevibacter_A;s__Methanobrevibacter_A smithii	ERS396498	ERP004605	Spain	Europe	ftp://ftp.ebi.ac.uk/pub/databases/metagenomics/mgnify_genomes/human-gut/v1.0/all_genomes/MGYG-HGUT-021/MGYG-HGUT-02163/genomes1/GUT_GENOME074160.gff.gz
GUT_GENOME074412	ERS396505_42	HGM	MAG	1576031	262	8108	31.55	89.6	0	0.09	0	0	0	19	NA	GUT_GENOME132205	MGYG-HGUT-02163	d__Archaea;p__Euryarchaeota;c__Methanobacteria;o__Methanobacteriales;f__Methanobacteriaceae;g__Methanobrevibacter_A;s__Methanobrevibacter_A smithii	ERS396505	ERP004605	Spain	Europe	ftp://ftp.ebi.ac.uk/pub/databases/metagenomics/mgnify_genomes/human-gut/v1.0/all_genomes/MGYG-HGUT-021/MGYG-HGUT-02163/genomes2/GUT_GENOME074412.gff.gz
GUT_GENOME074458	ERS396506_49	HGM	MAG	1426306	356	5171	31.77	87.6	0.04	0	0	0	0	18	NA	GUT_GENOME132205	MGYG-HGUT-02163	d__Archaea;p__Euryarchaeota;c__Methanobacteria;o__Methanobacteriales;f__Methanobacteriaceae;g__Methanobrevibacter_A;s__Methanobrevibacter_A smithii	ERS396506	ERP004605	Spain	Europe	ftp://ftp.ebi.ac.uk/pub/databases/metagenomics/mgnify_genomes/human-gut/v1.0/all_genomes/MGYG-HGUT-021/MGYG-HGUT-02163/genomes1/GUT_GENOME074458.gff.gz
GUT_GENOME074541	ERS396508_65	HGM	MAG	1623260	23	112494	31.3	98.4	0	0	0	0	0	20	NA	GUT_GENOME132205	MGYG-HGUT-02163	d__Archaea;p__Euryarchaeota;c__Methanobacteria;o__Methanobacteriales;f__Methanobacteriaceae;g__Methanobrevibacter_A;s__Methanobrevibacter_A smithii	ERS396508	ERP004605	Spain	Europe	ftp://ftp.ebi.ac.uk/pub/databases/metagenomics/mgnify_genomes/human-gut/v1.0/all_genomes/MGYG-HGUT-021/MGYG-HGUT-02163/genomes1/GUT_GENOME074541.gff.gz
GUT_GENOME075229	ERS396529_8	HGM	MAG	1801349	43	66990	31.3	98.44	0	0.02	0	0	0	20	NA	GUT_GENOME132205	MGYG-HGUT-02163	d__Archaea;p__Euryarchaeota;c__Methanobacteria;o__Methanobacteriales;f__Methanobacteriaceae;g__Methanobrevibacter_A;s__Methanobrevibacter_A smithii	ERS396529	ERP004605	Spain	Europe	ftp://ftp.ebi.ac.uk/pub/databases/metagenomics/mgnify_genomes/human-gut/v1.0/all_genomes/MGYG-HGUT-021/MGYG-HGUT-02163/genomes2/GUT_GENOME075229.gff.gz
GUT_GENOME076374	ERS473088_2	HGM	MAG	1251883	539	2562	32.4	73.68	0	0.37	0	0	0	12	NA	GUT_GENOME132205	MGYG-HGUT-02163	d__Archaea;p__Euryarchaeota;c__Methanobacteria;o__Methanobacteriales;f__Methanobacteriaceae;g__Methanobrevibacter_A;s__Methanobrevibacter_A smithii	ERS473088	ERP005989	Sweden	Europe	ftp://ftp.ebi.ac.uk/pub/databases/metagenomics/mgnify_genomes/human-gut/v1.0/all_genomes/MGYG-HGUT-021/MGYG-HGUT-02163/genomes1/GUT_GENOME076374.gff.gz
GUT_GENOME076595	ERS473106_6	HGM	MAG	1753795	155	17640	31.52	97.2	0	0.01	0	0	0	20	NA	GUT_GENOME132205	MGYG-HGUT-02163	d__Archaea;p__Euryarchaeota;c__Methanobacteria;o__Methanobacteriales;f__Methanobacteriaceae;g__Methanobrevibacter_A;s__Methanobrevibacter_A smithii	ERS473106	ERP005989	Sweden	Europe	ftp://ftp.ebi.ac.uk/pub/databases/metagenomics/mgnify_genomes/human-gut/v1.0/all_genomes/MGYG-HGUT-021/MGYG-HGUT-02163/genomes2/GUT_GENOME076595.gff.gz
GUT_GENOME077512	ERS473186_35	HGM	MAG	1200086	516	2636	32.69	73.81	0.8	0.24	0	0	0	5	NA	GUT_GENOME132205	MGYG-HGUT-02163	d__Archaea;p__Euryarchaeota;c__Methanobacteria;o__Methanobacteriales;f__Methanobacteriaceae;g__Methanobrevibacter_A;s__Methanobrevibacter_A smithii	ERS473186	ERP005989	Sweden	Europe	ftp://ftp.ebi.ac.uk/pub/databases/metagenomics/mgnify_genomes/human-gut/v1.0/all_genomes/MGYG-HGUT-021/MGYG-HGUT-02163/genomes2/GUT_GENOME077512.gff.gz
GUT_GENOME078028	ERS473224_2	HGM	MAG	1261884	540	2657	55.9	75.43	0.81	0	67.23	38.86	71	16	NA	GUT_GENOME143252	MGYG-HGUT-02456	d__Archaea;p__Thermoplasmatota;c__Thermoplasmata;o__Methanomassiliicoccales;f__Methanomethylophilaceae;g__Methanomethylophilus;s__Methanomethylophilus alvus	ERS473224	ERP005989	Sweden	Europe	ftp://ftp.ebi.ac.uk/pub/databases/metagenomics/mgnify_genomes/human-gut/v1.0/all_genomes/MGYG-HGUT-024/MGYG-HGUT-02456/genomes1/GUT_GENOME078028.gff.gz
GUT_GENOME078850	ERS473283_2	HGM	MAG	1433723	538	3113	31.28	79.47	0.4	0.2	0	0	0	12	NA	GUT_GENOME143185	MGYG-HGUT-02446	d__Archaea;p__Euryarchaeota;c__Methanobacteria;o__Methanobacteriales;f__Methanobacteriaceae;g__Methanobrevibacter_A;s__Methanobrevibacter_A smithii_A	ERS473283	ERP005989	Sweden	Europe	ftp://ftp.ebi.ac.uk/pub/databases/metagenomics/mgnify_genomes/human-gut/v1.0/all_genomes/MGYG-HGUT-024/MGYG-HGUT-02446/genomes1/GUT_GENOME078850.gff.gz
GUT_GENOME078972	ERS473294_3	HGM	MAG	1662346	275	7234	30.77	94.53	0	0.04	0	0	0	18	NA	GUT_GENOME143185	MGYG-HGUT-02446	d__Archaea;p__Euryarchaeota;c__Methanobacteria;o__Methanobacteriales;f__Methanobacteriaceae;g__Methanobrevibacter_A;s__Methanobrevibacter_A smithii_A	ERS473294	ERP005989	Sweden	Europe	ftp://ftp.ebi.ac.uk/pub/databases/metagenomics/mgnify_genomes/human-gut/v1.0/all_genomes/MGYG-HGUT-024/MGYG-HGUT-02446/genomes1/GUT_GENOME078972.gff.gz
GUT_GENOME079980	ERS473378_52	HGM	MAG	1559346	305	6584	32.07	90.53	0	0.02	0	0	0	18	NA	GUT_GENOME132205	MGYG-HGUT-02163	d__Archaea;p__Euryarchaeota;c__Methanobacteria;o__Methanobacteriales;f__Methanobacteriaceae;g__Methanobrevibacter_A;s__Methanobrevibacter_A smithii	ERS473378	ERP005989	Sweden	Europe	ftp://ftp.ebi.ac.uk/pub/databases/metagenomics/mgnify_genomes/human-gut/v1.0/all_genomes/MGYG-HGUT-021/MGYG-HGUT-02163/genomes1/GUT_GENOME079980.gff.gz
GUT_GENOME081982	ERS537232_8	HGM	MAG	1328431	380	4258	32.03	82.31	1.6	0	0	0	0	15	NA	GUT_GENOME132205	MGYG-HGUT-02163	d__Archaea;p__Euryarchaeota;c__Methanobacteria;o__Methanobacteriales;f__Methanobacteriaceae;g__Methanobrevibacter_A;s__Methanobrevibacter_A smithii	ERS537232	ERP006678	China	Asia	ftp://ftp.ebi.ac.uk/pub/databases/metagenomics/mgnify_genomes/human-gut/v1.0/all_genomes/MGYG-HGUT-021/MGYG-HGUT-02163/genomes1/GUT_GENOME081982.gff.gz
GUT_GENOME083134	ERS537275_57	HGM	MAG	1621135	307	7272	31.45	92	1.76	0.07	0	0	0	20	NA	GUT_GENOME132205	MGYG-HGUT-02163	d__Archaea;p__Euryarchaeota;c__Methanobacteria;o__Methanobacteriales;f__Methanobacteriaceae;g__Methanobrevibacter_A;s__Methanobrevibacter_A smithii	ERS537275	ERP006678	China	Asia	ftp://ftp.ebi.ac.uk/pub/databases/metagenomics/mgnify_genomes/human-gut/v1.0/all_genomes/MGYG-HGUT-021/MGYG-HGUT-02163/genomes2/GUT_GENOME083134.gff.gz
GUT_GENOME083880	ERS537301_13	HGM	MAG	1219226	413	3478	32.09	78.57	0	0.2	0	0	0	10	NA	GUT_GENOME132205	MGYG-HGUT-02163	d__Archaea;p__Euryarchaeota;c__Methanobacteria;o__Methanobacteriales;f__Methanobacteriaceae;g__Methanobrevibacter_A;s__Methanobrevibacter_A smithii	ERS537301	ERP006678	China	Asia	ftp://ftp.ebi.ac.uk/pub/databases/metagenomics/mgnify_genomes/human-gut/v1.0/all_genomes/MGYG-HGUT-021/MGYG-HGUT-02163/genomes2/GUT_GENOME083880.gff.gz
GUT_GENOME083975	ERS537304_12	HGM	MAG	1865540	45	115632	31.01	100	0	0.01	0	45.29	0	20	NA	GUT_GENOME132205	MGYG-HGUT-02163	d__Archaea;p__Euryarchaeota;c__Methanobacteria;o__Methanobacteriales;f__Methanobacteriaceae;g__Methanobrevibacter_A;s__Methanobrevibacter_A smithii	ERS537304	ERP006678	China	Asia	ftp://ftp.ebi.ac.uk/pub/databases/metagenomics/mgnify_genomes/human-gut/v1.0/all_genomes/MGYG-HGUT-021/MGYG-HGUT-02163/genomes2/GUT_GENOME083975.gff.gz
GUT_GENOME083979	ERS537304_25	HGM	MAG	1568393	146	16008	58.18	86.42	0.81	0.19	86.55	0	99.13	19	NA	GUT_GENOME268463	MGYG-HGUT-04339	d__Archaea;p__Thermoplasmatota;c__Thermoplasmata;o__Methanomassiliicoccales;f__Methanomethylophilaceae;g__UBA71;s__	ERS537304	ERP006678	China	Asia	ftp://ftp.ebi.ac.uk/pub/databases/metagenomics/mgnify_genomes/human-gut/v1.0/all_genomes/MGYG-HGUT-043/MGYG-HGUT-04339/genomes1/GUT_GENOME083979.gff.gz
GUT_GENOME084154	ERS537310_4	HGM	MAG	1334786	26	74020	31.49	91.2	0.8	0.01	0	0	0	19	NA	GUT_GENOME132205	MGYG-HGUT-02163	d__Archaea;p__Euryarchaeota;c__Methanobacteria;o__Methanobacteriales;f__Methanobacteriaceae;g__Methanobrevibacter_A;s__Methanobrevibacter_A smithii	ERS537310	ERP006678	China	Asia	ftp://ftp.ebi.ac.uk/pub/databases/metagenomics/mgnify_genomes/human-gut/v1.0/all_genomes/MGYG-HGUT-021/MGYG-HGUT-02163/genomes1/GUT_GENOME084154.gff.gz
GUT_GENOME084567	ERS537325_81	HGM	MAG	1739180	34	104790	31.1	99.2	0	0	0	0	0	20	NA	GUT_GENOME132205	MGYG-HGUT-02163	d__Archaea;p__Euryarchaeota;c__Methanobacteria;o__Methanobacteriales;f__Methanobacteriaceae;g__Methanobrevibacter_A;s__Methanobrevibacter_A smithii	ERS537325	ERP006678	China	Asia	ftp://ftp.ebi.ac.uk/pub/databases/metagenomics/mgnify_genomes/human-gut/v1.0/all_genomes/MGYG-HGUT-021/MGYG-HGUT-02163/genomes2/GUT_GENOME084567.gff.gz
GUT_GENOME085231	ERS537348_13	HGM	MAG	1832426	46	120083	31.01	100	0	0.01	0	0	0	20	NA	GUT_GENOME132205	MGYG-HGUT-02163	d__Archaea;p__Euryarchaeota;c__Methanobacteria;o__Methanobacteriales;f__Methanobacteriaceae;g__Methanobrevibacter_A;s__Methanobrevibacter_A smithii	ERS537348	ERP006678	China	Asia	ftp://ftp.ebi.ac.uk/pub/databases/metagenomics/mgnify_genomes/human-gut/v1.0/all_genomes/MGYG-HGUT-021/MGYG-HGUT-02163/genomes1/GUT_GENOME085231.gff.gz
GUT_GENOME085625	ERS537361_21	HGM	MAG	1382370	30	62848	31.56	90.89	0	0	0	0	0	20	NA	GUT_GENOME132205	MGYG-HGUT-02163	d__Archaea;p__Euryarchaeota;c__Methanobacteria;o__Methanobacteriales;f__Methanobacteriaceae;g__Methanobrevibacter_A;s__Methanobrevibacter_A smithii	ERS537361	ERP006678	China	Asia	ftp://ftp.ebi.ac.uk/pub/databases/metagenomics/mgnify_genomes/human-gut/v1.0/all_genomes/MGYG-HGUT-021/MGYG-HGUT-02163/genomes1/GUT_GENOME085625.gff.gz
GUT_GENOME086119	ERS537378_47	HGM	MAG	1393317	94	17441	31.72	92.8	0	0.01	0	0	0	20	NA	GUT_GENOME132205	MGYG-HGUT-02163	d__Archaea;p__Euryarchaeota;c__Methanobacteria;o__Methanobacteriales;f__Methanobacteriaceae;g__Methanobrevibacter_A;s__Methanobrevibacter_A smithii	ERS537378	ERP006678	China	Asia	ftp://ftp.ebi.ac.uk/pub/databases/metagenomics/mgnify_genomes/human-gut/v1.0/all_genomes/MGYG-HGUT-021/MGYG-HGUT-02163/genomes1/GUT_GENOME086119.gff.gz
GUT_GENOME086148	ERS537379_37	HGM	MAG	1496320	378	4709	31.61	87.9	1.6	0.02	0	99.8	99.5	15	NA	GUT_GENOME132205	MGYG-HGUT-02163	d__Archaea;p__Euryarchaeota;c__Methanobacteria;o__Methanobacteriales;f__Methanobacteriaceae;g__Methanobrevibacter_A;s__Methanobrevibacter_A smithii	ERS537379	ERP006678	China	Asia	ftp://ftp.ebi.ac.uk/pub/databases/metagenomics/mgnify_genomes/human-gut/v1.0/all_genomes/MGYG-HGUT-021/MGYG-HGUT-02163/genomes1/GUT_GENOME086148.gff.gz
GUT_GENOME086463	ERS537390_67	HGM	MAG	1527995	277	7353	31.67	96.34	0	0.14	0	0	0	16	NA	GUT_GENOME132205	MGYG-HGUT-02163	d__Archaea;p__Euryarchaeota;c__Methanobacteria;o__Methanobacteriales;f__Methanobacteriaceae;g__Methanobrevibacter_A;s__Methanobrevibacter_A smithii	ERS537390	ERP006678	China	Asia	ftp://ftp.ebi.ac.uk/pub/databases/metagenomics/mgnify_genomes/human-gut/v1.0/all_genomes/MGYG-HGUT-021/MGYG-HGUT-02163/genomes2/GUT_GENOME086463.gff.gz
GUT_GENOME086558	ERS537394_60	HGM	MAG	1437605	397	4529	31.72	89.29	0.8	0.13	0	0	0	16	NA	GUT_GENOME132205	MGYG-HGUT-02163	d__Archaea;p__Euryarchaeota;c__Methanobacteria;o__Methanobacteriales;f__Methanobacteriaceae;g__Methanobrevibacter_A;s__Methanobrevibacter_A smithii	ERS537394	ERP006678	China	Asia	ftp://ftp.ebi.ac.uk/pub/databases/metagenomics/mgnify_genomes/human-gut/v1.0/all_genomes/MGYG-HGUT-021/MGYG-HGUT-02163/genomes1/GUT_GENOME086558.gff.gz
GUT_GENOME086893	ERS537409_80	HGM	MAG	1888289	36	91671	31.31	100	0	0.01	0	0	0	20	NA	GUT_GENOME132205	MGYG-HGUT-02163	d__Archaea;p__Euryarchaeota;c__Methanobacteria;o__Methanobacteriales;f__Methanobacteriaceae;g__Methanobrevibacter_A;s__Methanobrevibacter_A smithii	ERS537409	ERP006678	China	Asia	ftp://ftp.ebi.ac.uk/pub/databases/metagenomics/mgnify_genomes/human-gut/v1.0/all_genomes/MGYG-HGUT-021/MGYG-HGUT-02163/genomes1/GUT_GENOME086893.gff.gz
GUT_GENOME086975	ERS608476_34	HGM	MAG	1748637	74	40264	31.09	99.2	0	NA	0	0	14.35	20	NA	GUT_GENOME132205	MGYG-HGUT-02163	d__Archaea;p__Euryarchaeota;c__Methanobacteria;o__Methanobacteriales;f__Methanobacteriaceae;g__Methanobrevibacter_A;s__Methanobrevibacter_A smithii	ERS608476	ERP008729	Austria	Europe	ftp://ftp.ebi.ac.uk/pub/databases/metagenomics/mgnify_genomes/human-gut/v1.0/all_genomes/MGYG-HGUT-021/MGYG-HGUT-02163/genomes1/GUT_GENOME086975.gff.gz
GUT_GENOME086994	ERS608476_84	HGM	MAG	1137736	345	3888	28.67	74.05	1.6	NA	0	0	0	8	NA	GUT_GENOME132206	MGYG-HGUT-02164	d__Archaea;p__Euryarchaeota;c__Methanobacteria;o__Methanobacteriales;f__Methanobacteriaceae;g__Methanosphaera;s__Methanosphaera stadtmanae	ERS608476	ERP008729	Austria	Europe	ftp://ftp.ebi.ac.uk/pub/databases/metagenomics/mgnify_genomes/human-gut/v1.0/all_genomes/MGYG-HGUT-021/MGYG-HGUT-02164/genomes1/GUT_GENOME086994.gff.gz
GUT_GENOME087102	ERS608481_37	HGM	MAG	1319798	447	3370	32.19	84.15	0.06	NA	0	0	0	16	NA	GUT_GENOME132205	MGYG-HGUT-02163	d__Archaea;p__Euryarchaeota;c__Methanobacteria;o__Methanobacteriales;f__Methanobacteriaceae;g__Methanobrevibacter_A;s__Methanobrevibacter_A smithii	ERS608481	ERP008729	Austria	Europe	ftp://ftp.ebi.ac.uk/pub/databases/metagenomics/mgnify_genomes/human-gut/v1.0/all_genomes/MGYG-HGUT-021/MGYG-HGUT-02163/genomes1/GUT_GENOME087102.gff.gz
GUT_GENOME087174	ERS608483_70	HGM	MAG	1650633	91	29607	31.32	100	0	NA	0	0	0	20	NA	GUT_GENOME132205	MGYG-HGUT-02163	d__Archaea;p__Euryarchaeota;c__Methanobacteria;o__Methanobacteriales;f__Methanobacteriaceae;g__Methanobrevibacter_A;s__Methanobrevibacter_A smithii	ERS608483	ERP008729	Austria	Europe	ftp://ftp.ebi.ac.uk/pub/databases/metagenomics/mgnify_genomes/human-gut/v1.0/all_genomes/MGYG-HGUT-021/MGYG-HGUT-02163/genomes1/GUT_GENOME087174.gff.gz
GUT_GENOME087404	ERS608493_40	HGM	MAG	1715949	34	109719	31.2	100	0	NA	0	0	0	20	NA	GUT_GENOME132205	MGYG-HGUT-02163	d__Archaea;p__Euryarchaeota;c__Methanobacteria;o__Methanobacteriales;f__Methanobacteriaceae;g__Methanobrevibacter_A;s__Methanobrevibacter_A smithii	ERS608493	ERP008729	Austria	Europe	ftp://ftp.ebi.ac.uk/pub/databases/metagenomics/mgnify_genomes/human-gut/v1.0/all_genomes/MGYG-HGUT-021/MGYG-HGUT-02163/genomes2/GUT_GENOME087404.gff.gz
GUT_GENOME087444	ERS608495_101	HGM	MAG	1530970	347	5680	31.57	89	0.06	NA	0	0	0	20	NA	GUT_GENOME132205	MGYG-HGUT-02163	d__Archaea;p__Euryarchaeota;c__Methanobacteria;o__Methanobacteriales;f__Methanobacteriaceae;g__Methanobrevibacter_A;s__Methanobrevibacter_A smithii	ERS608495	ERP008729	Austria	Europe	ftp://ftp.ebi.ac.uk/pub/databases/metagenomics/mgnify_genomes/human-gut/v1.0/all_genomes/MGYG-HGUT-021/MGYG-HGUT-02163/genomes1/GUT_GENOME087444.gff.gz
GUT_GENOME087549	ERS608499_24	HGM	MAG	1614990	213	10828	30.65	95.33	0	NA	0	0	0	17	NA	GUT_GENOME143185	MGYG-HGUT-02446	d__Archaea;p__Euryarchaeota;c__Methanobacteria;o__Methanobacteriales;f__Methanobacteriaceae;g__Methanobrevibacter_A;s__Methanobrevibacter_A smithii_A	ERS608499	ERP008729	Austria	Europe	ftp://ftp.ebi.ac.uk/pub/databases/metagenomics/mgnify_genomes/human-gut/v1.0/all_genomes/MGYG-HGUT-024/MGYG-HGUT-02446/genomes1/GUT_GENOME087549.gff.gz
GUT_GENOME087659	ERS608503_60	HGM	MAG	1857741	70	58388	30.5	98.4	0	NA	0	0	0	20	NA	GUT_GENOME143185	MGYG-HGUT-02446	d__Archaea;p__Euryarchaeota;c__Methanobacteria;o__Methanobacteriales;f__Methanobacteriaceae;g__Methanobrevibacter_A;s__Methanobrevibacter_A smithii_A	ERS608503	ERP008729	Austria	Europe	ftp://ftp.ebi.ac.uk/pub/databases/metagenomics/mgnify_genomes/human-gut/v1.0/all_genomes/MGYG-HGUT-024/MGYG-HGUT-02446/genomes1/GUT_GENOME087659.gff.gz
GUT_GENOME087854	ERS608510_95	HGM	MAG	1684521	76	36947	31.18	99.2	0	NA	0	0	0	20	NA	GUT_GENOME132205	MGYG-HGUT-02163	d__Archaea;p__Euryarchaeota;c__Methanobacteria;o__Methanobacteriales;f__Methanobacteriaceae;g__Methanobrevibacter_A;s__Methanobrevibacter_A smithii	ERS608510	ERP008729	Austria	Europe	ftp://ftp.ebi.ac.uk/pub/databases/metagenomics/mgnify_genomes/human-gut/v1.0/all_genomes/MGYG-HGUT-021/MGYG-HGUT-02163/genomes1/GUT_GENOME087854.gff.gz
GUT_GENOME087972	ERS608517_31	HGM	MAG	1972719	54	61746	30.41	100	0.8	NA	0	0	0	20	NA	GUT_GENOME143185	MGYG-HGUT-02446	d__Archaea;p__Euryarchaeota;c__Methanobacteria;o__Methanobacteriales;f__Methanobacteriaceae;g__Methanobrevibacter_A;s__Methanobrevibacter_A smithii_A	ERS608517	ERP008729	Austria	Europe	ftp://ftp.ebi.ac.uk/pub/databases/metagenomics/mgnify_genomes/human-gut/v1.0/all_genomes/MGYG-HGUT-024/MGYG-HGUT-02446/genomes1/GUT_GENOME087972.gff.gz
GUT_GENOME088140	ERS608524_2	HGM	MAG	1154322	489	2556	32.19	74.82	1.24	NA	0	0	0	9	NA	GUT_GENOME132205	MGYG-HGUT-02163	d__Archaea;p__Euryarchaeota;c__Methanobacteria;o__Methanobacteriales;f__Methanobacteriaceae;g__Methanobrevibacter_A;s__Methanobrevibacter_A smithii	ERS608524	ERP008729	Austria	Europe	ftp://ftp.ebi.ac.uk/pub/databases/metagenomics/mgnify_genomes/human-gut/v1.0/all_genomes/MGYG-HGUT-021/MGYG-HGUT-02163/genomes2/GUT_GENOME088140.gff.gz
GUT_GENOME088211	ERS608526_98	HGM	MAG	1710560	81	32538	30.65	97.6	0	NA	0	0	0	20	NA	GUT_GENOME143185	MGYG-HGUT-02446	d__Archaea;p__Euryarchaeota;c__Methanobacteria;o__Methanobacteriales;f__Methanobacteriaceae;g__Methanobrevibacter_A;s__Methanobrevibacter_A smithii_A	ERS608526	ERP008729	Austria	Europe	ftp://ftp.ebi.ac.uk/pub/databases/metagenomics/mgnify_genomes/human-gut/v1.0/all_genomes/MGYG-HGUT-024/MGYG-HGUT-02446/genomes1/GUT_GENOME088211.gff.gz
GUT_GENOME088370	ERS608534_80	HGM	MAG	1625253	15	173819	31.31	100	0	NA	0	0	0	20	NA	GUT_GENOME132205	MGYG-HGUT-02163	d__Archaea;p__Euryarchaeota;c__Methanobacteria;o__Methanobacteriales;f__Methanobacteriaceae;g__Methanobrevibacter_A;s__Methanobrevibacter_A smithii	ERS608534	ERP008729	Austria	Europe	ftp://ftp.ebi.ac.uk/pub/databases/metagenomics/mgnify_genomes/human-gut/v1.0/all_genomes/MGYG-HGUT-021/MGYG-HGUT-02163/genomes1/GUT_GENOME088370.gff.gz
GUT_GENOME088396	ERS608535_55	HGM	MAG	2007630	67	48822	30.57	99.75	0	NA	0	0	0	20	NA	GUT_GENOME143185	MGYG-HGUT-02446	d__Archaea;p__Euryarchaeota;c__Methanobacteria;o__Methanobacteriales;f__Methanobacteriaceae;g__Methanobrevibacter_A;s__Methanobrevibacter_A smithii_A	ERS608535	ERP008729	Austria	Europe	ftp://ftp.ebi.ac.uk/pub/databases/metagenomics/mgnify_genomes/human-gut/v1.0/all_genomes/MGYG-HGUT-024/MGYG-HGUT-02446/genomes1/GUT_GENOME088396.gff.gz
GUT_GENOME088591	ERS608545_34	HGM	MAG	1858101	104	30046	30.43	98.4	0	NA	0	0	14.35	19	NA	GUT_GENOME143185	MGYG-HGUT-02446	d__Archaea;p__Euryarchaeota;c__Methanobacteria;o__Methanobacteriales;f__Methanobacteriaceae;g__Methanobrevibacter_A;s__Methanobrevibacter_A smithii_A	ERS608545	ERP008729	Austria	Europe	ftp://ftp.ebi.ac.uk/pub/databases/metagenomics/mgnify_genomes/human-gut/v1.0/all_genomes/MGYG-HGUT-024/MGYG-HGUT-02446/genomes1/GUT_GENOME088591.gff.gz
GUT_GENOME088656	ERS608547_16	HGM	MAG	1834702	162	16333	30.34	98.4	0	NA	0	99.8	0	19	NA	GUT_GENOME143185	MGYG-HGUT-02446	d__Archaea;p__Euryarchaeota;c__Methanobacteria;o__Methanobacteriales;f__Methanobacteriaceae;g__Methanobrevibacter_A;s__Methanobrevibacter_A smithii_A	ERS608547	ERP008729	Austria	Europe	ftp://ftp.ebi.ac.uk/pub/databases/metagenomics/mgnify_genomes/human-gut/v1.0/all_genomes/MGYG-HGUT-024/MGYG-HGUT-02446/genomes1/GUT_GENOME088656.gff.gz
GUT_GENOME088738	ERS608549_91	HGM	MAG	1739707	66	52856	31.11	100	0	NA	0	0	0	20	NA	GUT_GENOME132205	MGYG-HGUT-02163	d__Archaea;p__Euryarchaeota;c__Methanobacteria;o__Methanobacteriales;f__Methanobacteriaceae;g__Methanobrevibacter_A;s__Methanobrevibacter_A smithii	ERS608549	ERP008729	Austria	Europe	ftp://ftp.ebi.ac.uk/pub/databases/metagenomics/mgnify_genomes/human-gut/v1.0/all_genomes/MGYG-HGUT-021/MGYG-HGUT-02163/genomes1/GUT_GENOME088738.gff.gz
GUT_GENOME088914	ERS608556_25	HGM	MAG	1151503	486	2603	32.21	76.39	0.8	NA	0	0	0	6	NA	GUT_GENOME132205	MGYG-HGUT-02163	d__Archaea;p__Euryarchaeota;c__Methanobacteria;o__Methanobacteriales;f__Methanobacteriaceae;g__Methanobrevibacter_A;s__Methanobrevibacter_A smithii	ERS608556	ERP008729	Austria	Europe	ftp://ftp.ebi.ac.uk/pub/databases/metagenomics/mgnify_genomes/human-gut/v1.0/all_genomes/MGYG-HGUT-021/MGYG-HGUT-02163/genomes1/GUT_GENOME088914.gff.gz
GUT_GENOME088970	ERS608558_24	HGM	MAG	1673356	352	6027	30.79	94	0	NA	0	0	0	18	NA	GUT_GENOME143185	MGYG-HGUT-02446	d__Archaea;p__Euryarchaeota;c__Methanobacteria;o__Methanobacteriales;f__Methanobacteriaceae;g__Methanobrevibacter_A;s__Methanobrevibacter_A smithii_A	ERS608558	ERP008729	Austria	Europe	ftp://ftp.ebi.ac.uk/pub/databases/metagenomics/mgnify_genomes/human-gut/v1.0/all_genomes/MGYG-HGUT-024/MGYG-HGUT-02446/genomes1/GUT_GENOME088970.gff.gz
GUT_GENOME089099	ERS608564_59	HGM	MAG	1610220	319	6034	31.1	94	0	NA	0	0	99.5	20	NA	GUT_GENOME143185	MGYG-HGUT-02446	d__Archaea;p__Euryarchaeota;c__Methanobacteria;o__Methanobacteriales;f__Methanobacteriaceae;g__Methanobrevibacter_A;s__Methanobrevibacter_A smithii_A	ERS608564	ERP008729	Austria	Europe	ftp://ftp.ebi.ac.uk/pub/databases/metagenomics/mgnify_genomes/human-gut/v1.0/all_genomes/MGYG-HGUT-024/MGYG-HGUT-02446/genomes1/GUT_GENOME089099.gff.gz
GUT_GENOME089164	ERS608567_34	HGM	MAG	1743147	60	46070	31.6	96	0	NA	0	0	0	20	NA	GUT_GENOME132205	MGYG-HGUT-02163	d__Archaea;p__Euryarchaeota;c__Methanobacteria;o__Methanobacteriales;f__Methanobacteriaceae;g__Methanobrevibacter_A;s__Methanobrevibacter_A smithii	ERS608567	ERP008729	Austria	Europe	ftp://ftp.ebi.ac.uk/pub/databases/metagenomics/mgnify_genomes/human-gut/v1.0/all_genomes/MGYG-HGUT-021/MGYG-HGUT-02163/genomes1/GUT_GENOME089164.gff.gz
GUT_GENOME089209	ERS608568_68	HGM	MAG	1914385	134	23508	30.4	99.2	0	NA	0	0	0	20	NA	GUT_GENOME143185	MGYG-HGUT-02446	d__Archaea;p__Euryarchaeota;c__Methanobacteria;o__Methanobacteriales;f__Methanobacteriaceae;g__Methanobrevibacter_A;s__Methanobrevibacter_A smithii_A	ERS608568	ERP008729	Austria	Europe	ftp://ftp.ebi.ac.uk/pub/databases/metagenomics/mgnify_genomes/human-gut/v1.0/all_genomes/MGYG-HGUT-024/MGYG-HGUT-02446/genomes1/GUT_GENOME089209.gff.gz
GUT_GENOME089235	ERS608569_76	HGM	MAG	1703335	146	15979	31.25	99.2	0	NA	0	0	0	20	NA	GUT_GENOME132205	MGYG-HGUT-02163	d__Archaea;p__Euryarchaeota;c__Methanobacteria;o__Methanobacteriales;f__Methanobacteriaceae;g__Methanobrevibacter_A;s__Methanobrevibacter_A smithii	ERS608569	ERP008729	Austria	Europe	ftp://ftp.ebi.ac.uk/pub/databases/metagenomics/mgnify_genomes/human-gut/v1.0/all_genomes/MGYG-HGUT-021/MGYG-HGUT-02163/genomes2/GUT_GENOME089235.gff.gz
GUT_GENOME089303	ERS608572_37	HGM	MAG	1503691	21	111335	30.71	96	0	0.18	0	0	0	19	NA	GUT_GENOME143185	MGYG-HGUT-02446	d__Archaea;p__Euryarchaeota;c__Methanobacteria;o__Methanobacteriales;f__Methanobacteriaceae;g__Methanobrevibacter_A;s__Methanobrevibacter_A smithii_A	ERS608572	ERP008729	Austria	Europe	ftp://ftp.ebi.ac.uk/pub/databases/metagenomics/mgnify_genomes/human-gut/v1.0/all_genomes/MGYG-HGUT-024/MGYG-HGUT-02446/genomes1/GUT_GENOME089303.gff.gz
GUT_GENOME089352	ERS608574_37	HGM	MAG	1787184	41	75568	30.92	100	0	NA	0	0	0	20	NA	GUT_GENOME132205	MGYG-HGUT-02163	d__Archaea;p__Euryarchaeota;c__Methanobacteria;o__Methanobacteriales;f__Methanobacteriaceae;g__Methanobrevibacter_A;s__Methanobrevibacter_A smithii	ERS608574	ERP008729	Austria	Europe	ftp://ftp.ebi.ac.uk/pub/databases/metagenomics/mgnify_genomes/human-gut/v1.0/all_genomes/MGYG-HGUT-021/MGYG-HGUT-02163/genomes1/GUT_GENOME089352.gff.gz
GUT_GENOME089437	ERS608577_22	HGM	MAG	1835492	36	121007	31.01	100	0	0.44	0	0	0	20	NA	GUT_GENOME132205	MGYG-HGUT-02163	d__Archaea;p__Euryarchaeota;c__Methanobacteria;o__Methanobacteriales;f__Methanobacteriaceae;g__Methanobrevibacter_A;s__Methanobrevibacter_A smithii	ERS608577	ERP008729	Austria	Europe	ftp://ftp.ebi.ac.uk/pub/databases/metagenomics/mgnify_genomes/human-gut/v1.0/all_genomes/MGYG-HGUT-021/MGYG-HGUT-02163/genomes1/GUT_GENOME089437.gff.gz
GUT_GENOME089637	ERS608583_45	HGM	MAG	1820463	42	117777	31.01	100	0	NA	0	0	0	20	NA	GUT_GENOME132205	MGYG-HGUT-02163	d__Archaea;p__Euryarchaeota;c__Methanobacteria;o__Methanobacteriales;f__Methanobacteriaceae;g__Methanobrevibacter_A;s__Methanobrevibacter_A smithii	ERS608583	ERP008729	Austria	Europe	ftp://ftp.ebi.ac.uk/pub/databases/metagenomics/mgnify_genomes/human-gut/v1.0/all_genomes/MGYG-HGUT-021/MGYG-HGUT-02163/genomes2/GUT_GENOME089637.gff.gz
GUT_GENOME089701	ERS608585_42	HGM	MAG	1409317	414	4135	31.29	80.76	0.8	NA	0	0	0	19	NA	GUT_GENOME132205	MGYG-HGUT-02163	d__Archaea;p__Euryarchaeota;c__Methanobacteria;o__Methanobacteriales;f__Methanobacteriaceae;g__Methanobrevibacter_A;s__Methanobrevibacter_A smithii	ERS608585	ERP008729	Austria	Europe	ftp://ftp.ebi.ac.uk/pub/databases/metagenomics/mgnify_genomes/human-gut/v1.0/all_genomes/MGYG-HGUT-021/MGYG-HGUT-02163/genomes2/GUT_GENOME089701.gff.gz
GUT_GENOME089786	ERS608589_16	HGM	MAG	1724364	21	223308	31.2	100	0	NA	0	0	0	20	NA	GUT_GENOME132205	MGYG-HGUT-02163	d__Archaea;p__Euryarchaeota;c__Methanobacteria;o__Methanobacteriales;f__Methanobacteriaceae;g__Methanobrevibacter_A;s__Methanobrevibacter_A smithii	ERS608589	ERP008729	Austria	Europe	ftp://ftp.ebi.ac.uk/pub/databases/metagenomics/mgnify_genomes/human-gut/v1.0/all_genomes/MGYG-HGUT-021/MGYG-HGUT-02163/genomes1/GUT_GENOME089786.gff.gz
GUT_GENOME089958	ERS608594_68	HGM	MAG	1626011	18	122953	30.45	94.4	0	NA	0	0	0	20	NA	GUT_GENOME143185	MGYG-HGUT-02446	d__Archaea;p__Euryarchaeota;c__Methanobacteria;o__Methanobacteriales;f__Methanobacteriaceae;g__Methanobrevibacter_A;s__Methanobrevibacter_A smithii_A	ERS608594	ERP008729	Austria	Europe	ftp://ftp.ebi.ac.uk/pub/databases/metagenomics/mgnify_genomes/human-gut/v1.0/all_genomes/MGYG-HGUT-024/MGYG-HGUT-02446/genomes1/GUT_GENOME089958.gff.gz
GUT_GENOME090000	ERS608596_31	HGM	MAG	1647689	416	5039	30.7	92	0.8	NA	0	0	0	18	NA	GUT_GENOME143185	MGYG-HGUT-02446	d__Archaea;p__Euryarchaeota;c__Methanobacteria;o__Methanobacteriales;f__Methanobacteriaceae;g__Methanobrevibacter_A;s__Methanobrevibacter_A smithii_A	ERS608596	ERP008729	Austria	Europe	ftp://ftp.ebi.ac.uk/pub/databases/metagenomics/mgnify_genomes/human-gut/v1.0/all_genomes/MGYG-HGUT-024/MGYG-HGUT-02446/genomes1/GUT_GENOME090000.gff.gz
GUT_GENOME090243	ERS608604_47	HGM	MAG	1676768	27	94200	30.56	99.2	0	NA	0	0	0	20	NA	GUT_GENOME143185	MGYG-HGUT-02446	d__Archaea;p__Euryarchaeota;c__Methanobacteria;o__Methanobacteriales;f__Methanobacteriaceae;g__Methanobrevibacter_A;s__Methanobrevibacter_A smithii_A	ERS608604	ERP008729	Austria	Europe	ftp://ftp.ebi.ac.uk/pub/databases/metagenomics/mgnify_genomes/human-gut/v1.0/all_genomes/MGYG-HGUT-024/MGYG-HGUT-02446/genomes1/GUT_GENOME090243.gff.gz
GUT_GENOME090306	ERS608606_29	HGM	MAG	1837898	84	30885	30.31	100	0	NA	0	0	0	20	NA	GUT_GENOME143185	MGYG-HGUT-02446	d__Archaea;p__Euryarchaeota;c__Methanobacteria;o__Methanobacteriales;f__Methanobacteriaceae;g__Methanobrevibacter_A;s__Methanobrevibacter_A smithii_A	ERS608606	ERP008729	Austria	Europe	ftp://ftp.ebi.ac.uk/pub/databases/metagenomics/mgnify_genomes/human-gut/v1.0/all_genomes/MGYG-HGUT-024/MGYG-HGUT-02446/genomes1/GUT_GENOME090306.gff.gz
GUT_GENOME090367	ERS608607_80	HGM	MAG	1886844	58	59400	30.26	100	0	0	0	0	0	20	NA	GUT_GENOME143185	MGYG-HGUT-02446	d__Archaea;p__Euryarchaeota;c__Methanobacteria;o__Methanobacteriales;f__Methanobacteriaceae;g__Methanobrevibacter_A;s__Methanobrevibacter_A smithii_A	ERS608607	ERP008729	Austria	Europe	ftp://ftp.ebi.ac.uk/pub/databases/metagenomics/mgnify_genomes/human-gut/v1.0/all_genomes/MGYG-HGUT-024/MGYG-HGUT-02446/genomes1/GUT_GENOME090367.gff.gz
GUT_GENOME090436	ERS608610_93	HGM	MAG	1621361	209	10165	31.63	94	0	NA	0	99.8	99.5	19	NA	GUT_GENOME132205	MGYG-HGUT-02163	d__Archaea;p__Euryarchaeota;c__Methanobacteria;o__Methanobacteriales;f__Methanobacteriaceae;g__Methanobrevibacter_A;s__Methanobrevibacter_A smithii	ERS608610	ERP008729	Austria	Europe	ftp://ftp.ebi.ac.uk/pub/databases/metagenomics/mgnify_genomes/human-gut/v1.0/all_genomes/MGYG-HGUT-021/MGYG-HGUT-02163/genomes1/GUT_GENOME090436.gff.gz
GUT_GENOME090576	ERS608615_62	HGM	MAG	1870838	54	65121	30.28	100	0	0	0	0	0	20	NA	GUT_GENOME143185	MGYG-HGUT-02446	d__Archaea;p__Euryarchaeota;c__Methanobacteria;o__Methanobacteriales;f__Methanobacteriaceae;g__Methanobrevibacter_A;s__Methanobrevibacter_A smithii_A	ERS608615	ERP008729	Austria	Europe	ftp://ftp.ebi.ac.uk/pub/databases/metagenomics/mgnify_genomes/human-gut/v1.0/all_genomes/MGYG-HGUT-024/MGYG-HGUT-02446/genomes1/GUT_GENOME090576.gff.gz
GUT_GENOME090618	ERS608618_36	HGM	MAG	1646179	65	44268	31.3	97.6	0	NA	0	0	0	20	NA	GUT_GENOME132205	MGYG-HGUT-02163	d__Archaea;p__Euryarchaeota;c__Methanobacteria;o__Methanobacteriales;f__Methanobacteriaceae;g__Methanobrevibacter_A;s__Methanobrevibacter_A smithii	ERS608618	ERP008729	Austria	Europe	ftp://ftp.ebi.ac.uk/pub/databases/metagenomics/mgnify_genomes/human-gut/v1.0/all_genomes/MGYG-HGUT-021/MGYG-HGUT-02163/genomes2/GUT_GENOME090618.gff.gz
GUT_GENOME090753	ERS631829_41	HGM	MAG	1117851	473	2574	31.44	69.83	0.4	NA	0	0	0	12	NA	GUT_GENOME132205	MGYG-HGUT-02163	d__Archaea;p__Euryarchaeota;c__Methanobacteria;o__Methanobacteriales;f__Methanobacteriaceae;g__Methanobrevibacter_A;s__Methanobrevibacter_A smithii	ERS631829	ERP008729	Austria	Europe	ftp://ftp.ebi.ac.uk/pub/databases/metagenomics/mgnify_genomes/human-gut/v1.0/all_genomes/MGYG-HGUT-021/MGYG-HGUT-02163/genomes2/GUT_GENOME090753.gff.gz
GUT_GENOME090851	ERS631833_67	HGM	MAG	1407556	14	136681	31.37	84	0	NA	0	0	0	20	NA	GUT_GENOME132205	MGYG-HGUT-02163	d__Archaea;p__Euryarchaeota;c__Methanobacteria;o__Methanobacteriales;f__Methanobacteriaceae;g__Methanobrevibacter_A;s__Methanobrevibacter_A smithii	ERS631833	ERP008729	Austria	Europe	ftp://ftp.ebi.ac.uk/pub/databases/metagenomics/mgnify_genomes/human-gut/v1.0/all_genomes/MGYG-HGUT-021/MGYG-HGUT-02163/genomes1/GUT_GENOME090851.gff.gz
GUT_GENOME090886	ERS631834_70	HGM	MAG	1380224	27	74646	30.75	84	0	NA	0	0	0	19	NA	GUT_GENOME143185	MGYG-HGUT-02446	d__Archaea;p__Euryarchaeota;c__Methanobacteria;o__Methanobacteriales;f__Methanobacteriaceae;g__Methanobrevibacter_A;s__Methanobrevibacter_A smithii_A	ERS631834	ERP008729	Austria	Europe	ftp://ftp.ebi.ac.uk/pub/databases/metagenomics/mgnify_genomes/human-gut/v1.0/all_genomes/MGYG-HGUT-024/MGYG-HGUT-02446/genomes1/GUT_GENOME090886.gff.gz
GUT_GENOME090920	FengQ_2015__SID31009__bin.2	CIBIO	MAG	1685137	115	24854	30.73	97.6	0	0.22	0	0	0	20	NA	GUT_GENOME143185	MGYG-HGUT-02446	d__Archaea;p__Euryarchaeota;c__Methanobacteria;o__Methanobacteriales;f__Methanobacteriaceae;g__Methanobrevibacter_A;s__Methanobrevibacter_A smithii_A	ERS608499	ERP008729	Austria	Europe	ftp://ftp.ebi.ac.uk/pub/databases/metagenomics/mgnify_genomes/human-gut/v1.0/all_genomes/MGYG-HGUT-024/MGYG-HGUT-02446/genomes1/GUT_GENOME090920.gff.gz
GUT_GENOME091148	FengQ_2015__SID31160__bin.60	CIBIO	MAG	2005578	501	4861	31.73	89.02	2.4	0.33	0	0	0	18	NA	GUT_GENOME132205	MGYG-HGUT-02163	d__Archaea;p__Euryarchaeota;c__Methanobacteria;o__Methanobacteriales;f__Methanobacteriaceae;g__Methanobrevibacter_A;s__Methanobrevibacter_A smithii	ERS608481	ERP008729	Austria	Europe	ftp://ftp.ebi.ac.uk/pub/databases/metagenomics/mgnify_genomes/human-gut/v1.0/all_genomes/MGYG-HGUT-021/MGYG-HGUT-02163/genomes2/GUT_GENOME091148.gff.gz
GUT_GENOME091220	FengQ_2015__SID31223__bin.1	CIBIO	MAG	1724647	8	1320024	31.18	100	0	0.05	0	0	0	20	NA	GUT_GENOME132205	MGYG-HGUT-02163	d__Archaea;p__Euryarchaeota;c__Methanobacteria;o__Methanobacteriales;f__Methanobacteriaceae;g__Methanobrevibacter_A;s__Methanobrevibacter_A smithii	ERS608589	ERP008729	Austria	Europe	ftp://ftp.ebi.ac.uk/pub/databases/metagenomics/mgnify_genomes/human-gut/v1.0/all_genomes/MGYG-HGUT-021/MGYG-HGUT-02163/genomes1/GUT_GENOME091220.gff.gz
GUT_GENOME091411	FengQ_2015__SID31275__bin.65	CIBIO	MAG	1831466	257	9899	30.83	96.8	0	0.16	0	99.8	99.5	19	NA	GUT_GENOME143185	MGYG-HGUT-02446	d__Archaea;p__Euryarchaeota;c__Methanobacteria;o__Methanobacteriales;f__Methanobacteriaceae;g__Methanobrevibacter_A;s__Methanobrevibacter_A smithii_A	ERS608558	ERP008729	Austria	Europe	ftp://ftp.ebi.ac.uk/pub/databases/metagenomics/mgnify_genomes/human-gut/v1.0/all_genomes/MGYG-HGUT-024/MGYG-HGUT-02446/genomes1/GUT_GENOME091411.gff.gz
GUT_GENOME091441	FengQ_2015__SID31276__bin.5	CIBIO	MAG	1257641	6	258037	30.73	75.2	0	0.1	0	0	0	17	NA	GUT_GENOME143185	MGYG-HGUT-02446	d__Archaea;p__Euryarchaeota;c__Methanobacteria;o__Methanobacteriales;f__Methanobacteriaceae;g__Methanobrevibacter_A;s__Methanobrevibacter_A smithii_A	ERS608594	ERP008729	Austria	Europe	ftp://ftp.ebi.ac.uk/pub/databases/metagenomics/mgnify_genomes/human-gut/v1.0/all_genomes/MGYG-HGUT-024/MGYG-HGUT-02446/genomes1/GUT_GENOME091441.gff.gz
GUT_GENOME091533	FengQ_2015__SID31300__bin.14	CIBIO	MAG	1665494	222	10801	31.44	94.4	1.6	0.17	0	99.8	0	20	NA	GUT_GENOME132205	MGYG-HGUT-02163	d__Archaea;p__Euryarchaeota;c__Methanobacteria;o__Methanobacteriales;f__Methanobacteriaceae;g__Methanobrevibacter_A;s__Methanobrevibacter_A smithii	ERS608495	ERP008729	Austria	Europe	ftp://ftp.ebi.ac.uk/pub/databases/metagenomics/mgnify_genomes/human-gut/v1.0/all_genomes/MGYG-HGUT-021/MGYG-HGUT-02163/genomes1/GUT_GENOME091533.gff.gz
GUT_GENOME091638	FengQ_2015__SID31333__bin.7	CIBIO	MAG	1289332	330	4336	31.84	80.05	0	0.22	0	0	0	18	NA	GUT_GENOME132205	MGYG-HGUT-02163	d__Archaea;p__Euryarchaeota;c__Methanobacteria;o__Methanobacteriales;f__Methanobacteriaceae;g__Methanobrevibacter_A;s__Methanobrevibacter_A smithii	ERS608524	ERP008729	Austria	Europe	ftp://ftp.ebi.ac.uk/pub/databases/metagenomics/mgnify_genomes/human-gut/v1.0/all_genomes/MGYG-HGUT-021/MGYG-HGUT-02163/genomes1/GUT_GENOME091638.gff.gz
GUT_GENOME092034	FengQ_2015__SID31489__bin.40	CIBIO	MAG	1760897	49	59638	30.44	100	0.8	0.11	0	0	0	20	NA	GUT_GENOME143185	MGYG-HGUT-02446	d__Archaea;p__Euryarchaeota;c__Methanobacteria;o__Methanobacteriales;f__Methanobacteriaceae;g__Methanobrevibacter_A;s__Methanobrevibacter_A smithii_A	ERS608606	ERP008729	Austria	Europe	ftp://ftp.ebi.ac.uk/pub/databases/metagenomics/mgnify_genomes/human-gut/v1.0/all_genomes/MGYG-HGUT-024/MGYG-HGUT-02446/genomes1/GUT_GENOME092034.gff.gz
GUT_GENOME092159	FengQ_2015__SID31549__bin.38	CIBIO	MAG	1658515	92	30823	31.34	100	0.8	0.07	0	0	0	20	NA	GUT_GENOME132205	MGYG-HGUT-02163	d__Archaea;p__Euryarchaeota;c__Methanobacteria;o__Methanobacteriales;f__Methanobacteriaceae;g__Methanobrevibacter_A;s__Methanobrevibacter_A smithii	ERS608579	ERP008729	Austria	Europe	ftp://ftp.ebi.ac.uk/pub/databases/metagenomics/mgnify_genomes/human-gut/v1.0/all_genomes/MGYG-HGUT-021/MGYG-HGUT-02163/genomes1/GUT_GENOME092159.gff.gz
GUT_GENOME092191	FengQ_2015__SID31582__bin.20	CIBIO	MAG	1700278	29	98384	31.19	100	0	0.05	0	21.06	0	20	NA	GUT_GENOME132205	MGYG-HGUT-02163	d__Archaea;p__Euryarchaeota;c__Methanobacteria;o__Methanobacteriales;f__Methanobacteriaceae;g__Methanobrevibacter_A;s__Methanobrevibacter_A smithii	ERS608567	ERP008729	Austria	Europe	ftp://ftp.ebi.ac.uk/pub/databases/metagenomics/mgnify_genomes/human-gut/v1.0/all_genomes/MGYG-HGUT-021/MGYG-HGUT-02163/genomes1/GUT_GENOME092191.gff.gz
GUT_GENOME092268	FengQ_2015__SID31685__bin.6	CIBIO	MAG	1882070	27	118838	30.31	100	0	0.12	0	0	0	20	NA	GUT_GENOME143185	MGYG-HGUT-02446	d__Archaea;p__Euryarchaeota;c__Methanobacteria;o__Methanobacteriales;f__Methanobacteriaceae;g__Methanobrevibacter_A;s__Methanobrevibacter_A smithii_A	ERS608607	ERP008729	Austria	Europe	ftp://ftp.ebi.ac.uk/pub/databases/metagenomics/mgnify_genomes/human-gut/v1.0/all_genomes/MGYG-HGUT-024/MGYG-HGUT-02446/genomes1/GUT_GENOME092268.gff.gz
GUT_GENOME092288	FengQ_2015__SID31700__bin.65	CIBIO	MAG	1655089	41	68739	31.32	100	0	0.08	0	21.06	0	20	NA	GUT_GENOME132205	MGYG-HGUT-02163	d__Archaea;p__Euryarchaeota;c__Methanobacteria;o__Methanobacteriales;f__Methanobacteriaceae;g__Methanobrevibacter_A;s__Methanobrevibacter_A smithii	ERS608483	ERP008729	Austria	Europe	ftp://ftp.ebi.ac.uk/pub/databases/metagenomics/mgnify_genomes/human-gut/v1.0/all_genomes/MGYG-HGUT-021/MGYG-HGUT-02163/genomes1/GUT_GENOME092288.gff.gz
GUT_GENOME092376	FengQ_2015__SID31749__bin.62	CIBIO	MAG	1830951	42	75292	30.33	99.2	0	0.1	0	0	0	20	NA	GUT_GENOME143185	MGYG-HGUT-02446	d__Archaea;p__Euryarchaeota;c__Methanobacteria;o__Methanobacteriales;f__Methanobacteriaceae;g__Methanobrevibacter_A;s__Methanobrevibacter_A smithii_A	ERS608503	ERP008729	Austria	Europe	ftp://ftp.ebi.ac.uk/pub/databases/metagenomics/mgnify_genomes/human-gut/v1.0/all_genomes/MGYG-HGUT-024/MGYG-HGUT-02446/genomes1/GUT_GENOME092376.gff.gz
GUT_GENOME092500	FengQ_2015__SID31866__bin.72	CIBIO	MAG	1198536	15	130998	30.71	54.4	0	0.06	0	0	0	13	NA	GUT_GENOME132205	MGYG-HGUT-02163	d__Archaea;p__Euryarchaeota;c__Methanobacteria;o__Methanobacteriales;f__Methanobacteriaceae;g__Methanobrevibacter_A;s__Methanobrevibacter_A smithii	ERS608577	ERP008729	Austria	Europe	ftp://ftp.ebi.ac.uk/pub/databases/metagenomics/mgnify_genomes/human-gut/v1.0/all_genomes/MGYG-HGUT-021/MGYG-HGUT-02163/genomes2/GUT_GENOME092500.gff.gz
GUT_GENOME092523	FengQ_2015__SID31868__bin.50	CIBIO	MAG	1316096	185	10020	31.76	89.04	0.16	0.13	0	0	0	18	NA	GUT_GENOME132205	MGYG-HGUT-02163	d__Archaea;p__Euryarchaeota;c__Methanobacteria;o__Methanobacteriales;f__Methanobacteriaceae;g__Methanobrevibacter_A;s__Methanobrevibacter_A smithii	ERS608585	ERP008729	Austria	Europe	ftp://ftp.ebi.ac.uk/pub/databases/metagenomics/mgnify_genomes/human-gut/v1.0/all_genomes/MGYG-HGUT-021/MGYG-HGUT-02163/genomes1/GUT_GENOME092523.gff.gz
GUT_GENOME092830	FengQ_2015__SID31879__bin.2	CIBIO	MAG	1749647	53	61940	31.25	100	0	0.04	0	0	0	20	NA	GUT_GENOME132205	MGYG-HGUT-02163	d__Archaea;p__Euryarchaeota;c__Methanobacteria;o__Methanobacteriales;f__Methanobacteriaceae;g__Methanobrevibacter_A;s__Methanobrevibacter_A smithii	ERS608618	ERP008729	Austria	Europe	ftp://ftp.ebi.ac.uk/pub/databases/metagenomics/mgnify_genomes/human-gut/v1.0/all_genomes/MGYG-HGUT-021/MGYG-HGUT-02163/genomes1/GUT_GENOME092830.gff.gz
GUT_GENOME092846	FengQ_2015__SID31880__bin.10	CIBIO	MAG	1356432	383	3957	32.06	76.8	0.06	0.29	0	0	0	14	NA	GUT_GENOME132205	MGYG-HGUT-02163	d__Archaea;p__Euryarchaeota;c__Methanobacteria;o__Methanobacteriales;f__Methanobacteriaceae;g__Methanobrevibacter_A;s__Methanobrevibacter_A smithii	ERS608612	ERP008729	Austria	Europe	ftp://ftp.ebi.ac.uk/pub/databases/metagenomics/mgnify_genomes/human-gut/v1.0/all_genomes/MGYG-HGUT-021/MGYG-HGUT-02163/genomes1/GUT_GENOME092846.gff.gz
GUT_GENOME092952	FengQ_2015__SID31884__bin.24	CIBIO	MAG	1968025	23	144705	30.22	100	0	0.11	0	0	0	20	NA	GUT_GENOME143185	MGYG-HGUT-02446	d__Archaea;p__Euryarchaeota;c__Methanobacteria;o__Methanobacteriales;f__Methanobacteriaceae;g__Methanobrevibacter_A;s__Methanobrevibacter_A smithii_A	ERS608604	ERP008729	Austria	Europe	ftp://ftp.ebi.ac.uk/pub/databases/metagenomics/mgnify_genomes/human-gut/v1.0/all_genomes/MGYG-HGUT-024/MGYG-HGUT-02446/genomes1/GUT_GENOME092952.gff.gz
GUT_GENOME093033	FengQ_2015__SID530026__bin.59	CIBIO	MAG	1843765	93	35037	30.47	100	0	0.14	0	99.8	99.5	19	NA	GUT_GENOME143185	MGYG-HGUT-02446	d__Archaea;p__Euryarchaeota;c__Methanobacteria;o__Methanobacteriales;f__Methanobacteriaceae;g__Methanobrevibacter_A;s__Methanobrevibacter_A smithii_A	ERS608547	ERP008729	Austria	Europe	ftp://ftp.ebi.ac.uk/pub/databases/metagenomics/mgnify_genomes/human-gut/v1.0/all_genomes/MGYG-HGUT-024/MGYG-HGUT-02446/genomes1/GUT_GENOME093033.gff.gz
GUT_GENOME093107	FengQ_2015__SID530041__bin.35	CIBIO	MAG	1885346	25	99209	30.29	100	0	0.11	0	0	0	20	NA	GUT_GENOME143185	MGYG-HGUT-02446	d__Archaea;p__Euryarchaeota;c__Methanobacteria;o__Methanobacteriales;f__Methanobacteriaceae;g__Methanobrevibacter_A;s__Methanobrevibacter_A smithii_A	ERS608572	ERP008729	Austria	Europe	ftp://ftp.ebi.ac.uk/pub/databases/metagenomics/mgnify_genomes/human-gut/v1.0/all_genomes/MGYG-HGUT-024/MGYG-HGUT-02446/genomes1/GUT_GENOME093107.gff.gz
GUT_GENOME093215	FengQ_2015__SID530054__bin.35	CIBIO	MAG	1839544	45	63059	31.23	100	0	0.05	0	99.8	99.5	20	NA	GUT_GENOME132205	MGYG-HGUT-02163	d__Archaea;p__Euryarchaeota;c__Methanobacteria;o__Methanobacteriales;f__Methanobacteriaceae;g__Methanobrevibacter_A;s__Methanobrevibacter_A smithii	ERS608549	ERP008729	Austria	Europe	ftp://ftp.ebi.ac.uk/pub/databases/metagenomics/mgnify_genomes/human-gut/v1.0/all_genomes/MGYG-HGUT-021/MGYG-HGUT-02163/genomes1/GUT_GENOME093215.gff.gz
GUT_GENOME093244	FengQ_2015__SID530055__bin.22	CIBIO	MAG	1817709	53	55271	30.55	100	0	0.1	0	0	0	20	NA	GUT_GENOME143185	MGYG-HGUT-02446	d__Archaea;p__Euryarchaeota;c__Methanobacteria;o__Methanobacteriales;f__Methanobacteriaceae;g__Methanobrevibacter_A;s__Methanobrevibacter_A smithii_A	ERS608526	ERP008729	Austria	Europe	ftp://ftp.ebi.ac.uk/pub/databases/metagenomics/mgnify_genomes/human-gut/v1.0/all_genomes/MGYG-HGUT-024/MGYG-HGUT-02446/genomes1/GUT_GENOME093244.gff.gz
GUT_GENOME093513	FengQ_2015__SID530185__bin.22	CIBIO	MAG	1739586	6	1099905	31.18	100	0	0.04	0	0	0	20	NA	GUT_GENOME132205	MGYG-HGUT-02163	d__Archaea;p__Euryarchaeota;c__Methanobacteria;o__Methanobacteriales;f__Methanobacteriaceae;g__Methanobrevibacter_A;s__Methanobrevibacter_A smithii	ERS608534	ERP008729	Austria	Europe	ftp://ftp.ebi.ac.uk/pub/databases/metagenomics/mgnify_genomes/human-gut/v1.0/all_genomes/MGYG-HGUT-021/MGYG-HGUT-02163/genomes1/GUT_GENOME093513.gff.gz
GUT_GENOME093560	FengQ_2015__SID530215__bin.41	CIBIO	MAG	1151526	363	3460	28.86	68.45	0.8	0.81	0	0	0	6	NA	GUT_GENOME132206	MGYG-HGUT-02164	d__Archaea;p__Euryarchaeota;c__Methanobacteria;o__Methanobacteriales;f__Methanobacteriaceae;g__Methanosphaera;s__Methanosphaera stadtmanae	ERS608517	ERP008729	Austria	Europe	ftp://ftp.ebi.ac.uk/pub/databases/metagenomics/mgnify_genomes/human-gut/v1.0/all_genomes/MGYG-HGUT-021/MGYG-HGUT-02164/genomes1/GUT_GENOME093560.gff.gz
GUT_GENOME093561	FengQ_2015__SID530215__bin.48	CIBIO	MAG	1973894	37	101012	30.43	100	0	0.11	0	0	10.7	20	NA	GUT_GENOME143185	MGYG-HGUT-02446	d__Archaea;p__Euryarchaeota;c__Methanobacteria;o__Methanobacteriales;f__Methanobacteriaceae;g__Methanobrevibacter_A;s__Methanobrevibacter_A smithii_A	ERS608517	ERP008729	Austria	Europe	ftp://ftp.ebi.ac.uk/pub/databases/metagenomics/mgnify_genomes/human-gut/v1.0/all_genomes/MGYG-HGUT-024/MGYG-HGUT-02446/genomes1/GUT_GENOME093561.gff.gz
GUT_GENOME093679	FengQ_2015__SID530295__bin.45	CIBIO	MAG	1800778	16	255544	31.07	100	0.8	0.06	0	0	0	20	NA	GUT_GENOME132205	MGYG-HGUT-02163	d__Archaea;p__Euryarchaeota;c__Methanobacteria;o__Methanobacteriales;f__Methanobacteriaceae;g__Methanobrevibacter_A;s__Methanobrevibacter_A smithii	ERS608493	ERP008729	Austria	Europe	ftp://ftp.ebi.ac.uk/pub/databases/metagenomics/mgnify_genomes/human-gut/v1.0/all_genomes/MGYG-HGUT-021/MGYG-HGUT-02163/genomes1/GUT_GENOME093679.gff.gz
GUT_GENOME093728	FengQ_2015__SID530297__bin.46	CIBIO	MAG	892728	363	2443	29.53	59.01	1.6	1.12	0	0	0	5	NA	GUT_GENOME132206	MGYG-HGUT-02164	d__Archaea;p__Euryarchaeota;c__Methanobacteria;o__Methanobacteriales;f__Methanobacteriaceae;g__Methanosphaera;s__Methanosphaera stadtmanae	ERS608545	ERP008729	Austria	Europe	ftp://ftp.ebi.ac.uk/pub/databases/metagenomics/mgnify_genomes/human-gut/v1.0/all_genomes/MGYG-HGUT-021/MGYG-HGUT-02164/genomes1/GUT_GENOME093728.gff.gz
GUT_GENOME093912	FengQ_2015__SID530373__bin.70	CIBIO	MAG	1718358	9	284733	31.06	100	0	0.06	0	0	0	20	NA	GUT_GENOME132205	MGYG-HGUT-02163	d__Archaea;p__Euryarchaeota;c__Methanobacteria;o__Methanobacteriales;f__Methanobacteriaceae;g__Methanobrevibacter_A;s__Methanobrevibacter_A smithii	ERS608583	ERP008729	Austria	Europe	ftp://ftp.ebi.ac.uk/pub/databases/metagenomics/mgnify_genomes/human-gut/v1.0/all_genomes/MGYG-HGUT-021/MGYG-HGUT-02163/genomes2/GUT_GENOME093912.gff.gz
GUT_GENOME094058	FengQ_2015__SID530450__bin.31	CIBIO	MAG	1904639	87	35383	30.36	100	0	0.13	0	0	0	20	NA	GUT_GENOME143185	MGYG-HGUT-02446	d__Archaea;p__Euryarchaeota;c__Methanobacteria;o__Methanobacteriales;f__Methanobacteriaceae;g__Methanobrevibacter_A;s__Methanobrevibacter_A smithii_A	ERS608568	ERP008729	Austria	Europe	ftp://ftp.ebi.ac.uk/pub/databases/metagenomics/mgnify_genomes/human-gut/v1.0/all_genomes/MGYG-HGUT-024/MGYG-HGUT-02446/genomes1/GUT_GENOME094058.gff.gz
GUT_GENOME094117	FengQ_2015__SID530451__bin.89	CIBIO	MAG	811443	9	88064	31.6	55.2	0	0.06	0	0	0	15	NA	GUT_GENOME132205	MGYG-HGUT-02163	d__Archaea;p__Euryarchaeota;c__Methanobacteria;o__Methanobacteriales;f__Methanobacteriaceae;g__Methanobrevibacter_A;s__Methanobrevibacter_A smithii	ERS608510	ERP008729	Austria	Europe	ftp://ftp.ebi.ac.uk/pub/databases/metagenomics/mgnify_genomes/human-gut/v1.0/all_genomes/MGYG-HGUT-021/MGYG-HGUT-02163/genomes2/GUT_GENOME094117.gff.gz
GUT_GENOME094182	FengQ_2015__SID530600__bin.69	CIBIO	MAG	1048471	25	49693	29.94	53.66	0	0.07	0	0	0	9	NA	GUT_GENOME143185	MGYG-HGUT-02446	d__Archaea;p__Euryarchaeota;c__Methanobacteria;o__Methanobacteriales;f__Methanobacteriaceae;g__Methanobrevibacter_A;s__Methanobrevibacter_A smithii_A	ERS608535	ERP008729	Austria	Europe	ftp://ftp.ebi.ac.uk/pub/databases/metagenomics/mgnify_genomes/human-gut/v1.0/all_genomes/MGYG-HGUT-024/MGYG-HGUT-02446/genomes1/GUT_GENOME094182.gff.gz
GUT_GENOME094216	FengQ_2015__SID530623__bin.51	CIBIO	MAG	1676981	92	31530	31.29	99.2	0	0.04	0	0	0	20	NA	GUT_GENOME132205	MGYG-HGUT-02163	d__Archaea;p__Euryarchaeota;c__Methanobacteria;o__Methanobacteriales;f__Methanobacteriaceae;g__Methanobrevibacter_A;s__Methanobrevibacter_A smithii	ERS608569	ERP008729	Austria	Europe	ftp://ftp.ebi.ac.uk/pub/databases/metagenomics/mgnify_genomes/human-gut/v1.0/all_genomes/MGYG-HGUT-021/MGYG-HGUT-02163/genomes1/GUT_GENOME094216.gff.gz
GUT_GENOME094374	FengQ_2015__SID530840__bin.23	CIBIO	MAG	1795388	21	174221	30.93	100	0	0.05	0	0	0	20	NA	GUT_GENOME132205	MGYG-HGUT-02163	d__Archaea;p__Euryarchaeota;c__Methanobacteria;o__Methanobacteriales;f__Methanobacteriaceae;g__Methanobrevibacter_A;s__Methanobrevibacter_A smithii	ERS608574	ERP008729	Austria	Europe	ftp://ftp.ebi.ac.uk/pub/databases/metagenomics/mgnify_genomes/human-gut/v1.0/all_genomes/MGYG-HGUT-021/MGYG-HGUT-02163/genomes1/GUT_GENOME094374.gff.gz
GUT_GENOME094496	FengQ_2015__SID531128__bin.24	CIBIO	MAG	1790482	204	11929	31.49	98	0.8	0.06	0	99.8	99.5	19	NA	GUT_GENOME132205	MGYG-HGUT-02163	d__Archaea;p__Euryarchaeota;c__Methanobacteria;o__Methanobacteriales;f__Methanobacteriaceae;g__Methanobrevibacter_A;s__Methanobrevibacter_A smithii	ERS608610	ERP008729	Austria	Europe	ftp://ftp.ebi.ac.uk/pub/databases/metagenomics/mgnify_genomes/human-gut/v1.0/all_genomes/MGYG-HGUT-021/MGYG-HGUT-02163/genomes1/GUT_GENOME094496.gff.gz
GUT_GENOME094686	FengQ_2015__SID531352__bin.50	CIBIO	MAG	1867911	26	88797	30.3	100	0	0.09	0	0	0	20	NA	GUT_GENOME143185	MGYG-HGUT-02446	d__Archaea;p__Euryarchaeota;c__Methanobacteria;o__Methanobacteriales;f__Methanobacteriaceae;g__Methanobrevibacter_A;s__Methanobrevibacter_A smithii_A	ERS608615	ERP008729	Austria	Europe	ftp://ftp.ebi.ac.uk/pub/databases/metagenomics/mgnify_genomes/human-gut/v1.0/all_genomes/MGYG-HGUT-024/MGYG-HGUT-02446/genomes1/GUT_GENOME094686.gff.gz
GUT_GENOME094720	FengQ_2015__SID531382__bin.19	CIBIO	MAG	1805640	295	8157	30.7	98.4	0.8	0.29	0	99.8	99.5	18	NA	GUT_GENOME143185	MGYG-HGUT-02446	d__Archaea;p__Euryarchaeota;c__Methanobacteria;o__Methanobacteriales;f__Methanobacteriaceae;g__Methanobrevibacter_A;s__Methanobrevibacter_A smithii_A	ERS608596	ERP008729	Austria	Europe	ftp://ftp.ebi.ac.uk/pub/databases/metagenomics/mgnify_genomes/human-gut/v1.0/all_genomes/MGYG-HGUT-024/MGYG-HGUT-02446/genomes1/GUT_GENOME094720.gff.gz
GUT_GENOME094853	FengQ_2015__SID531663__bin.28	CIBIO	MAG	872359	11	205025	30.87	50.4	0	0.15	0	0	0	14	NA	GUT_GENOME143185	MGYG-HGUT-02446	d__Archaea;p__Euryarchaeota;c__Methanobacteria;o__Methanobacteriales;f__Methanobacteriaceae;g__Methanobrevibacter_A;s__Methanobrevibacter_A smithii_A	ERS631834	ERP008729	Austria	Europe	ftp://ftp.ebi.ac.uk/pub/databases/metagenomics/mgnify_genomes/human-gut/v1.0/all_genomes/MGYG-HGUT-024/MGYG-HGUT-02446/genomes1/GUT_GENOME094853.gff.gz
GUT_GENOME095081	FengQ_2015__SID532802__bin.68	CIBIO	MAG	1287577	315	5034	31.57	72.13	0	0.86	0	0	0	14	NA	GUT_GENOME132205	MGYG-HGUT-02163	d__Archaea;p__Euryarchaeota;c__Methanobacteria;o__Methanobacteriales;f__Methanobacteriaceae;g__Methanobrevibacter_A;s__Methanobrevibacter_A smithii	ERS631829	ERP008729	Austria	Europe	ftp://ftp.ebi.ac.uk/pub/databases/metagenomics/mgnify_genomes/human-gut/v1.0/all_genomes/MGYG-HGUT-021/MGYG-HGUT-02163/genomes2/GUT_GENOME095081.gff.gz
GUT_GENOME095171	FengQ_2015__SID532915__bin.68	CIBIO	MAG	1536741	8	305030	31.02	79.2	0	0.05	0	0	0	18	NA	GUT_GENOME132205	MGYG-HGUT-02163	d__Archaea;p__Euryarchaeota;c__Methanobacteria;o__Methanobacteriales;f__Methanobacteriaceae;g__Methanobrevibacter_A;s__Methanobrevibacter_A smithii	ERS631833	ERP008729	Austria	Europe	ftp://ftp.ebi.ac.uk/pub/databases/metagenomics/mgnify_genomes/human-gut/v1.0/all_genomes/MGYG-HGUT-021/MGYG-HGUT-02163/genomes2/GUT_GENOME095171.gff.gz
GUT_GENOME096906	GeversD_2014__SKBSTL024__bin.51	CIBIO	MAG	1815758	173	16663	30.46	100	0.06	0.02	0	0	0	20	NA	GUT_GENOME143185	MGYG-HGUT-02446	d__Archaea;p__Euryarchaeota;c__Methanobacteria;o__Methanobacteriales;f__Methanobacteriaceae;g__Methanobrevibacter_A;s__Methanobrevibacter_A smithii_A	SRS584971	SRP040765	United States	North America	ftp://ftp.ebi.ac.uk/pub/databases/metagenomics/mgnify_genomes/human-gut/v1.0/all_genomes/MGYG-HGUT-024/MGYG-HGUT-02446/genomes1/GUT_GENOME096906.gff.gz
GUT_GENOME099122	HeQ_2017__SZAXPI029560-51__bin.44	CIBIO	MAG	1743002	28	118711	31.21	100	0	0.01	0	0	0	20	NA	GUT_GENOME132205	MGYG-HGUT-02163	d__Archaea;p__Euryarchaeota;c__Methanobacteria;o__Methanobacteriales;f__Methanobacteriaceae;g__Methanobrevibacter_A;s__Methanobrevibacter_A smithii	ERS1343393	ERP017091	China	Asia	ftp://ftp.ebi.ac.uk/pub/databases/metagenomics/mgnify_genomes/human-gut/v1.0/all_genomes/MGYG-HGUT-021/MGYG-HGUT-02163/genomes1/GUT_GENOME099122.gff.gz
GUT_GENOME100276	H_massiliense_CSTE01	NCBI	Isolate	3992144	29	244651	66.34	99.25	0	NA	93.28	99.86	99.4	20	GCF_001368915	GUT_GENOME100276	MGYG-HGUT-01639	d__Archaea;p__Halobacterota;c__Halobacteria;o__Halobacteriales;f__Haloferacaceae;g__Haloferax;s__Haloferax massiliensis	SAMEA3309464	PRJNA224116	NA	NA	ftp://ftp.ebi.ac.uk/pub/databases/metagenomics/mgnify_genomes/human-gut/v1.0/all_genomes/MGYG-HGUT-016/MGYG-HGUT-01639/genomes1/GUT_GENOME100276.gff.gz
GUT_GENOME100729	HMP_2012__SRS014235__bin.70	CIBIO	MAG	1255814	391	3670	30.88	77.51	0.86	0.15	0	0	10.1	15	NA	GUT_GENOME143185	MGYG-HGUT-02446	d__Archaea;p__Euryarchaeota;c__Methanobacteria;o__Methanobacteriales;f__Methanobacteriaceae;g__Methanobrevibacter_A;s__Methanobrevibacter_A smithii_A	SRS014235	SRP175119	United States	North America	ftp://ftp.ebi.ac.uk/pub/databases/metagenomics/mgnify_genomes/human-gut/v1.0/all_genomes/MGYG-HGUT-024/MGYG-HGUT-02446/genomes1/GUT_GENOME100729.gff.gz
GUT_GENOME100871	HMP_2012__SRS014923__bin.64	CIBIO	MAG	1728300	74	41937	31.11	100	0.8	0.02	0	0	0	20	NA	GUT_GENOME132205	MGYG-HGUT-02163	d__Archaea;p__Euryarchaeota;c__Methanobacteria;o__Methanobacteriales;f__Methanobacteriaceae;g__Methanobrevibacter_A;s__Methanobrevibacter_A smithii	SRS014923	SRP002163	United States	North America	ftp://ftp.ebi.ac.uk/pub/databases/metagenomics/mgnify_genomes/human-gut/v1.0/all_genomes/MGYG-HGUT-021/MGYG-HGUT-02163/genomes2/GUT_GENOME100871.gff.gz
GUT_GENOME100890	HMP_2012__SRS014979__bin.34	CIBIO	MAG	1998280	276	9137	31.17	94.13	4.8	0.07	0	0	0	20	NA	GUT_GENOME132205	MGYG-HGUT-02163	d__Archaea;p__Euryarchaeota;c__Methanobacteria;o__Methanobacteriales;f__Methanobacteriaceae;g__Methanobrevibacter_A;s__Methanobrevibacter_A smithii	SRS014979	SRP175119	United States	North America	ftp://ftp.ebi.ac.uk/pub/databases/metagenomics/mgnify_genomes/human-gut/v1.0/all_genomes/MGYG-HGUT-021/MGYG-HGUT-02163/genomes2/GUT_GENOME100890.gff.gz
GUT_GENOME102627	HMP_2012__SRS048870__bin.16	CIBIO	MAG	1763302	33	128061	41.41	98.79	0.81	0	92.44	99.86	99.03	20	NA	GUT_GENOME132202	MGYG-HGUT-02160	d__Archaea;p__Thermoplasmatota;c__Thermoplasmata;o__Methanomassiliicoccales;f__Methanomassiliicoccaceae;g__Methanomassiliicoccus_A;s__Methanomassiliicoccus_A intestinalis	SRS048870	SRP002163	United States	North America	ftp://ftp.ebi.ac.uk/pub/databases/metagenomics/mgnify_genomes/human-gut/v1.0/all_genomes/MGYG-HGUT-021/MGYG-HGUT-02160/genomes1/GUT_GENOME102627.gff.gz
GUT_GENOME103290	HMP_2012__SRS065504__bin.23	CIBIO	MAG	1538617	280	7444	41.24	84.83	2.42	0.01	92.44	0	24.88	20	NA	GUT_GENOME132202	MGYG-HGUT-02160	d__Archaea;p__Thermoplasmatota;c__Thermoplasmata;o__Methanomassiliicoccales;f__Methanomassiliicoccaceae;g__Methanomassiliicoccus_A;s__Methanomassiliicoccus_A intestinalis	SRS065504	SRP175119	United States	North America	ftp://ftp.ebi.ac.uk/pub/databases/metagenomics/mgnify_genomes/human-gut/v1.0/all_genomes/MGYG-HGUT-021/MGYG-HGUT-02160/genomes1/GUT_GENOME103290.gff.gz
GUT_GENOME103380	IjazUZ_2017__S128_a_WGS__bin.13	CIBIO	MAG	1637057	437	4167	32.09	80.7	1.2	0.1	0	0	0	17	NA	GUT_GENOME132205	MGYG-HGUT-02163	d__Archaea;p__Euryarchaeota;c__Methanobacteria;o__Methanobacteriales;f__Methanobacteriaceae;g__Methanobrevibacter_A;s__Methanobrevibacter_A smithii	ERS1491648	ERP020739	United Kingdom	Europe	ftp://ftp.ebi.ac.uk/pub/databases/metagenomics/mgnify_genomes/human-gut/v1.0/all_genomes/MGYG-HGUT-021/MGYG-HGUT-02163/genomes1/GUT_GENOME103380.gff.gz
GUT_GENOME103396	IjazUZ_2017__S138_a_WGS__bin.13	CIBIO	MAG	1711733	201	14964	31.34	98.13	1.6	0.08	0	97.83	0	20	NA	GUT_GENOME132205	MGYG-HGUT-02163	d__Archaea;p__Euryarchaeota;c__Methanobacteria;o__Methanobacteriales;f__Methanobacteriaceae;g__Methanobrevibacter_A;s__Methanobrevibacter_A smithii	ERS1491674	ERP020739	United Kingdom	Europe	ftp://ftp.ebi.ac.uk/pub/databases/metagenomics/mgnify_genomes/human-gut/v1.0/all_genomes/MGYG-HGUT-021/MGYG-HGUT-02163/genomes1/GUT_GENOME103396.gff.gz
GUT_GENOME103408	IjazUZ_2017__S140_a_WGS__bin.1	CIBIO	MAG	2160060	449	6396	31.25	96.4	2.4	0.06	0	98.71	0	16	NA	GUT_GENOME132205	MGYG-HGUT-02163	d__Archaea;p__Euryarchaeota;c__Methanobacteria;o__Methanobacteriales;f__Methanobacteriaceae;g__Methanobrevibacter_A;s__Methanobrevibacter_A smithii	ERS1491681	ERP020739	United Kingdom	Europe	ftp://ftp.ebi.ac.uk/pub/databases/metagenomics/mgnify_genomes/human-gut/v1.0/all_genomes/MGYG-HGUT-021/MGYG-HGUT-02163/genomes1/GUT_GENOME103408.gff.gz
GUT_GENOME103448	IjazUZ_2017__S154_a_WGS__bin.12	CIBIO	MAG	1669730	237	10316	31.38	96.4	1.6	0.06	0	0	0	20	NA	GUT_GENOME132205	MGYG-HGUT-02163	d__Archaea;p__Euryarchaeota;c__Methanobacteria;o__Methanobacteriales;f__Methanobacteriaceae;g__Methanobrevibacter_A;s__Methanobrevibacter_A smithii	ERS1491728	ERP020739	United Kingdom	Europe	ftp://ftp.ebi.ac.uk/pub/databases/metagenomics/mgnify_genomes/human-gut/v1.0/all_genomes/MGYG-HGUT-021/MGYG-HGUT-02163/genomes2/GUT_GENOME103448.gff.gz
GUT_GENOME103466	IjazUZ_2017__S159_a_WGS__bin.29	CIBIO	MAG	1731029	277	8512	30.62	97.33	0.8	0.1	0	0	0	18	NA	GUT_GENOME143185	MGYG-HGUT-02446	d__Archaea;p__Euryarchaeota;c__Methanobacteria;o__Methanobacteriales;f__Methanobacteriaceae;g__Methanobrevibacter_A;s__Methanobrevibacter_A smithii_A	ERS1491743	ERP020739	United Kingdom	Europe	ftp://ftp.ebi.ac.uk/pub/databases/metagenomics/mgnify_genomes/human-gut/v1.0/all_genomes/MGYG-HGUT-024/MGYG-HGUT-02446/genomes1/GUT_GENOME103466.gff.gz
GUT_GENOME103491	IjazUZ_2017__S166_a_WGS__bin.6	CIBIO	MAG	1385350	405	3814	31	84.17	1.53	0.07	0	0	0	15	NA	GUT_GENOME143185	MGYG-HGUT-02446	d__Archaea;p__Euryarchaeota;c__Methanobacteria;o__Methanobacteriales;f__Methanobacteriaceae;g__Methanobrevibacter_A;s__Methanobrevibacter_A smithii_A	ERS1491767	ERP020739	United Kingdom	Europe	ftp://ftp.ebi.ac.uk/pub/databases/metagenomics/mgnify_genomes/human-gut/v1.0/all_genomes/MGYG-HGUT-024/MGYG-HGUT-02446/genomes1/GUT_GENOME103491.gff.gz
GUT_GENOME103553	IjazUZ_2017__S43_a_WGS__bin.8	CIBIO	MAG	1853104	57	53446	30.24	99.73	0	0.09	0	0	0	20	NA	GUT_GENOME143185	MGYG-HGUT-02446	d__Archaea;p__Euryarchaeota;c__Methanobacteria;o__Methanobacteriales;f__Methanobacteriaceae;g__Methanobrevibacter_A;s__Methanobrevibacter_A smithii_A	ERS1491406	ERP020739	United Kingdom	Europe	ftp://ftp.ebi.ac.uk/pub/databases/metagenomics/mgnify_genomes/human-gut/v1.0/all_genomes/MGYG-HGUT-024/MGYG-HGUT-02446/genomes1/GUT_GENOME103553.gff.gz
GUT_GENOME103637	IjazUZ_2017__S67_a_WGS__bin.10	CIBIO	MAG	1810511	168	16366	31.11	99.73	3.72	0.09	0	0	99.5	18	NA	GUT_GENOME132205	MGYG-HGUT-02163	d__Archaea;p__Euryarchaeota;c__Methanobacteria;o__Methanobacteriales;f__Methanobacteriaceae;g__Methanobrevibacter_A;s__Methanobrevibacter_A smithii	ERS1491486	ERP020739	United Kingdom	Europe	ftp://ftp.ebi.ac.uk/pub/databases/metagenomics/mgnify_genomes/human-gut/v1.0/all_genomes/MGYG-HGUT-021/MGYG-HGUT-02163/genomes2/GUT_GENOME103637.gff.gz
GUT_GENOME103665	IjazUZ_2017__S80_a_WGS__bin.1	CIBIO	MAG	1868903	390	6484	30.74	96.53	1.6	0.08	0	99.8	0	18	NA	GUT_GENOME143185	MGYG-HGUT-02446	d__Archaea;p__Euryarchaeota;c__Methanobacteria;o__Methanobacteriales;f__Methanobacteriaceae;g__Methanobrevibacter_A;s__Methanobrevibacter_A smithii_A	ERS1491523	ERP020739	United Kingdom	Europe	ftp://ftp.ebi.ac.uk/pub/databases/metagenomics/mgnify_genomes/human-gut/v1.0/all_genomes/MGYG-HGUT-024/MGYG-HGUT-02446/genomes1/GUT_GENOME103665.gff.gz
GUT_GENOME103718	IMG_2534682115	PATRIC/IMG	Isolate	3427415	41	148631	68.01	99.3	0.38	NA	94.96	99.86	99.5	20	2534682115	GUT_GENOME103718	MGYG-HGUT-01693	d__Archaea;p__Halobacterota;c__Halobacteria;o__Halobacteriales;f__Haloferacaceae;g__Halorubrum;s__Halorubrum lipolyticum	SAMN02471632	PRJNA174918	Canada	North America	ftp://ftp.ebi.ac.uk/pub/databases/metagenomics/mgnify_genomes/human-gut/v1.0/all_genomes/MGYG-HGUT-016/MGYG-HGUT-01693/genomes1/GUT_GENOME103718.gff.gz
GUT_GENOME103874	IMG_643886215	PATRIC/IMG	Isolate	1709899	21	186850	31.19	100	0	NA	0	0	0	20	643886215	GUT_GENOME132205	MGYG-HGUT-02163	d__Archaea;p__Euryarchaeota;c__Methanobacteria;o__Methanobacteriales;f__Methanobacteriaceae;g__Methanobrevibacter_A;s__Methanobrevibacter_A smithii	SAMN00008834	PRJNA29303	United States	North America	ftp://ftp.ebi.ac.uk/pub/databases/metagenomics/mgnify_genomes/human-gut/v1.0/all_genomes/MGYG-HGUT-021/MGYG-HGUT-02163/genomes1/GUT_GENOME103874.gff.gz
GUT_GENOME103957	KarlssonFH_2013__S126__bin.6	CIBIO	MAG	1734997	95	29056	31.27	98.4	0	0.12	0	0	10.94	19	NA	GUT_GENOME132205	MGYG-HGUT-02163	d__Archaea;p__Euryarchaeota;c__Methanobacteria;o__Methanobacteriales;f__Methanobacteriaceae;g__Methanobrevibacter_A;s__Methanobrevibacter_A smithii	ERS235616	ERP002469	Germany	Europe	ftp://ftp.ebi.ac.uk/pub/databases/metagenomics/mgnify_genomes/human-gut/v1.0/all_genomes/MGYG-HGUT-021/MGYG-HGUT-02163/genomes1/GUT_GENOME103957.gff.gz
GUT_GENOME103988	KarlssonFH_2013__S131__bin.6	CIBIO	MAG	1818001	57	59898	31.04	100	0	0.08	0	0	0	20	NA	GUT_GENOME132205	MGYG-HGUT-02163	d__Archaea;p__Euryarchaeota;c__Methanobacteria;o__Methanobacteriales;f__Methanobacteriaceae;g__Methanobrevibacter_A;s__Methanobrevibacter_A smithii	ERS235618	ERP002469	Sweden	Europe	ftp://ftp.ebi.ac.uk/pub/databases/metagenomics/mgnify_genomes/human-gut/v1.0/all_genomes/MGYG-HGUT-021/MGYG-HGUT-02163/genomes1/GUT_GENOME103988.gff.gz
GUT_GENOME103991	KarlssonFH_2013__S137__bin.1	CIBIO	MAG	1477588	489	3334	32.09	80.45	0	0.2	92.44	0	8.03	12	NA	GUT_GENOME132205	MGYG-HGUT-02163	d__Archaea;p__Euryarchaeota;c__Methanobacteria;o__Methanobacteriales;f__Methanobacteriaceae;g__Methanobrevibacter_A;s__Methanobrevibacter_A smithii	ERS235632	ERP002469	Sweden	Europe	ftp://ftp.ebi.ac.uk/pub/databases/metagenomics/mgnify_genomes/human-gut/v1.0/all_genomes/MGYG-HGUT-021/MGYG-HGUT-02163/genomes2/GUT_GENOME103991.gff.gz
GUT_GENOME104028	KarlssonFH_2013__S144__bin.24	CIBIO	MAG	1850106	48	85265	30.31	100	0	0.11	0	0	0	20	NA	GUT_GENOME143185	MGYG-HGUT-02446	d__Archaea;p__Euryarchaeota;c__Methanobacteria;o__Methanobacteriales;f__Methanobacteriaceae;g__Methanobrevibacter_A;s__Methanobrevibacter_A smithii_A	ERS235621	ERP002469	Sweden	Europe	ftp://ftp.ebi.ac.uk/pub/databases/metagenomics/mgnify_genomes/human-gut/v1.0/all_genomes/MGYG-HGUT-024/MGYG-HGUT-02446/genomes1/GUT_GENOME104028.gff.gz
GUT_GENOME104204	KarlssonFH_2013__S193__bin.6	CIBIO	MAG	1805329	103	34853	31.01	100	0	0.12	0	0	0	20	NA	GUT_GENOME132205	MGYG-HGUT-02163	d__Archaea;p__Euryarchaeota;c__Methanobacteria;o__Methanobacteriales;f__Methanobacteriaceae;g__Methanobrevibacter_A;s__Methanobrevibacter_A smithii	ERS235628	ERP002469	Sweden	Europe	ftp://ftp.ebi.ac.uk/pub/databases/metagenomics/mgnify_genomes/human-gut/v1.0/all_genomes/MGYG-HGUT-021/MGYG-HGUT-02163/genomes2/GUT_GENOME104204.gff.gz
GUT_GENOME104260	KarlssonFH_2013__S198__bin.20	CIBIO	MAG	1748987	394	5822	30.66	93.44	2.99	0.42	0	0	0	20	NA	GUT_GENOME143185	MGYG-HGUT-02446	d__Archaea;p__Euryarchaeota;c__Methanobacteria;o__Methanobacteriales;f__Methanobacteriaceae;g__Methanobrevibacter_A;s__Methanobrevibacter_A smithii_A	ERS235631	ERP002469	Sweden	Europe	ftp://ftp.ebi.ac.uk/pub/databases/metagenomics/mgnify_genomes/human-gut/v1.0/all_genomes/MGYG-HGUT-024/MGYG-HGUT-02446/genomes1/GUT_GENOME104260.gff.gz
GUT_GENOME104278	KarlssonFH_2013__S200__bin.25	CIBIO	MAG	1732332	41	62083	31.11	96.8	0	0.05	0	21.06	32.94	20	NA	GUT_GENOME132205	MGYG-HGUT-02163	d__Archaea;p__Euryarchaeota;c__Methanobacteria;o__Methanobacteriales;f__Methanobacteriaceae;g__Methanobrevibacter_A;s__Methanobrevibacter_A smithii	ERS235592	ERP002469	Sweden	Europe	ftp://ftp.ebi.ac.uk/pub/databases/metagenomics/mgnify_genomes/human-gut/v1.0/all_genomes/MGYG-HGUT-021/MGYG-HGUT-02163/genomes2/GUT_GENOME104278.gff.gz
GUT_GENOME104324	KarlssonFH_2013__S224__bin.27	CIBIO	MAG	1218927	109	19692	31.68	85.33	1.6	0.15	0	0	0	17	NA	GUT_GENOME132205	MGYG-HGUT-02163	d__Archaea;p__Euryarchaeota;c__Methanobacteria;o__Methanobacteriales;f__Methanobacteriaceae;g__Methanobrevibacter_A;s__Methanobrevibacter_A smithii	ERS235594	ERP002469	Sweden	Europe	ftp://ftp.ebi.ac.uk/pub/databases/metagenomics/mgnify_genomes/human-gut/v1.0/all_genomes/MGYG-HGUT-021/MGYG-HGUT-02163/genomes2/GUT_GENOME104324.gff.gz
GUT_GENOME104378	KarlssonFH_2013__S231__bin.30	CIBIO	MAG	1782302	28	114251	30.49	100	0	0.09	0	0	0	20	NA	GUT_GENOME143185	MGYG-HGUT-02446	d__Archaea;p__Euryarchaeota;c__Methanobacteria;o__Methanobacteriales;f__Methanobacteriaceae;g__Methanobrevibacter_A;s__Methanobrevibacter_A smithii_A	ERS235598	ERP002469	Sweden	Europe	ftp://ftp.ebi.ac.uk/pub/databases/metagenomics/mgnify_genomes/human-gut/v1.0/all_genomes/MGYG-HGUT-024/MGYG-HGUT-02446/genomes1/GUT_GENOME104378.gff.gz
GUT_GENOME104403	KarlssonFH_2013__S239__bin.9	CIBIO	MAG	1573611	76	41739	31.41	96.8	0	0.11	0	59.31	10.7	20	NA	GUT_GENOME132205	MGYG-HGUT-02163	d__Archaea;p__Euryarchaeota;c__Methanobacteria;o__Methanobacteriales;f__Methanobacteriaceae;g__Methanobrevibacter_A;s__Methanobrevibacter_A smithii	ERS235600	ERP002469	Sweden	Europe	ftp://ftp.ebi.ac.uk/pub/databases/metagenomics/mgnify_genomes/human-gut/v1.0/all_genomes/MGYG-HGUT-021/MGYG-HGUT-02163/genomes1/GUT_GENOME104403.gff.gz
GUT_GENOME104481	KarlssonFH_2013__S263__bin.1	CIBIO	MAG	1088503	7	243657	31.02	55.2	0	0.08	0	0	0	13	NA	GUT_GENOME132205	MGYG-HGUT-02163	d__Archaea;p__Euryarchaeota;c__Methanobacteria;o__Methanobacteriales;f__Methanobacteriaceae;g__Methanobrevibacter_A;s__Methanobrevibacter_A smithii	ERS235605	ERP002469	Sweden	Europe	ftp://ftp.ebi.ac.uk/pub/databases/metagenomics/mgnify_genomes/human-gut/v1.0/all_genomes/MGYG-HGUT-021/MGYG-HGUT-02163/genomes1/GUT_GENOME104481.gff.gz
GUT_GENOME104546	KarlssonFH_2013__S278__bin.26	CIBIO	MAG	1380736	267	6116	31.99	75	0.4	0.22	0	0	0	18	NA	GUT_GENOME132205	MGYG-HGUT-02163	d__Archaea;p__Euryarchaeota;c__Methanobacteria;o__Methanobacteriales;f__Methanobacteriaceae;g__Methanobrevibacter_A;s__Methanobrevibacter_A smithii	ERS235609	ERP002469	Norway	Europe	ftp://ftp.ebi.ac.uk/pub/databases/metagenomics/mgnify_genomes/human-gut/v1.0/all_genomes/MGYG-HGUT-021/MGYG-HGUT-02163/genomes1/GUT_GENOME104546.gff.gz
GUT_GENOME104724	KarlssonFH_2013__S330__bin.12	CIBIO	MAG	1129868	106	13925	31.45	83.33	0.16	0.14	0	0	0	18	NA	GUT_GENOME143185	MGYG-HGUT-02446	d__Archaea;p__Euryarchaeota;c__Methanobacteria;o__Methanobacteriales;f__Methanobacteriaceae;g__Methanobrevibacter_A;s__Methanobrevibacter_A smithii_A	ERS235501	ERP002469	Sweden	Europe	ftp://ftp.ebi.ac.uk/pub/databases/metagenomics/mgnify_genomes/human-gut/v1.0/all_genomes/MGYG-HGUT-024/MGYG-HGUT-02446/genomes1/GUT_GENOME104724.gff.gz
GUT_GENOME104744	KarlssonFH_2013__S332__bin.18	CIBIO	MAG	1763285	39	71303	31.01	100	0	0.08	0	0	0	20	NA	GUT_GENOME132205	MGYG-HGUT-02163	d__Archaea;p__Euryarchaeota;c__Methanobacteria;o__Methanobacteriales;f__Methanobacteriaceae;g__Methanobrevibacter_A;s__Methanobrevibacter_A smithii	ERS235502	ERP002469	Sweden	Europe	ftp://ftp.ebi.ac.uk/pub/databases/metagenomics/mgnify_genomes/human-gut/v1.0/all_genomes/MGYG-HGUT-021/MGYG-HGUT-02163/genomes1/GUT_GENOME104744.gff.gz
GUT_GENOME104819	KarlssonFH_2013__S350__bin.15	CIBIO	MAG	1390700	16	170715	30.82	84	0	0.13	0	0	0	18	NA	GUT_GENOME143185	MGYG-HGUT-02446	d__Archaea;p__Euryarchaeota;c__Methanobacteria;o__Methanobacteriales;f__Methanobacteriaceae;g__Methanobrevibacter_A;s__Methanobrevibacter_A smithii_A	ERS235507	ERP002469	Sweden	Europe	ftp://ftp.ebi.ac.uk/pub/databases/metagenomics/mgnify_genomes/human-gut/v1.0/all_genomes/MGYG-HGUT-024/MGYG-HGUT-02446/genomes1/GUT_GENOME104819.gff.gz
GUT_GENOME104888	KarlssonFH_2013__S365__bin.31	CIBIO	MAG	1867369	43	68521	30.36	100	0	0.13	0	0	0	20	NA	GUT_GENOME143185	MGYG-HGUT-02446	d__Archaea;p__Euryarchaeota;c__Methanobacteria;o__Methanobacteriales;f__Methanobacteriaceae;g__Methanobrevibacter_A;s__Methanobrevibacter_A smithii_A	ERS235511	ERP002469	Sweden	Europe	ftp://ftp.ebi.ac.uk/pub/databases/metagenomics/mgnify_genomes/human-gut/v1.0/all_genomes/MGYG-HGUT-024/MGYG-HGUT-02446/genomes1/GUT_GENOME104888.gff.gz
GUT_GENOME104972	KarlssonFH_2013__S380__bin.27	CIBIO	MAG	1216439	369	3618	32.26	71.67	1.94	0.69	0	99.8	99.5	15	NA	GUT_GENOME132205	MGYG-HGUT-02163	d__Archaea;p__Euryarchaeota;c__Methanobacteria;o__Methanobacteriales;f__Methanobacteriaceae;g__Methanobrevibacter_A;s__Methanobrevibacter_A smithii	ERS235516	ERP002469	Sweden	Europe	ftp://ftp.ebi.ac.uk/pub/databases/metagenomics/mgnify_genomes/human-gut/v1.0/all_genomes/MGYG-HGUT-021/MGYG-HGUT-02163/genomes1/GUT_GENOME104972.gff.gz
GUT_GENOME104988	KarlssonFH_2013__S381__bin.4	CIBIO	MAG	1757905	16	218041	31.17	100	0	0.05	0	0	99.5	20	NA	GUT_GENOME132205	MGYG-HGUT-02163	d__Archaea;p__Euryarchaeota;c__Methanobacteria;o__Methanobacteriales;f__Methanobacteriaceae;g__Methanobrevibacter_A;s__Methanobrevibacter_A smithii	ERS235517	ERP002469	Sweden	Europe	ftp://ftp.ebi.ac.uk/pub/databases/metagenomics/mgnify_genomes/human-gut/v1.0/all_genomes/MGYG-HGUT-021/MGYG-HGUT-02163/genomes2/GUT_GENOME104988.gff.gz
GUT_GENOME105044	KarlssonFH_2013__S397__bin.15	CIBIO	MAG	1750343	55	50198	31.13	100	0	0.1	0	99.8	99.5	20	NA	GUT_GENOME132205	MGYG-HGUT-02163	d__Archaea;p__Euryarchaeota;c__Methanobacteria;o__Methanobacteriales;f__Methanobacteriaceae;g__Methanobrevibacter_A;s__Methanobrevibacter_A smithii	ERS235522	ERP002469	Sweden	Europe	ftp://ftp.ebi.ac.uk/pub/databases/metagenomics/mgnify_genomes/human-gut/v1.0/all_genomes/MGYG-HGUT-021/MGYG-HGUT-02163/genomes1/GUT_GENOME105044.gff.gz
GUT_GENOME105213	KarlssonFH_2013__S436__bin.16	CIBIO	MAG	745205	7	135489	31.65	52	0	0.03	0	0	0	15	NA	GUT_GENOME132205	MGYG-HGUT-02163	d__Archaea;p__Euryarchaeota;c__Methanobacteria;o__Methanobacteriales;f__Methanobacteriaceae;g__Methanobrevibacter_A;s__Methanobrevibacter_A smithii	ERS235530	ERP002469	Sweden	Europe	ftp://ftp.ebi.ac.uk/pub/databases/metagenomics/mgnify_genomes/human-gut/v1.0/all_genomes/MGYG-HGUT-021/MGYG-HGUT-02163/genomes1/GUT_GENOME105213.gff.gz
GUT_GENOME105435	KarlssonFH_2013__S458__bin.9	CIBIO	MAG	1799388	41	70169	30.95	100	0	0.08	0	0	0	20	NA	GUT_GENOME132205	MGYG-HGUT-02163	d__Archaea;p__Euryarchaeota;c__Methanobacteria;o__Methanobacteriales;f__Methanobacteriaceae;g__Methanobrevibacter_A;s__Methanobrevibacter_A smithii	ERS235537	ERP002469	Sweden	Europe	ftp://ftp.ebi.ac.uk/pub/databases/metagenomics/mgnify_genomes/human-gut/v1.0/all_genomes/MGYG-HGUT-021/MGYG-HGUT-02163/genomes2/GUT_GENOME105435.gff.gz
GUT_GENOME105440	KarlssonFH_2013__S462__bin.1	CIBIO	MAG	1311608	357	4219	31.58	72.8	0	0.65	0	0	0	18	NA	GUT_GENOME132205	MGYG-HGUT-02163	d__Archaea;p__Euryarchaeota;c__Methanobacteria;o__Methanobacteriales;f__Methanobacteriaceae;g__Methanobrevibacter_A;s__Methanobrevibacter_A smithii	ERS235538	ERP002469	Sweden	Europe	ftp://ftp.ebi.ac.uk/pub/databases/metagenomics/mgnify_genomes/human-gut/v1.0/all_genomes/MGYG-HGUT-021/MGYG-HGUT-02163/genomes1/GUT_GENOME105440.gff.gz
GUT_GENOME105688	KarlssonFH_2013__S487__bin.14	CIBIO	MAG	950857	106	12174	28.61	62.4	0	0.48	0	0	0	14	NA	GUT_GENOME132206	MGYG-HGUT-02164	d__Archaea;p__Euryarchaeota;c__Methanobacteria;o__Methanobacteriales;f__Methanobacteriaceae;g__Methanosphaera;s__Methanosphaera stadtmanae	ERS235547	ERP002469	Sweden	Europe	ftp://ftp.ebi.ac.uk/pub/databases/metagenomics/mgnify_genomes/human-gut/v1.0/all_genomes/MGYG-HGUT-021/MGYG-HGUT-02164/genomes1/GUT_GENOME105688.gff.gz
GUT_GENOME105707	KarlssonFH_2013__S487__bin.41	CIBIO	MAG	1737064	29	85114	31.18	100	0	0.06	0	0	0	20	NA	GUT_GENOME132205	MGYG-HGUT-02163	d__Archaea;p__Euryarchaeota;c__Methanobacteria;o__Methanobacteriales;f__Methanobacteriaceae;g__Methanobrevibacter_A;s__Methanobrevibacter_A smithii	ERS235547	ERP002469	Sweden	Europe	ftp://ftp.ebi.ac.uk/pub/databases/metagenomics/mgnify_genomes/human-gut/v1.0/all_genomes/MGYG-HGUT-021/MGYG-HGUT-02163/genomes1/GUT_GENOME105707.gff.gz
GUT_GENOME105747	KarlssonFH_2013__S488__bin.58	CIBIO	MAG	1787943	45	76592	31.08	100	0	0.07	0	0	0	20	NA	GUT_GENOME132205	MGYG-HGUT-02163	d__Archaea;p__Euryarchaeota;c__Methanobacteria;o__Methanobacteriales;f__Methanobacteriaceae;g__Methanobrevibacter_A;s__Methanobrevibacter_A smithii	ERS235548	ERP002469	Sweden	Europe	ftp://ftp.ebi.ac.uk/pub/databases/metagenomics/mgnify_genomes/human-gut/v1.0/all_genomes/MGYG-HGUT-021/MGYG-HGUT-02163/genomes1/GUT_GENOME105747.gff.gz
GUT_GENOME105803	KarlssonFH_2013__S497__bin.51	CIBIO	MAG	1783516	40	87462	30.99	100	0	0.07	0	0	0	20	NA	GUT_GENOME132205	MGYG-HGUT-02163	d__Archaea;p__Euryarchaeota;c__Methanobacteria;o__Methanobacteriales;f__Methanobacteriaceae;g__Methanobrevibacter_A;s__Methanobrevibacter_A smithii	ERS235550	ERP002469	Sweden	Europe	ftp://ftp.ebi.ac.uk/pub/databases/metagenomics/mgnify_genomes/human-gut/v1.0/all_genomes/MGYG-HGUT-021/MGYG-HGUT-02163/genomes1/GUT_GENOME105803.gff.gz
GUT_GENOME105868	KarlssonFH_2013__S524__bin.66	CIBIO	MAG	884004	13	70961	31.02	56.8	0	0.1	0	0	0	16	NA	GUT_GENOME143185	MGYG-HGUT-02446	d__Archaea;p__Euryarchaeota;c__Methanobacteria;o__Methanobacteriales;f__Methanobacteriaceae;g__Methanobrevibacter_A;s__Methanobrevibacter_A smithii_A	ERS235553	ERP002469	Sweden	Europe	ftp://ftp.ebi.ac.uk/pub/databases/metagenomics/mgnify_genomes/human-gut/v1.0/all_genomes/MGYG-HGUT-024/MGYG-HGUT-02446/genomes1/GUT_GENOME105868.gff.gz
GUT_GENOME105966	KarlssonFH_2013__S536__bin.61	CIBIO	MAG	1877518	85	54747	31.1	99.2	0	0.11	0	99.8	99.5	20	NA	GUT_GENOME132205	MGYG-HGUT-02163	d__Archaea;p__Euryarchaeota;c__Methanobacteria;o__Methanobacteriales;f__Methanobacteriaceae;g__Methanobrevibacter_A;s__Methanobrevibacter_A smithii	ERS235558	ERP002469	Sweden	Europe	ftp://ftp.ebi.ac.uk/pub/databases/metagenomics/mgnify_genomes/human-gut/v1.0/all_genomes/MGYG-HGUT-021/MGYG-HGUT-02163/genomes2/GUT_GENOME105966.gff.gz
GUT_GENOME105979	KarlssonFH_2013__S53__bin.22	CIBIO	MAG	1688510	190	12807	31.34	95.73	0.8	0.16	0	0	0	20	NA	GUT_GENOME132205	MGYG-HGUT-02163	d__Archaea;p__Euryarchaeota;c__Methanobacteria;o__Methanobacteriales;f__Methanobacteriaceae;g__Methanobrevibacter_A;s__Methanobrevibacter_A smithii	ERS235557	ERP002469	Sweden	Europe	ftp://ftp.ebi.ac.uk/pub/databases/metagenomics/mgnify_genomes/human-gut/v1.0/all_genomes/MGYG-HGUT-021/MGYG-HGUT-02163/genomes2/GUT_GENOME105979.gff.gz
GUT_GENOME106059	KarlssonFH_2013__S54__bin.28	CIBIO	MAG	1361321	8	342205	31.22	84.8	0	0.04	0	0	0	18	NA	GUT_GENOME132205	MGYG-HGUT-02163	d__Archaea;p__Euryarchaeota;c__Methanobacteria;o__Methanobacteriales;f__Methanobacteriaceae;g__Methanobrevibacter_A;s__Methanobrevibacter_A smithii	ERS235559	ERP002469	Sweden	Europe	ftp://ftp.ebi.ac.uk/pub/databases/metagenomics/mgnify_genomes/human-gut/v1.0/all_genomes/MGYG-HGUT-021/MGYG-HGUT-02163/genomes1/GUT_GENOME106059.gff.gz
GUT_GENOME106098	KarlssonFH_2013__S552__bin.17	CIBIO	MAG	1776776	278	9179	31.09	99.2	1.71	0.25	0	0	13.48	20	NA	GUT_GENOME132205	MGYG-HGUT-02163	d__Archaea;p__Euryarchaeota;c__Methanobacteria;o__Methanobacteriales;f__Methanobacteriaceae;g__Methanobrevibacter_A;s__Methanobrevibacter_A smithii	ERS235563	ERP002469	Sweden	Europe	ftp://ftp.ebi.ac.uk/pub/databases/metagenomics/mgnify_genomes/human-gut/v1.0/all_genomes/MGYG-HGUT-021/MGYG-HGUT-02163/genomes2/GUT_GENOME106098.gff.gz
GUT_GENOME106266	KarlssonFH_2013__S58__bin.16	CIBIO	MAG	1723219	102	25056	31.09	100	1.07	0.11	0	99.8	0	20	NA	GUT_GENOME132205	MGYG-HGUT-02163	d__Archaea;p__Euryarchaeota;c__Methanobacteria;o__Methanobacteriales;f__Methanobacteriaceae;g__Methanobrevibacter_A;s__Methanobrevibacter_A smithii	ERS235568	ERP002469	Iceland	Europe	ftp://ftp.ebi.ac.uk/pub/databases/metagenomics/mgnify_genomes/human-gut/v1.0/all_genomes/MGYG-HGUT-021/MGYG-HGUT-02163/genomes1/GUT_GENOME106266.gff.gz
GUT_GENOME106327	KarlssonFH_2013__S59__bin.18	CIBIO	MAG	1876820	59	65608	30.94	92.55	0	0.09	0	0	0	20	NA	GUT_GENOME132205	MGYG-HGUT-02163	d__Archaea;p__Euryarchaeota;c__Methanobacteria;o__Methanobacteriales;f__Methanobacteriaceae;g__Methanobrevibacter_A;s__Methanobrevibacter_A smithii	ERS235573	ERP002469	Sweden	Europe	ftp://ftp.ebi.ac.uk/pub/databases/metagenomics/mgnify_genomes/human-gut/v1.0/all_genomes/MGYG-HGUT-021/MGYG-HGUT-02163/genomes2/GUT_GENOME106327.gff.gz
GUT_GENOME106503	KarlssonFH_2013__S77__bin.39	CIBIO	MAG	1059137	95	19538	31.91	75.2	0	0.28	0	99.8	0	13	NA	GUT_GENOME132205	MGYG-HGUT-02163	d__Archaea;p__Euryarchaeota;c__Methanobacteria;o__Methanobacteriales;f__Methanobacteriaceae;g__Methanobrevibacter_A;s__Methanobrevibacter_A smithii	ERS235588	ERP002469	Sweden	Europe	ftp://ftp.ebi.ac.uk/pub/databases/metagenomics/mgnify_genomes/human-gut/v1.0/all_genomes/MGYG-HGUT-021/MGYG-HGUT-02163/genomes1/GUT_GENOME106503.gff.gz
GUT_GENOME106535	KarlssonFH_2013__S88__bin.21	CIBIO	MAG	1360030	26	106696	31.39	84.8	0	0.06	0	0	0	18	NA	GUT_GENOME132205	MGYG-HGUT-02163	d__Archaea;p__Euryarchaeota;c__Methanobacteria;o__Methanobacteriales;f__Methanobacteriaceae;g__Methanobrevibacter_A;s__Methanobrevibacter_A smithii	ERS235590	ERP002469	Sweden	Europe	ftp://ftp.ebi.ac.uk/pub/databases/metagenomics/mgnify_genomes/human-gut/v1.0/all_genomes/MGYG-HGUT-021/MGYG-HGUT-02163/genomes2/GUT_GENOME106535.gff.gz
GUT_GENOME107745	LeChatelierE_2013__MH0011__bin.22	CIBIO	MAG	1646774	274	7467	31.46	85.47	0.8	0.18	0	0	0	20	NA	GUT_GENOME132205	MGYG-HGUT-02163	d__Archaea;p__Euryarchaeota;c__Methanobacteria;o__Methanobacteriales;f__Methanobacteriaceae;g__Methanobrevibacter_A;s__Methanobrevibacter_A smithii	ERS328726	ERP003612	Denmark	Europe	ftp://ftp.ebi.ac.uk/pub/databases/metagenomics/mgnify_genomes/human-gut/v1.0/all_genomes/MGYG-HGUT-021/MGYG-HGUT-02163/genomes1/GUT_GENOME107745.gff.gz
GUT_GENOME107765	LeChatelierE_2013__MH0012__bin.24	CIBIO	MAG	1532123	29	84609	56.04	98.39	0	0.01	87.39	0	99.13	19	NA	GUT_GENOME143252	MGYG-HGUT-02456	d__Archaea;p__Thermoplasmatota;c__Thermoplasmata;o__Methanomassiliicoccales;f__Methanomethylophilaceae;g__Methanomethylophilus;s__Methanomethylophilus alvus	ERS328727	ERP003612	Denmark	Europe	ftp://ftp.ebi.ac.uk/pub/databases/metagenomics/mgnify_genomes/human-gut/v1.0/all_genomes/MGYG-HGUT-024/MGYG-HGUT-02456/genomes1/GUT_GENOME107765.gff.gz
GUT_GENOME107769	LeChatelierE_2013__MH0012__bin.30	CIBIO	MAG	1300693	385	3602	42.19	77.49	0.25	0.25	92.44	0	0	13	NA	GUT_GENOME132202	MGYG-HGUT-02160	d__Archaea;p__Thermoplasmatota;c__Thermoplasmata;o__Methanomassiliicoccales;f__Methanomassiliicoccaceae;g__Methanomassiliicoccus_A;s__Methanomassiliicoccus_A intestinalis	ERS328727	ERP003612	Denmark	Europe	ftp://ftp.ebi.ac.uk/pub/databases/metagenomics/mgnify_genomes/human-gut/v1.0/all_genomes/MGYG-HGUT-021/MGYG-HGUT-02160/genomes1/GUT_GENOME107769.gff.gz
GUT_GENOME109037	LeChatelierE_2013__MH0104__bin.10	CIBIO	MAG	1869584	171	19942	30.13	98.8	0.17	0.19	0	0	0	15	NA	GUT_GENOME143185	MGYG-HGUT-02446	d__Archaea;p__Euryarchaeota;c__Methanobacteria;o__Methanobacteriales;f__Methanobacteriaceae;g__Methanobrevibacter_A;s__Methanobrevibacter_A smithii_A	ERS328818	ERP003612	Denmark	Europe	ftp://ftp.ebi.ac.uk/pub/databases/metagenomics/mgnify_genomes/human-gut/v1.0/all_genomes/MGYG-HGUT-024/MGYG-HGUT-02446/genomes1/GUT_GENOME109037.gff.gz
GUT_GENOME109096	LeChatelierE_2013__MH0107__bin.35	CIBIO	MAG	1301767	291	5503	31.7	79.4	0	0.2	0	0	7.06	13	NA	GUT_GENOME132205	MGYG-HGUT-02163	d__Archaea;p__Euryarchaeota;c__Methanobacteria;o__Methanobacteriales;f__Methanobacteriaceae;g__Methanobrevibacter_A;s__Methanobrevibacter_A smithii	ERS328821	ERP003612	Denmark	Europe	ftp://ftp.ebi.ac.uk/pub/databases/metagenomics/mgnify_genomes/human-gut/v1.0/all_genomes/MGYG-HGUT-021/MGYG-HGUT-02163/genomes1/GUT_GENOME109096.gff.gz
GUT_GENOME109190	LeChatelierE_2013__MH0115__bin.18	CIBIO	MAG	1660959	157	18436	31.23	94.4	1.6	0.15	0	0	0	18	NA	GUT_GENOME132205	MGYG-HGUT-02163	d__Archaea;p__Euryarchaeota;c__Methanobacteria;o__Methanobacteriales;f__Methanobacteriaceae;g__Methanobrevibacter_A;s__Methanobrevibacter_A smithii	ERS328828	ERP003612	Denmark	Europe	ftp://ftp.ebi.ac.uk/pub/databases/metagenomics/mgnify_genomes/human-gut/v1.0/all_genomes/MGYG-HGUT-021/MGYG-HGUT-02163/genomes2/GUT_GENOME109190.gff.gz
GUT_GENOME109540	LeChatelierE_2013__MH0131__bin.32	CIBIO	MAG	1617105	102	25248	31.47	97.2	0	0.08	0	0	36.25	20	NA	GUT_GENOME132205	MGYG-HGUT-02163	d__Archaea;p__Euryarchaeota;c__Methanobacteria;o__Methanobacteriales;f__Methanobacteriaceae;g__Methanobrevibacter_A;s__Methanobrevibacter_A smithii	ERS328844	ERP003612	Denmark	Europe	ftp://ftp.ebi.ac.uk/pub/databases/metagenomics/mgnify_genomes/human-gut/v1.0/all_genomes/MGYG-HGUT-021/MGYG-HGUT-02163/genomes1/GUT_GENOME109540.gff.gz
GUT_GENOME109569	LeChatelierE_2013__MH0132__bin.40	CIBIO	MAG	1623530	32	100466	31.35	100	0	0.06	0	0	0	20	NA	GUT_GENOME132205	MGYG-HGUT-02163	d__Archaea;p__Euryarchaeota;c__Methanobacteria;o__Methanobacteriales;f__Methanobacteriaceae;g__Methanobrevibacter_A;s__Methanobrevibacter_A smithii	ERS328845	ERP003612	Denmark	Europe	ftp://ftp.ebi.ac.uk/pub/databases/metagenomics/mgnify_genomes/human-gut/v1.0/all_genomes/MGYG-HGUT-021/MGYG-HGUT-02163/genomes1/GUT_GENOME109569.gff.gz
GUT_GENOME110060	LeChatelierE_2013__MH0153__bin.36	CIBIO	MAG	1157446	234	5830	31.94	71.13	1.11	0.27	0	65.34	0	10	NA	GUT_GENOME132205	MGYG-HGUT-02163	d__Archaea;p__Euryarchaeota;c__Methanobacteria;o__Methanobacteriales;f__Methanobacteriaceae;g__Methanobrevibacter_A;s__Methanobrevibacter_A smithii	ERS328866	ERP003612	Denmark	Europe	ftp://ftp.ebi.ac.uk/pub/databases/metagenomics/mgnify_genomes/human-gut/v1.0/all_genomes/MGYG-HGUT-021/MGYG-HGUT-02163/genomes1/GUT_GENOME110060.gff.gz
GUT_GENOME110260	LeChatelierE_2013__MH0163__bin.9	CIBIO	MAG	1101689	391	2944	30.58	59.93	0.8	0.36	0	0	0	9	NA	GUT_GENOME143185	MGYG-HGUT-02446	d__Archaea;p__Euryarchaeota;c__Methanobacteria;o__Methanobacteriales;f__Methanobacteriaceae;g__Methanobrevibacter_A;s__Methanobrevibacter_A smithii_A	ERS328876	ERP003612	Denmark	Europe	ftp://ftp.ebi.ac.uk/pub/databases/metagenomics/mgnify_genomes/human-gut/v1.0/all_genomes/MGYG-HGUT-024/MGYG-HGUT-02446/genomes1/GUT_GENOME110260.gff.gz
GUT_GENOME111483	LeChatelierE_2013__MH0229__bin.55	CIBIO	MAG	1851241	78	41771	31.06	96.8	1.2	0.09	0	0	0	20	NA	GUT_GENOME132205	MGYG-HGUT-02163	d__Archaea;p__Euryarchaeota;c__Methanobacteria;o__Methanobacteriales;f__Methanobacteriaceae;g__Methanobrevibacter_A;s__Methanobrevibacter_A smithii	ERS328920	ERP003612	Denmark	Europe	ftp://ftp.ebi.ac.uk/pub/databases/metagenomics/mgnify_genomes/human-gut/v1.0/all_genomes/MGYG-HGUT-021/MGYG-HGUT-02163/genomes1/GUT_GENOME111483.gff.gz
GUT_GENOME112422	LeChatelierE_2013__MH0318__bin.77	CIBIO	MAG	1621409	33	136142	44.5	95.16	1.61	0.04	93.28	99.86	99.06	18	NA	GUT_GENOME112422	MGYG-HGUT-01856	d__Archaea;p__Thermoplasmatota;c__Thermoplasmata;o__Methanomassiliicoccales;f__Methanomassiliicoccaceae;g__Methanomassiliicoccus_A;s__	ERS328948	ERP003612	Denmark	Europe	ftp://ftp.ebi.ac.uk/pub/databases/metagenomics/mgnify_genomes/human-gut/v1.0/all_genomes/MGYG-HGUT-018/MGYG-HGUT-01856/genomes1/GUT_GENOME112422.gff.gz
GUT_GENOME112596	LeChatelierE_2013__MH0405__bin.23	CIBIO	MAG	1235332	323	4403	59.82	80.44	1.21	0.23	86.55	99.8	0	19	NA	GUT_GENOME287002	MGYG-HGUT-03888	d__Archaea;p__Thermoplasmatota;c__Thermoplasmata;o__Methanomassiliicoccales;f__Methanomethylophilaceae;g__UBA71;s__	ERS328954	ERP003612	Denmark	Europe	ftp://ftp.ebi.ac.uk/pub/databases/metagenomics/mgnify_genomes/human-gut/v1.0/all_genomes/MGYG-HGUT-038/MGYG-HGUT-03888/genomes1/GUT_GENOME112596.gff.gz
GUT_GENOME112773	LeChatelierE_2013__MH0409__bin.22	CIBIO	MAG	1475943	30	97599	56.39	95.7	0	0.03	87.39	99.8	99.13	20	NA	GUT_GENOME143252	MGYG-HGUT-02456	d__Archaea;p__Thermoplasmatota;c__Thermoplasmata;o__Methanomassiliicoccales;f__Methanomethylophilaceae;g__Methanomethylophilus;s__Methanomethylophilus alvus	ERS328958	ERP003612	Denmark	Europe	ftp://ftp.ebi.ac.uk/pub/databases/metagenomics/mgnify_genomes/human-gut/v1.0/all_genomes/MGYG-HGUT-024/MGYG-HGUT-02456/genomes1/GUT_GENOME112773.gff.gz
GUT_GENOME112994	LeChatelierE_2013__MH0415__bin.20	CIBIO	MAG	1279979	278	5547	60.02	80.61	1.61	0.38	86.55	99.8	99.16	17	NA	GUT_GENOME251929	MGYG-HGUT-03962	d__Archaea;p__Thermoplasmatota;c__Thermoplasmata;o__Methanomassiliicoccales;f__Methanomethylophilaceae;g__UBA71;s__	ERS328964	ERP003612	Denmark	Europe	ftp://ftp.ebi.ac.uk/pub/databases/metagenomics/mgnify_genomes/human-gut/v1.0/all_genomes/MGYG-HGUT-039/MGYG-HGUT-03962/genomes1/GUT_GENOME112994.gff.gz
GUT_GENOME113524	LeChatelierE_2013__MH0430__bin.27	CIBIO	MAG	1785014	30	78872	59.76	98.52	0	0.1	86.55	99.8	99.16	20	NA	GUT_GENOME251929	MGYG-HGUT-03962	d__Archaea;p__Thermoplasmatota;c__Thermoplasmata;o__Methanomassiliicoccales;f__Methanomethylophilaceae;g__UBA71;s__	ERS328979	ERP003612	Denmark	Europe	ftp://ftp.ebi.ac.uk/pub/databases/metagenomics/mgnify_genomes/human-gut/v1.0/all_genomes/MGYG-HGUT-039/MGYG-HGUT-03962/genomes1/GUT_GENOME113524.gff.gz
GUT_GENOME114017	LeChatelierE_2013__MH0442__bin.15	CIBIO	MAG	1462683	195	10464	56.54	94.04	0.81	0.23	87.39	0	35.12	19	NA	GUT_GENOME143252	MGYG-HGUT-02456	d__Archaea;p__Thermoplasmatota;c__Thermoplasmata;o__Methanomassiliicoccales;f__Methanomethylophilaceae;g__Methanomethylophilus;s__Methanomethylophilus alvus	ERS328991	ERP003612	Denmark	Europe	ftp://ftp.ebi.ac.uk/pub/databases/metagenomics/mgnify_genomes/human-gut/v1.0/all_genomes/MGYG-HGUT-024/MGYG-HGUT-02456/genomes1/GUT_GENOME114017.gff.gz
GUT_GENOME114325	LeChatelierE_2013__MH0448__bin.82	CIBIO	MAG	1602209	25	75544	56.05	98.39	0	0.02	87.39	99.8	99.13	20	NA	GUT_GENOME143252	MGYG-HGUT-02456	d__Archaea;p__Thermoplasmatota;c__Thermoplasmata;o__Methanomassiliicoccales;f__Methanomethylophilaceae;g__Methanomethylophilus;s__Methanomethylophilus alvus	ERS328997	ERP003612	Denmark	Europe	ftp://ftp.ebi.ac.uk/pub/databases/metagenomics/mgnify_genomes/human-gut/v1.0/all_genomes/MGYG-HGUT-024/MGYG-HGUT-02456/genomes1/GUT_GENOME114325.gff.gz
GUT_GENOME115157	LiJ_2014__MH0262__bin.41	CIBIO	MAG	1707308	90	35317	31.28	100	0	0.02	0	0	0	20	NA	GUT_GENOME132205	MGYG-HGUT-02163	d__Archaea;p__Euryarchaeota;c__Methanobacteria;o__Methanobacteriales;f__Methanobacteriaceae;g__Methanobrevibacter_A;s__Methanobrevibacter_A smithii	ERS396304	ERP004605	Denmark	Europe	ftp://ftp.ebi.ac.uk/pub/databases/metagenomics/mgnify_genomes/human-gut/v1.0/all_genomes/MGYG-HGUT-021/MGYG-HGUT-02163/genomes1/GUT_GENOME115157.gff.gz
GUT_GENOME115540	LiJ_2014__MH0293__bin.42	CIBIO	MAG	1794262	141	19180	30.49	100	0	0.02	0	0	0	20	NA	GUT_GENOME143185	MGYG-HGUT-02446	d__Archaea;p__Euryarchaeota;c__Methanobacteria;o__Methanobacteriales;f__Methanobacteriaceae;g__Methanobrevibacter_A;s__Methanobrevibacter_A smithii_A	ERS396316	ERP004605	Denmark	Europe	ftp://ftp.ebi.ac.uk/pub/databases/metagenomics/mgnify_genomes/human-gut/v1.0/all_genomes/MGYG-HGUT-024/MGYG-HGUT-02446/genomes1/GUT_GENOME115540.gff.gz
GUT_GENOME115742	LiJ_2014__MH0309__bin.27	CIBIO	MAG	1769749	122	30187	41.57	97.18	0.81	0.04	92.44	99.86	99.03	20	NA	GUT_GENOME132202	MGYG-HGUT-02160	d__Archaea;p__Thermoplasmatota;c__Thermoplasmata;o__Methanomassiliicoccales;f__Methanomassiliicoccaceae;g__Methanomassiliicoccus_A;s__Methanomassiliicoccus_A intestinalis	ERS396323	ERP004605	Denmark	Europe	ftp://ftp.ebi.ac.uk/pub/databases/metagenomics/mgnify_genomes/human-gut/v1.0/all_genomes/MGYG-HGUT-021/MGYG-HGUT-02160/genomes1/GUT_GENOME115742.gff.gz
GUT_GENOME115814	LiJ_2014__MH0314__bin.17	CIBIO	MAG	1097489	358	3323	32	63.36	2.55	0.16	0	0	32.91	13	NA	GUT_GENOME132205	MGYG-HGUT-02163	d__Archaea;p__Euryarchaeota;c__Methanobacteria;o__Methanobacteriales;f__Methanobacteriaceae;g__Methanobrevibacter_A;s__Methanobrevibacter_A smithii	ERS396326	ERP004605	Denmark	Europe	ftp://ftp.ebi.ac.uk/pub/databases/metagenomics/mgnify_genomes/human-gut/v1.0/all_genomes/MGYG-HGUT-021/MGYG-HGUT-02163/genomes1/GUT_GENOME115814.gff.gz
GUT_GENOME116071	LiJ_2014__MH0329__bin.29	CIBIO	MAG	949630	358	2798	32.68	60.08	0.64	0.5	0	0	0	8	NA	GUT_GENOME132205	MGYG-HGUT-02163	d__Archaea;p__Euryarchaeota;c__Methanobacteria;o__Methanobacteriales;f__Methanobacteriaceae;g__Methanobrevibacter_A;s__Methanobrevibacter_A smithii	ERS396334	ERP004605	Denmark	Europe	ftp://ftp.ebi.ac.uk/pub/databases/metagenomics/mgnify_genomes/human-gut/v1.0/all_genomes/MGYG-HGUT-021/MGYG-HGUT-02163/genomes2/GUT_GENOME116071.gff.gz
GUT_GENOME116140	LiJ_2014__MH0330__bin.8	CIBIO	MAG	1840988	98	28080	30.64	100	0	0.02	0	0	0	20	NA	GUT_GENOME143185	MGYG-HGUT-02446	d__Archaea;p__Euryarchaeota;c__Methanobacteria;o__Methanobacteriales;f__Methanobacteriaceae;g__Methanobrevibacter_A;s__Methanobrevibacter_A smithii_A	ERS396335	ERP004605	Denmark	Europe	ftp://ftp.ebi.ac.uk/pub/databases/metagenomics/mgnify_genomes/human-gut/v1.0/all_genomes/MGYG-HGUT-024/MGYG-HGUT-02446/genomes1/GUT_GENOME116140.gff.gz
GUT_GENOME116646	LiJ_2014__MH0354__bin.28	CIBIO	MAG	1118671	10	168323	31.69	80	0	0	0	99.8	0	17	NA	GUT_GENOME132205	MGYG-HGUT-02163	d__Archaea;p__Euryarchaeota;c__Methanobacteria;o__Methanobacteriales;f__Methanobacteriaceae;g__Methanobrevibacter_A;s__Methanobrevibacter_A smithii	ERS396354	ERP004605	Denmark	Europe	ftp://ftp.ebi.ac.uk/pub/databases/metagenomics/mgnify_genomes/human-gut/v1.0/all_genomes/MGYG-HGUT-021/MGYG-HGUT-02163/genomes1/GUT_GENOME116646.gff.gz
GUT_GENOME116755	LiJ_2014__MH0357__bin.33	CIBIO	MAG	1489202	363	4663	58.18	81.69	1.61	0.14	0	0	0	20	NA	GUT_GENOME268463	MGYG-HGUT-04339	d__Archaea;p__Thermoplasmatota;c__Thermoplasmata;o__Methanomassiliicoccales;f__Methanomethylophilaceae;g__UBA71;s__	ERS396357	ERP004605	Denmark	Europe	ftp://ftp.ebi.ac.uk/pub/databases/metagenomics/mgnify_genomes/human-gut/v1.0/all_genomes/MGYG-HGUT-043/MGYG-HGUT-04339/genomes1/GUT_GENOME116755.gff.gz
GUT_GENOME117039	LiJ_2014__MH0366__bin.50	CIBIO	MAG	2062111	634	3452	32.1	77.87	0.58	0.13	0	0	0	15	NA	GUT_GENOME132205	MGYG-HGUT-02163	d__Archaea;p__Euryarchaeota;c__Methanobacteria;o__Methanobacteriales;f__Methanobacteriaceae;g__Methanobrevibacter_A;s__Methanobrevibacter_A smithii	ERS396366	ERP004605	Denmark	Europe	ftp://ftp.ebi.ac.uk/pub/databases/metagenomics/mgnify_genomes/human-gut/v1.0/all_genomes/MGYG-HGUT-021/MGYG-HGUT-02163/genomes1/GUT_GENOME117039.gff.gz
GUT_GENOME117833	LiJ_2014__MH0391__bin.56	CIBIO	MAG	1747213	221	12071	31.32	98.34	0	0.05	0	99.8	99.5	16	NA	GUT_GENOME132205	MGYG-HGUT-02163	d__Archaea;p__Euryarchaeota;c__Methanobacteria;o__Methanobacteriales;f__Methanobacteriaceae;g__Methanobrevibacter_A;s__Methanobrevibacter_A smithii	ERS396390	ERP004605	Denmark	Europe	ftp://ftp.ebi.ac.uk/pub/databases/metagenomics/mgnify_genomes/human-gut/v1.0/all_genomes/MGYG-HGUT-021/MGYG-HGUT-02163/genomes2/GUT_GENOME117833.gff.gz
GUT_GENOME118101	LiJ_2014__MH0399__bin.34	CIBIO	MAG	1736223	39	88231	41.34	95.56	0.81	0.02	92.44	99.86	99.03	20	NA	GUT_GENOME132202	MGYG-HGUT-02160	d__Archaea;p__Thermoplasmatota;c__Thermoplasmata;o__Methanomassiliicoccales;f__Methanomassiliicoccaceae;g__Methanomassiliicoccus_A;s__Methanomassiliicoccus_A intestinalis	ERS396398	ERP004605	Denmark	Europe	ftp://ftp.ebi.ac.uk/pub/databases/metagenomics/mgnify_genomes/human-gut/v1.0/all_genomes/MGYG-HGUT-021/MGYG-HGUT-02160/genomes1/GUT_GENOME118101.gff.gz
GUT_GENOME118492	LiJ_2014__O2.UC13-1__bin.105	CIBIO	MAG	2555103	830	3383	32.54	85.07	2.4	0.08	0	0	0	14	NA	GUT_GENOME132205	MGYG-HGUT-02163	d__Archaea;p__Euryarchaeota;c__Methanobacteria;o__Methanobacteriales;f__Methanobacteriaceae;g__Methanobrevibacter_A;s__Methanobrevibacter_A smithii	ERS396410	ERP004605	Spain	Europe	ftp://ftp.ebi.ac.uk/pub/databases/metagenomics/mgnify_genomes/human-gut/v1.0/all_genomes/MGYG-HGUT-021/MGYG-HGUT-02163/genomes2/GUT_GENOME118492.gff.gz
GUT_GENOME118556	LiJ_2014__O2.UC14-1__bin.59	CIBIO	MAG	1424299	306	5945	32.08	89.15	0.86	0.03	0	0	99.5	18	NA	GUT_GENOME132205	MGYG-HGUT-02163	d__Archaea;p__Euryarchaeota;c__Methanobacteria;o__Methanobacteriales;f__Methanobacteriaceae;g__Methanobrevibacter_A;s__Methanobrevibacter_A smithii	ERS396411	ERP004605	Spain	Europe	ftp://ftp.ebi.ac.uk/pub/databases/metagenomics/mgnify_genomes/human-gut/v1.0/all_genomes/MGYG-HGUT-021/MGYG-HGUT-02163/genomes1/GUT_GENOME118556.gff.gz
GUT_GENOME118930	LiJ_2014__O2.UC28-0__bin.31	CIBIO	MAG	1272248	31	53540	31.45	82.4	0	0	0	99.8	0	19	NA	GUT_GENOME132205	MGYG-HGUT-02163	d__Archaea;p__Euryarchaeota;c__Methanobacteria;o__Methanobacteriales;f__Methanobacteriaceae;g__Methanobrevibacter_A;s__Methanobrevibacter_A smithii	ERS396427	ERP004605	Spain	Europe	ftp://ftp.ebi.ac.uk/pub/databases/metagenomics/mgnify_genomes/human-gut/v1.0/all_genomes/MGYG-HGUT-021/MGYG-HGUT-02163/genomes2/GUT_GENOME118930.gff.gz
GUT_GENOME118976	LiJ_2014__O2.UC28-2__bin.20	CIBIO	MAG	1770722	20	120797	31.1	100	0	0.01	0	0	0	20	NA	GUT_GENOME132205	MGYG-HGUT-02163	d__Archaea;p__Euryarchaeota;c__Methanobacteria;o__Methanobacteriales;f__Methanobacteriaceae;g__Methanobrevibacter_A;s__Methanobrevibacter_A smithii	ERS396429	ERP004605	Spain	Europe	ftp://ftp.ebi.ac.uk/pub/databases/metagenomics/mgnify_genomes/human-gut/v1.0/all_genomes/MGYG-HGUT-021/MGYG-HGUT-02163/genomes1/GUT_GENOME118976.gff.gz
GUT_GENOME119337	LiJ_2014__O2.UC40-1__bin.9	CIBIO	MAG	1636461	218	9462	31.57	91.33	0.8	0.01	0	99.8	99.5	20	NA	GUT_GENOME132205	MGYG-HGUT-02163	d__Archaea;p__Euryarchaeota;c__Methanobacteria;o__Methanobacteriales;f__Methanobacteriaceae;g__Methanobrevibacter_A;s__Methanobrevibacter_A smithii	ERS396440	ERP004605	Spain	Europe	ftp://ftp.ebi.ac.uk/pub/databases/metagenomics/mgnify_genomes/human-gut/v1.0/all_genomes/MGYG-HGUT-021/MGYG-HGUT-02163/genomes1/GUT_GENOME119337.gff.gz
GUT_GENOME119488	LiJ_2014__O2.UC47-1__bin.26	CIBIO	MAG	1810202	173	16296	31.1	97.2	0	0.01	0	0	0	20	NA	GUT_GENOME132205	MGYG-HGUT-02163	d__Archaea;p__Euryarchaeota;c__Methanobacteria;o__Methanobacteriales;f__Methanobacteriaceae;g__Methanobrevibacter_A;s__Methanobrevibacter_A smithii	ERS396446	ERP004605	Spain	Europe	ftp://ftp.ebi.ac.uk/pub/databases/metagenomics/mgnify_genomes/human-gut/v1.0/all_genomes/MGYG-HGUT-021/MGYG-HGUT-02163/genomes2/GUT_GENOME119488.gff.gz
GUT_GENOME119678	LiJ_2014__O2.UC7-0__bin.48	CIBIO	MAG	1392082	448	3393	32.11	73.54	1.6	0.11	0	0	0	10	NA	GUT_GENOME132205	MGYG-HGUT-02163	d__Archaea;p__Euryarchaeota;c__Methanobacteria;o__Methanobacteriales;f__Methanobacteriaceae;g__Methanobrevibacter_A;s__Methanobrevibacter_A smithii	ERS396452	ERP004605	Spain	Europe	ftp://ftp.ebi.ac.uk/pub/databases/metagenomics/mgnify_genomes/human-gut/v1.0/all_genomes/MGYG-HGUT-021/MGYG-HGUT-02163/genomes2/GUT_GENOME119678.gff.gz
GUT_GENOME120168	LiJ_2014__V1.CD40-0__bin.71	CIBIO	MAG	1764113	88	37298	31.15	99.73	0	0.02	0	99.8	0	20	NA	GUT_GENOME132205	MGYG-HGUT-02163	d__Archaea;p__Euryarchaeota;c__Methanobacteria;o__Methanobacteriales;f__Methanobacteriaceae;g__Methanobrevibacter_A;s__Methanobrevibacter_A smithii	ERS396471	ERP004605	Spain	Europe	ftp://ftp.ebi.ac.uk/pub/databases/metagenomics/mgnify_genomes/human-gut/v1.0/all_genomes/MGYG-HGUT-021/MGYG-HGUT-02163/genomes2/GUT_GENOME120168.gff.gz
GUT_GENOME120709	LiJ_2014__V1.CD6-0-PT__bin.91	CIBIO	MAG	1690412	20	202851	31.17	100	0	0.01	0	0	0	20	NA	GUT_GENOME132205	MGYG-HGUT-02163	d__Archaea;p__Euryarchaeota;c__Methanobacteria;o__Methanobacteriales;f__Methanobacteriaceae;g__Methanobrevibacter_A;s__Methanobrevibacter_A smithii	ERS396489	ERP004605	Spain	Europe	ftp://ftp.ebi.ac.uk/pub/databases/metagenomics/mgnify_genomes/human-gut/v1.0/all_genomes/MGYG-HGUT-021/MGYG-HGUT-02163/genomes2/GUT_GENOME120709.gff.gz
GUT_GENOME120881	LiJ_2014__V1.FI04__bin.33	CIBIO	MAG	1791018	9	523913	30.98	100	0	0.01	0	0	0	20	NA	GUT_GENOME132205	MGYG-HGUT-02163	d__Archaea;p__Euryarchaeota;c__Methanobacteria;o__Methanobacteriales;f__Methanobacteriaceae;g__Methanobrevibacter_A;s__Methanobrevibacter_A smithii	ERS396495	ERP004605	Spain	Europe	ftp://ftp.ebi.ac.uk/pub/databases/metagenomics/mgnify_genomes/human-gut/v1.0/all_genomes/MGYG-HGUT-021/MGYG-HGUT-02163/genomes1/GUT_GENOME120881.gff.gz
GUT_GENOME121029	LiJ_2014__V1.FI07__bin.80	CIBIO	MAG	1813176	191	14939	31.31	99.2	0	0.01	0	99.8	99.5	20	NA	GUT_GENOME132205	MGYG-HGUT-02163	d__Archaea;p__Euryarchaeota;c__Methanobacteria;o__Methanobacteriales;f__Methanobacteriaceae;g__Methanobrevibacter_A;s__Methanobrevibacter_A smithii	ERS396498	ERP004605	Spain	Europe	ftp://ftp.ebi.ac.uk/pub/databases/metagenomics/mgnify_genomes/human-gut/v1.0/all_genomes/MGYG-HGUT-021/MGYG-HGUT-02163/genomes1/GUT_GENOME121029.gff.gz
GUT_GENOME121279	LiJ_2014__V1.FI14__bin.70	CIBIO	MAG	1496347	150	16365	31.79	94.4	0.04	0.04	0	0	0	20	NA	GUT_GENOME132205	MGYG-HGUT-02163	d__Archaea;p__Euryarchaeota;c__Methanobacteria;o__Methanobacteriales;f__Methanobacteriaceae;g__Methanobrevibacter_A;s__Methanobrevibacter_A smithii	ERS396505	ERP004605	Spain	Europe	ftp://ftp.ebi.ac.uk/pub/databases/metagenomics/mgnify_genomes/human-gut/v1.0/all_genomes/MGYG-HGUT-021/MGYG-HGUT-02163/genomes2/GUT_GENOME121279.gff.gz
GUT_GENOME121298	LiJ_2014__V1.FI15__bin.14	CIBIO	MAG	1644759	259	8546	31.57	98	0.8	0.05	0	0	0	17	NA	GUT_GENOME132205	MGYG-HGUT-02163	d__Archaea;p__Euryarchaeota;c__Methanobacteria;o__Methanobacteriales;f__Methanobacteriaceae;g__Methanobrevibacter_A;s__Methanobrevibacter_A smithii	ERS396506	ERP004605	Spain	Europe	ftp://ftp.ebi.ac.uk/pub/databases/metagenomics/mgnify_genomes/human-gut/v1.0/all_genomes/MGYG-HGUT-021/MGYG-HGUT-02163/genomes2/GUT_GENOME121298.gff.gz
GUT_GENOME121386	LiJ_2014__V1.FI17__bin.27	CIBIO	MAG	1785776	14	296329	31.12	100	0	0.01	0	0	0	20	NA	GUT_GENOME132205	MGYG-HGUT-02163	d__Archaea;p__Euryarchaeota;c__Methanobacteria;o__Methanobacteriales;f__Methanobacteriaceae;g__Methanobrevibacter_A;s__Methanobrevibacter_A smithii	ERS396508	ERP004605	Spain	Europe	ftp://ftp.ebi.ac.uk/pub/databases/metagenomics/mgnify_genomes/human-gut/v1.0/all_genomes/MGYG-HGUT-021/MGYG-HGUT-02163/genomes1/GUT_GENOME121386.gff.gz
GUT_GENOME122161	LiJ_2014__V1.UC22-1__bin.83	CIBIO	MAG	1782065	29	110536	31.11	100	0.04	0.01	0	0	0	20	NA	GUT_GENOME132205	MGYG-HGUT-02163	d__Archaea;p__Euryarchaeota;c__Methanobacteria;o__Methanobacteriales;f__Methanobacteriaceae;g__Methanobrevibacter_A;s__Methanobrevibacter_A smithii	ERS396529	ERP004605	Spain	Europe	ftp://ftp.ebi.ac.uk/pub/databases/metagenomics/mgnify_genomes/human-gut/v1.0/all_genomes/MGYG-HGUT-021/MGYG-HGUT-02163/genomes1/GUT_GENOME122161.gff.gz
GUT_GENOME126110	LiSS_2016__FAT_012-22-2-0__bin.9	CIBIO	MAG	1669372	62	48122	31.16	100	0.8	0.01	0	0	0	20	NA	GUT_GENOME132205	MGYG-HGUT-02163	d__Archaea;p__Euryarchaeota;c__Methanobacteria;o__Methanobacteriales;f__Methanobacteriaceae;g__Methanobrevibacter_A;s__Methanobrevibacter_A smithii	ERS1069654	ERP013827	Netherlands	Europe	ftp://ftp.ebi.ac.uk/pub/databases/metagenomics/mgnify_genomes/human-gut/v1.0/all_genomes/MGYG-HGUT-021/MGYG-HGUT-02163/genomes1/GUT_GENOME126110.gff.gz
GUT_GENOME126632	LiSS_2016__FAT_023-22-14-0__bin.15	CIBIO	MAG	775270	284	2739	31.85	65.45	0.8	0.08	0	0	0	17	NA	GUT_GENOME132205	MGYG-HGUT-02163	d__Archaea;p__Euryarchaeota;c__Methanobacteria;o__Methanobacteriales;f__Methanobacteriaceae;g__Methanobrevibacter_A;s__Methanobrevibacter_A smithii	ERS1069678	ERP013827	Netherlands	Europe	ftp://ftp.ebi.ac.uk/pub/databases/metagenomics/mgnify_genomes/human-gut/v1.0/all_genomes/MGYG-HGUT-021/MGYG-HGUT-02163/genomes1/GUT_GENOME126632.gff.gz
GUT_GENOME126676	LiSS_2016__FAT_023-22-2-0__bin.19	CIBIO	MAG	1747417	254	11328	31.07	98.36	0	0.05	0	0	0	20	NA	GUT_GENOME132205	MGYG-HGUT-02163	d__Archaea;p__Euryarchaeota;c__Methanobacteria;o__Methanobacteriales;f__Methanobacteriaceae;g__Methanobrevibacter_A;s__Methanobrevibacter_A smithii	ERS1069679	ERP013827	Netherlands	Europe	ftp://ftp.ebi.ac.uk/pub/databases/metagenomics/mgnify_genomes/human-gut/v1.0/all_genomes/MGYG-HGUT-021/MGYG-HGUT-02163/genomes2/GUT_GENOME126676.gff.gz
GUT_GENOME126972	LiSS_2016__FAT_DON_8-22-0-0__bin.46	CIBIO	MAG	1251216	421	3093	31.17	73.47	1.2	0.05	0	0	0	8	NA	GUT_GENOME132205	MGYG-HGUT-02163	d__Archaea;p__Euryarchaeota;c__Methanobacteria;o__Methanobacteriales;f__Methanobacteriaceae;g__Methanobrevibacter_A;s__Methanobrevibacter_A smithii	ERS1069691	ERP013827	Netherlands	Europe	ftp://ftp.ebi.ac.uk/pub/databases/metagenomics/mgnify_genomes/human-gut/v1.0/all_genomes/MGYG-HGUT-021/MGYG-HGUT-02163/genomes1/GUT_GENOME126972.gff.gz
GUT_GENOME127144	LiuW_2016__SRR3992961__bin.67	CIBIO	MAG	1529896	64	41280	56.37	98.39	0.81	0.03	87.39	99.8	99.13	20	NA	GUT_GENOME143252	MGYG-HGUT-02456	d__Archaea;p__Thermoplasmatota;c__Thermoplasmata;o__Methanomassiliicoccales;f__Methanomethylophilaceae;g__Methanomethylophilus;s__Methanomethylophilus alvus	SRS1596774	SRP080787	Mongolia	Asia	ftp://ftp.ebi.ac.uk/pub/databases/metagenomics/mgnify_genomes/human-gut/v1.0/all_genomes/MGYG-HGUT-024/MGYG-HGUT-02456/genomes1/GUT_GENOME127144.gff.gz
GUT_GENOME129791	LomanNJ_2013__OBK2828__bin.6	CIBIO	MAG	1140071	402	2934	33.04	67.18	0.84	0.07	0	0	0	9	NA	GUT_GENOME132205	MGYG-HGUT-02163	d__Archaea;p__Euryarchaeota;c__Methanobacteria;o__Methanobacteriales;f__Methanobacteriaceae;g__Methanobrevibacter_A;s__Methanobrevibacter_A smithii	ERS234273	ERP001956	Germany	Europe	ftp://ftp.ebi.ac.uk/pub/databases/metagenomics/mgnify_genomes/human-gut/v1.0/all_genomes/MGYG-HGUT-021/MGYG-HGUT-02163/genomes1/GUT_GENOME129791.gff.gz
GUT_GENOME129821	LomanNJ_2013__OBK3132__bin.26	CIBIO	MAG	1581335	156	16952	31.47	96.27	3.17	0.02	0	0	0	19	NA	GUT_GENOME132205	MGYG-HGUT-02163	d__Archaea;p__Euryarchaeota;c__Methanobacteria;o__Methanobacteriales;f__Methanobacteriaceae;g__Methanobrevibacter_A;s__Methanobrevibacter_A smithii	ERS234283	ERP001956	Germany	Europe	ftp://ftp.ebi.ac.uk/pub/databases/metagenomics/mgnify_genomes/human-gut/v1.0/all_genomes/MGYG-HGUT-021/MGYG-HGUT-02163/genomes1/GUT_GENOME129821.gff.gz
GUT_GENOME129983	LoombaR_2017__SID0008_kcu__bin.13	CIBIO	MAG	1767332	20	123304	31.06	100	0	0.01	0	0	0	20	NA	GUT_GENOME132205	MGYG-HGUT-02163	d__Archaea;p__Euryarchaeota;c__Methanobacteria;o__Methanobacteriales;f__Methanobacteriaceae;g__Methanobrevibacter_A;s__Methanobrevibacter_A smithii	SRS1994027	SRP100446	United States	North America	ftp://ftp.ebi.ac.uk/pub/databases/metagenomics/mgnify_genomes/human-gut/v1.0/all_genomes/MGYG-HGUT-021/MGYG-HGUT-02163/genomes1/GUT_GENOME129983.gff.gz
GUT_GENOME130062	LoombaR_2017__SID0012_qdz__bin.7	CIBIO	MAG	1782200	24	165561	31.02	100	0	0.01	0	0	0	20	NA	GUT_GENOME132205	MGYG-HGUT-02163	d__Archaea;p__Euryarchaeota;c__Methanobacteria;o__Methanobacteriales;f__Methanobacteriaceae;g__Methanobrevibacter_A;s__Methanobrevibacter_A smithii	SRS1994025	SRP100446	United States	North America	ftp://ftp.ebi.ac.uk/pub/databases/metagenomics/mgnify_genomes/human-gut/v1.0/all_genomes/MGYG-HGUT-021/MGYG-HGUT-02163/genomes2/GUT_GENOME130062.gff.gz
GUT_GENOME130066	LoombaR_2017__SID0013_eop__bin.14	CIBIO	MAG	1592053	267	7735	31.61	97.2	0.04	0.01	0	0	0	20	NA	GUT_GENOME132205	MGYG-HGUT-02163	d__Archaea;p__Euryarchaeota;c__Methanobacteria;o__Methanobacteriales;f__Methanobacteriaceae;g__Methanobrevibacter_A;s__Methanobrevibacter_A smithii	SRS1994024	SRP100446	United States	North America	ftp://ftp.ebi.ac.uk/pub/databases/metagenomics/mgnify_genomes/human-gut/v1.0/all_genomes/MGYG-HGUT-021/MGYG-HGUT-02163/genomes2/GUT_GENOME130066.gff.gz
GUT_GENOME130239	LoombaR_2017__SID1022_aav__bin.32	CIBIO	MAG	1657169	331	6117	31.66	96.09	0	0.02	0	0	0	15	NA	GUT_GENOME132205	MGYG-HGUT-02163	d__Archaea;p__Euryarchaeota;c__Methanobacteria;o__Methanobacteriales;f__Methanobacteriaceae;g__Methanobrevibacter_A;s__Methanobrevibacter_A smithii	SRS1993590	SRP100446	United States	North America	ftp://ftp.ebi.ac.uk/pub/databases/metagenomics/mgnify_genomes/human-gut/v1.0/all_genomes/MGYG-HGUT-021/MGYG-HGUT-02163/genomes2/GUT_GENOME130239.gff.gz
GUT_GENOME130794	LoombaR_2017__SID5501_aaq__bin.3	CIBIO	MAG	1595686	6	260535	31.37	99.2	0	0.01	0	0	0	20	NA	GUT_GENOME132205	MGYG-HGUT-02163	d__Archaea;p__Euryarchaeota;c__Methanobacteria;o__Methanobacteriales;f__Methanobacteriaceae;g__Methanobrevibacter_A;s__Methanobrevibacter_A smithii	SRS1993547	SRP100446	United States	North America	ftp://ftp.ebi.ac.uk/pub/databases/metagenomics/mgnify_genomes/human-gut/v1.0/all_genomes/MGYG-HGUT-021/MGYG-HGUT-02163/genomes1/GUT_GENOME130794.gff.gz
GUT_GENOME130816	LoombaR_2017__SID5564_meq__bin.22	CIBIO	MAG	1801574	64	46478	31.2	100	0	0.01	0	0	0	20	NA	GUT_GENOME132205	MGYG-HGUT-02163	d__Archaea;p__Euryarchaeota;c__Methanobacteria;o__Methanobacteriales;f__Methanobacteriaceae;g__Methanobrevibacter_A;s__Methanobrevibacter_A smithii	SRS1993545	SRP100446	United States	North America	ftp://ftp.ebi.ac.uk/pub/databases/metagenomics/mgnify_genomes/human-gut/v1.0/all_genomes/MGYG-HGUT-021/MGYG-HGUT-02163/genomes1/GUT_GENOME130816.gff.gz
GUT_GENOME132201	M_alvus_Mx05	NCBI	Isolate	1666854	1	1666854	55.59	98.39	0.81	NA	87.39	99.8	99.13	20	GCF_003711245	GUT_GENOME143252	MGYG-HGUT-02456	d__Archaea;p__Thermoplasmatota;c__Thermoplasmata;o__Methanomassiliicoccales;f__Methanomethylophilaceae;g__Methanomethylophilus;s__Methanomethylophilus alvus	SAMN05892231	PRJNA224116	NA	NA	ftp://ftp.ebi.ac.uk/pub/databases/metagenomics/mgnify_genomes/human-gut/v1.0/all_genomes/MGYG-HGUT-024/MGYG-HGUT-02456/genomes1/GUT_GENOME132201.gff.gz
GUT_GENOME132202	M_intestinalis_Mx1-Issoire	NCBI	Isolate	1931731	1	1931731	41.26	98.79	0.81	NA	92.44	99.86	99.03	20	GCF_000404225	GUT_GENOME132202	MGYG-HGUT-02160	d__Archaea;p__Thermoplasmatota;c__Thermoplasmata;o__Methanomassiliicoccales;f__Methanomassiliicoccaceae;g__Methanomassiliicoccus_A;s__Methanomassiliicoccus_A intestinalis	SAMN03081468	PRJNA224116	NA	Europe	ftp://ftp.ebi.ac.uk/pub/databases/metagenomics/mgnify_genomes/human-gut/v1.0/all_genomes/MGYG-HGUT-021/MGYG-HGUT-02160/genomes1/GUT_GENOME132202.gff.gz
GUT_GENOME132203	M_luminyensis_B10	NCBI	Isolate	2622287	26	167610	60.48	98.39	0	NA	93.28	99.86	99.03	20	GCF_000308215	GUT_GENOME132203	MGYG-HGUT-02161	d__Archaea;p__Thermoplasmatota;c__Thermoplasmata;o__Methanomassiliicoccales;f__Methanomassiliicoccaceae;g__Methanomassiliicoccus;s__Methanomassiliicoccus luminyensis	SAMEA3138426	PRJNA224116	NA	NA	ftp://ftp.ebi.ac.uk/pub/databases/metagenomics/mgnify_genomes/human-gut/v1.0/all_genomes/MGYG-HGUT-021/MGYG-HGUT-02161/genomes1/GUT_GENOME132203.gff.gz
GUT_GENOME132204	M_oralis_JMR01	NCBI	Isolate	2091309	60	88199	27.79	96.8	0	NA	0	99.8	99.4	20	GCF_000529525	GUT_GENOME132204	MGYG-HGUT-02162	d__Archaea;p__Euryarchaeota;c__Methanobacteria;o__Methanobacteriales;f__Methanobacteriaceae;g__Methanobrevibacter_A;s__Methanobrevibacter_A oralis	SAMEA3138857	PRJNA224116	NA	NA	ftp://ftp.ebi.ac.uk/pub/databases/metagenomics/mgnify_genomes/human-gut/v1.0/all_genomes/MGYG-HGUT-021/MGYG-HGUT-02162/genomes1/GUT_GENOME132204.gff.gz
GUT_GENOME132205	M_smithii_2374	NCBI	Isolate	1728595	25	1043555	31.28	100	0	NA	0	99.8	99.5	20	GCF_000151225	GUT_GENOME132205	MGYG-HGUT-02163	d__Archaea;p__Euryarchaeota;c__Methanobacteria;o__Methanobacteriales;f__Methanobacteriaceae;g__Methanobrevibacter_A;s__Methanobrevibacter_A smithii	SAMN00008834	PRJNA224116	NA	North America	ftp://ftp.ebi.ac.uk/pub/databases/metagenomics/mgnify_genomes/human-gut/v1.0/all_genomes/MGYG-HGUT-021/MGYG-HGUT-02163/genomes2/GUT_GENOME132205.gff.gz
GUT_GENOME132206	M_stadtmanae_DSM3091	NCBI	Isolate	1767462	1	1767462	27.63	97.6	0	NA	0	99.8	99.43	20	GCF_000012545	GUT_GENOME132206	MGYG-HGUT-02164	d__Archaea;p__Euryarchaeota;c__Methanobacteria;o__Methanobacteriales;f__Methanobacteriaceae;g__Methanosphaera;s__Methanosphaera stadtmanae	SAMN02604180	PRJNA224116	NA	NA	ftp://ftp.ebi.ac.uk/pub/databases/metagenomics/mgnify_genomes/human-gut/v1.0/all_genomes/MGYG-HGUT-021/MGYG-HGUT-02164/genomes1/GUT_GENOME132206.gff.gz
GUT_GENOME132332	NielsenHB_2014__MH0012__bin.36	CIBIO	MAG	1529928	59	61369	56.27	94.35	0	0.01	87.39	0	99.13	20	NA	GUT_GENOME143252	MGYG-HGUT-02456	d__Archaea;p__Thermoplasmatota;c__Thermoplasmata;o__Methanomassiliicoccales;f__Methanomethylophilaceae;g__Methanomethylophilus;s__Methanomethylophilus alvus	ERS199011	ERP002061	Denmark	Europe	ftp://ftp.ebi.ac.uk/pub/databases/metagenomics/mgnify_genomes/human-gut/v1.0/all_genomes/MGYG-HGUT-024/MGYG-HGUT-02456/genomes1/GUT_GENOME132332.gff.gz
GUT_GENOME133176	NielsenHB_2014__MH0104__bin.27	CIBIO	MAG	1954142	255	11213	30.03	96.53	0.8	0.08	0	0	0	13	NA	GUT_GENOME143185	MGYG-HGUT-02446	d__Archaea;p__Euryarchaeota;c__Methanobacteria;o__Methanobacteriales;f__Methanobacteriaceae;g__Methanobrevibacter_A;s__Methanobrevibacter_A smithii_A	ERS199102	ERP002061	Denmark	Europe	ftp://ftp.ebi.ac.uk/pub/databases/metagenomics/mgnify_genomes/human-gut/v1.0/all_genomes/MGYG-HGUT-024/MGYG-HGUT-02446/genomes1/GUT_GENOME133176.gff.gz
GUT_GENOME133217	NielsenHB_2014__MH0107__bin.12	CIBIO	MAG	1118332	300	4363	31.83	70.27	0	0.1	0	0	0	7	NA	GUT_GENOME132205	MGYG-HGUT-02163	d__Archaea;p__Euryarchaeota;c__Methanobacteria;o__Methanobacteriales;f__Methanobacteriaceae;g__Methanobrevibacter_A;s__Methanobrevibacter_A smithii	ERS199105	ERP002061	Denmark	Europe	ftp://ftp.ebi.ac.uk/pub/databases/metagenomics/mgnify_genomes/human-gut/v1.0/all_genomes/MGYG-HGUT-021/MGYG-HGUT-02163/genomes1/GUT_GENOME133217.gff.gz
GUT_GENOME133303	NielsenHB_2014__MH0115__bin.18	CIBIO	MAG	1566012	214	10882	31.41	94	0.96	0.05	0	0	0	16	NA	GUT_GENOME132205	MGYG-HGUT-02163	d__Archaea;p__Euryarchaeota;c__Methanobacteria;o__Methanobacteriales;f__Methanobacteriaceae;g__Methanobrevibacter_A;s__Methanobrevibacter_A smithii	ERS199111	ERP002061	Denmark	Europe	ftp://ftp.ebi.ac.uk/pub/databases/metagenomics/mgnify_genomes/human-gut/v1.0/all_genomes/MGYG-HGUT-021/MGYG-HGUT-02163/genomes1/GUT_GENOME133303.gff.gz
GUT_GENOME133608	NielsenHB_2014__MH0132__bin.45	CIBIO	MAG	1670096	43	67181	31.38	100	0.04	0.03	0	0	0	20	NA	GUT_GENOME132205	MGYG-HGUT-02163	d__Archaea;p__Euryarchaeota;c__Methanobacteria;o__Methanobacteriales;f__Methanobacteriaceae;g__Methanobrevibacter_A;s__Methanobrevibacter_A smithii	ERS199126	ERP002061	Denmark	Europe	ftp://ftp.ebi.ac.uk/pub/databases/metagenomics/mgnify_genomes/human-gut/v1.0/all_genomes/MGYG-HGUT-021/MGYG-HGUT-02163/genomes1/GUT_GENOME133608.gff.gz
GUT_GENOME134609	NielsenHB_2014__O2_UC12_2__bin.31	CIBIO	MAG	1057780	362	3053	31.38	60.6	0.13	0.24	0	0	0	9	NA	GUT_GENOME132205	MGYG-HGUT-02163	d__Archaea;p__Euryarchaeota;c__Methanobacteria;o__Methanobacteriales;f__Methanobacteriaceae;g__Methanobrevibacter_A;s__Methanobrevibacter_A smithii	ERS199182	ERP002061	Spain	Europe	ftp://ftp.ebi.ac.uk/pub/databases/metagenomics/mgnify_genomes/human-gut/v1.0/all_genomes/MGYG-HGUT-021/MGYG-HGUT-02163/genomes1/GUT_GENOME134609.gff.gz
GUT_GENOME134626	NielsenHB_2014__O2_UC1_2__bin.15	CIBIO	MAG	1722175	33	102724	31.16	100	0	0.02	0	0	0	20	NA	GUT_GENOME132205	MGYG-HGUT-02163	d__Archaea;p__Euryarchaeota;c__Methanobacteria;o__Methanobacteriales;f__Methanobacteriaceae;g__Methanobrevibacter_A;s__Methanobrevibacter_A smithii	ERS199178	ERP002061	Spain	Europe	ftp://ftp.ebi.ac.uk/pub/databases/metagenomics/mgnify_genomes/human-gut/v1.0/all_genomes/MGYG-HGUT-021/MGYG-HGUT-02163/genomes1/GUT_GENOME134626.gff.gz
GUT_GENOME134692	NielsenHB_2014__O2_UC13_2__bin.8	CIBIO	MAG	1302719	114	15677	31.84	87.2	0	0.07	0	99.8	99.5	15	NA	GUT_GENOME132205	MGYG-HGUT-02163	d__Archaea;p__Euryarchaeota;c__Methanobacteria;o__Methanobacteriales;f__Methanobacteriaceae;g__Methanobrevibacter_A;s__Methanobrevibacter_A smithii	ERS199186	ERP002061	Spain	Europe	ftp://ftp.ebi.ac.uk/pub/databases/metagenomics/mgnify_genomes/human-gut/v1.0/all_genomes/MGYG-HGUT-021/MGYG-HGUT-02163/genomes2/GUT_GENOME134692.gff.gz
GUT_GENOME134705	NielsenHB_2014__O2_UC14_2__bin.21	CIBIO	MAG	1832714	36	201489	31.1	100	0.8	0.05	0	99.8	0	20	NA	GUT_GENOME132205	MGYG-HGUT-02163	d__Archaea;p__Euryarchaeota;c__Methanobacteria;o__Methanobacteriales;f__Methanobacteriaceae;g__Methanobrevibacter_A;s__Methanobrevibacter_A smithii	ERS199184	ERP002061	Spain	Europe	ftp://ftp.ebi.ac.uk/pub/databases/metagenomics/mgnify_genomes/human-gut/v1.0/all_genomes/MGYG-HGUT-021/MGYG-HGUT-02163/genomes1/GUT_GENOME134705.gff.gz
GUT_GENOME134962	NielsenHB_2014__O2_UC24_2__bin.11	CIBIO	MAG	1760686	64	44266	31.18	99.2	0	0.04	0	99.8	0	20	NA	GUT_GENOME132205	MGYG-HGUT-02163	d__Archaea;p__Euryarchaeota;c__Methanobacteria;o__Methanobacteriales;f__Methanobacteriaceae;g__Methanobrevibacter_A;s__Methanobrevibacter_A smithii	ERS199206	ERP002061	Spain	Europe	ftp://ftp.ebi.ac.uk/pub/databases/metagenomics/mgnify_genomes/human-gut/v1.0/all_genomes/MGYG-HGUT-021/MGYG-HGUT-02163/genomes1/GUT_GENOME134962.gff.gz
GUT_GENOME135072	NielsenHB_2014__O2_UC29_0__bin.24	CIBIO	MAG	1757538	69	48227	31.21	100	0	0.05	0	99.8	99.5	20	NA	GUT_GENOME132205	MGYG-HGUT-02163	d__Archaea;p__Euryarchaeota;c__Methanobacteria;o__Methanobacteriales;f__Methanobacteriaceae;g__Methanobrevibacter_A;s__Methanobrevibacter_A smithii	ERS199211	ERP002061	Spain	Europe	ftp://ftp.ebi.ac.uk/pub/databases/metagenomics/mgnify_genomes/human-gut/v1.0/all_genomes/MGYG-HGUT-021/MGYG-HGUT-02163/genomes1/GUT_GENOME135072.gff.gz
GUT_GENOME135106	NielsenHB_2014__O2_UC29_2__bin.45	CIBIO	MAG	1435607	11	489485	31.27	93.6	0	0.04	0	0	0	19	NA	GUT_GENOME132205	MGYG-HGUT-02163	d__Archaea;p__Euryarchaeota;c__Methanobacteria;o__Methanobacteriales;f__Methanobacteriaceae;g__Methanobrevibacter_A;s__Methanobrevibacter_A smithii	ERS199212	ERP002061	Spain	Europe	ftp://ftp.ebi.ac.uk/pub/databases/metagenomics/mgnify_genomes/human-gut/v1.0/all_genomes/MGYG-HGUT-021/MGYG-HGUT-02163/genomes1/GUT_GENOME135106.gff.gz
GUT_GENOME135222	NielsenHB_2014__O2_UC31_2__bin.9	CIBIO	MAG	1704352	69	33152	31.13	98.13	0	0.03	0	99.8	99.5	18	NA	GUT_GENOME132205	MGYG-HGUT-02163	d__Archaea;p__Euryarchaeota;c__Methanobacteria;o__Methanobacteriales;f__Methanobacteriaceae;g__Methanobrevibacter_A;s__Methanobrevibacter_A smithii	ERS199218	ERP002061	Spain	Europe	ftp://ftp.ebi.ac.uk/pub/databases/metagenomics/mgnify_genomes/human-gut/v1.0/all_genomes/MGYG-HGUT-021/MGYG-HGUT-02163/genomes1/GUT_GENOME135222.gff.gz
GUT_GENOME135456	NielsenHB_2014__O2_UC40_0__bin.5	CIBIO	MAG	1344575	300	5081	31.75	87.89	1.97	0.1	0	0	0	19	NA	GUT_GENOME132205	MGYG-HGUT-02163	d__Archaea;p__Euryarchaeota;c__Methanobacteria;o__Methanobacteriales;f__Methanobacteriaceae;g__Methanobrevibacter_A;s__Methanobrevibacter_A smithii	ERS199232	ERP002061	Spain	Europe	ftp://ftp.ebi.ac.uk/pub/databases/metagenomics/mgnify_genomes/human-gut/v1.0/all_genomes/MGYG-HGUT-021/MGYG-HGUT-02163/genomes2/GUT_GENOME135456.gff.gz
GUT_GENOME135474	NielsenHB_2014__O2_UC40_2__bin.48	CIBIO	MAG	1603817	80	28566	31.44	99.2	0	0.04	0	99.8	63.11	19	NA	GUT_GENOME132205	MGYG-HGUT-02163	d__Archaea;p__Euryarchaeota;c__Methanobacteria;o__Methanobacteriales;f__Methanobacteriaceae;g__Methanobrevibacter_A;s__Methanobrevibacter_A smithii	ERS199233	ERP002061	Spain	Europe	ftp://ftp.ebi.ac.uk/pub/databases/metagenomics/mgnify_genomes/human-gut/v1.0/all_genomes/MGYG-HGUT-021/MGYG-HGUT-02163/genomes2/GUT_GENOME135474.gff.gz
GUT_GENOME135513	NielsenHB_2014__O2_UC41_2__bin.14	CIBIO	MAG	2006584	136	30129	30.8	100	0.96	0.05	0	99.8	99.5	20	NA	GUT_GENOME132205	MGYG-HGUT-02163	d__Archaea;p__Euryarchaeota;c__Methanobacteria;o__Methanobacteriales;f__Methanobacteriaceae;g__Methanobrevibacter_A;s__Methanobrevibacter_A smithii	ERS199235	ERP002061	Spain	Europe	ftp://ftp.ebi.ac.uk/pub/databases/metagenomics/mgnify_genomes/human-gut/v1.0/all_genomes/MGYG-HGUT-021/MGYG-HGUT-02163/genomes2/GUT_GENOME135513.gff.gz
GUT_GENOME135685	NielsenHB_2014__O2_UC47_0__bin.24	CIBIO	MAG	1809785	24	117425	30.9	100	0	0.03	0	99.8	0	20	NA	GUT_GENOME132205	MGYG-HGUT-02163	d__Archaea;p__Euryarchaeota;c__Methanobacteria;o__Methanobacteriales;f__Methanobacteriaceae;g__Methanobrevibacter_A;s__Methanobrevibacter_A smithii	ERS199242	ERP002061	Spain	Europe	ftp://ftp.ebi.ac.uk/pub/databases/metagenomics/mgnify_genomes/human-gut/v1.0/all_genomes/MGYG-HGUT-021/MGYG-HGUT-02163/genomes1/GUT_GENOME135685.gff.gz
GUT_GENOME135723	NielsenHB_2014__O2_UC47_2__bin.38	CIBIO	MAG	1805208	17	192288	30.92	100	0	0.04	0	0	0	20	NA	GUT_GENOME132205	MGYG-HGUT-02163	d__Archaea;p__Euryarchaeota;c__Methanobacteria;o__Methanobacteriales;f__Methanobacteriaceae;g__Methanobrevibacter_A;s__Methanobrevibacter_A smithii	ERS199243	ERP002061	Spain	Europe	ftp://ftp.ebi.ac.uk/pub/databases/metagenomics/mgnify_genomes/human-gut/v1.0/all_genomes/MGYG-HGUT-021/MGYG-HGUT-02163/genomes2/GUT_GENOME135723.gff.gz
GUT_GENOME135810	NielsenHB_2014__O2_UC49_2__bin.49	CIBIO	MAG	1606629	51	54765	31.23	98.4	0.04	0.04	0	0	0	20	NA	GUT_GENOME132205	MGYG-HGUT-02163	d__Archaea;p__Euryarchaeota;c__Methanobacteria;o__Methanobacteriales;f__Methanobacteriaceae;g__Methanobrevibacter_A;s__Methanobrevibacter_A smithii	ERS199247	ERP002061	Spain	Europe	ftp://ftp.ebi.ac.uk/pub/databases/metagenomics/mgnify_genomes/human-gut/v1.0/all_genomes/MGYG-HGUT-021/MGYG-HGUT-02163/genomes1/GUT_GENOME135810.gff.gz
GUT_GENOME135818	NielsenHB_2014__O2_UC50_0__bin.21	CIBIO	MAG	1691841	34	100918	31.18	100	0	0.04	0	99.8	99.5	20	NA	GUT_GENOME132205	MGYG-HGUT-02163	d__Archaea;p__Euryarchaeota;c__Methanobacteria;o__Methanobacteriales;f__Methanobacteriaceae;g__Methanobrevibacter_A;s__Methanobrevibacter_A smithii	ERS199250	ERP002061	Spain	Europe	ftp://ftp.ebi.ac.uk/pub/databases/metagenomics/mgnify_genomes/human-gut/v1.0/all_genomes/MGYG-HGUT-021/MGYG-HGUT-02163/genomes1/GUT_GENOME135818.gff.gz
GUT_GENOME135886	NielsenHB_2014__O2_UC51_0__bin.22	CIBIO	MAG	1556157	352	5334	31.1	86.86	1.6	0.09	0	0	33.48	18	NA	GUT_GENOME132205	MGYG-HGUT-02163	d__Archaea;p__Euryarchaeota;c__Methanobacteria;o__Methanobacteriales;f__Methanobacteriaceae;g__Methanobrevibacter_A;s__Methanobrevibacter_A smithii	ERS199252	ERP002061	Spain	Europe	ftp://ftp.ebi.ac.uk/pub/databases/metagenomics/mgnify_genomes/human-gut/v1.0/all_genomes/MGYG-HGUT-021/MGYG-HGUT-02163/genomes2/GUT_GENOME135886.gff.gz
GUT_GENOME135943	NielsenHB_2014__O2_UC51_2__bin.77	CIBIO	MAG	1526858	44	54348	31.43	95.73	0.04	0.04	0	99.8	99.5	19	NA	GUT_GENOME132205	MGYG-HGUT-02163	d__Archaea;p__Euryarchaeota;c__Methanobacteria;o__Methanobacteriales;f__Methanobacteriaceae;g__Methanobrevibacter_A;s__Methanobrevibacter_A smithii	ERS199253	ERP002061	Spain	Europe	ftp://ftp.ebi.ac.uk/pub/databases/metagenomics/mgnify_genomes/human-gut/v1.0/all_genomes/MGYG-HGUT-021/MGYG-HGUT-02163/genomes1/GUT_GENOME135943.gff.gz
GUT_GENOME135949	NielsenHB_2014__O2_UC52_0__bin.14	CIBIO	MAG	1711377	13	252041	31.1	100	0	0.03	0	0	0	20	NA	GUT_GENOME132205	MGYG-HGUT-02163	d__Archaea;p__Euryarchaeota;c__Methanobacteria;o__Methanobacteriales;f__Methanobacteriaceae;g__Methanobrevibacter_A;s__Methanobrevibacter_A smithii	ERS199254	ERP002061	Spain	Europe	ftp://ftp.ebi.ac.uk/pub/databases/metagenomics/mgnify_genomes/human-gut/v1.0/all_genomes/MGYG-HGUT-021/MGYG-HGUT-02163/genomes1/GUT_GENOME135949.gff.gz
GUT_GENOME136237	NielsenHB_2014__O2_UC58_0__bin.17	CIBIO	MAG	1360772	284	5946	32.13	87.97	2.52	0.08	0	0	0	18	NA	GUT_GENOME132205	MGYG-HGUT-02163	d__Archaea;p__Euryarchaeota;c__Methanobacteria;o__Methanobacteriales;f__Methanobacteriaceae;g__Methanobrevibacter_A;s__Methanobrevibacter_A smithii	ERS199266	ERP002061	Spain	Europe	ftp://ftp.ebi.ac.uk/pub/databases/metagenomics/mgnify_genomes/human-gut/v1.0/all_genomes/MGYG-HGUT-021/MGYG-HGUT-02163/genomes1/GUT_GENOME136237.gff.gz
GUT_GENOME136673	NielsenHB_2014__V1_CD22_0__bin.34	CIBIO	MAG	1694247	13	221613	31.1	98.4	0	0.04	0	0	0	20	NA	GUT_GENOME132205	MGYG-HGUT-02163	d__Archaea;p__Euryarchaeota;c__Methanobacteria;o__Methanobacteriales;f__Methanobacteriaceae;g__Methanobrevibacter_A;s__Methanobrevibacter_A smithii	ERS199292	ERP002061	Spain	Europe	ftp://ftp.ebi.ac.uk/pub/databases/metagenomics/mgnify_genomes/human-gut/v1.0/all_genomes/MGYG-HGUT-021/MGYG-HGUT-02163/genomes1/GUT_GENOME136673.gff.gz
GUT_GENOME137151	NielsenHB_2014__V1_CD8_0__bin.4	CIBIO	MAG	1664855	155	15849	31.65	96	2.8	0.05	0	14.01	21.4	19	NA	GUT_GENOME132205	MGYG-HGUT-02163	d__Archaea;p__Euryarchaeota;c__Methanobacteria;o__Methanobacteriales;f__Methanobacteriaceae;g__Methanobrevibacter_A;s__Methanobrevibacter_A smithii	ERS199314	ERP002061	Spain	Europe	ftp://ftp.ebi.ac.uk/pub/databases/metagenomics/mgnify_genomes/human-gut/v1.0/all_genomes/MGYG-HGUT-021/MGYG-HGUT-02163/genomes1/GUT_GENOME137151.gff.gz
GUT_GENOME137154	NielsenHB_2014__V1_CD9_0__bin.10	CIBIO	MAG	1742415	242	10138	31.52	98	1.24	0.04	0	0	0	17	NA	GUT_GENOME132205	MGYG-HGUT-02163	d__Archaea;p__Euryarchaeota;c__Methanobacteria;o__Methanobacteriales;f__Methanobacteriaceae;g__Methanobrevibacter_A;s__Methanobrevibacter_A smithii	ERS199315	ERP002061	Spain	Europe	ftp://ftp.ebi.ac.uk/pub/databases/metagenomics/mgnify_genomes/human-gut/v1.0/all_genomes/MGYG-HGUT-021/MGYG-HGUT-02163/genomes1/GUT_GENOME137154.gff.gz
GUT_GENOME137195	NielsenHB_2014__V1_UC10_2__bin.54	CIBIO	MAG	1913704	48	84340	31.11	100	0.04	0.04	0	0	0	20	NA	GUT_GENOME132205	MGYG-HGUT-02163	d__Archaea;p__Euryarchaeota;c__Methanobacteria;o__Methanobacteriales;f__Methanobacteriaceae;g__Methanobrevibacter_A;s__Methanobrevibacter_A smithii	ERS199318	ERP002061	Spain	Europe	ftp://ftp.ebi.ac.uk/pub/databases/metagenomics/mgnify_genomes/human-gut/v1.0/all_genomes/MGYG-HGUT-021/MGYG-HGUT-02163/genomes1/GUT_GENOME137195.gff.gz
GUT_GENOME137448	NielsenHB_2014__V1_UC16_0__bin.2	CIBIO	MAG	1507500	11	375115	31.1	88	0	0.03	0	0	0	20	NA	GUT_GENOME132205	MGYG-HGUT-02163	d__Archaea;p__Euryarchaeota;c__Methanobacteria;o__Methanobacteriales;f__Methanobacteriaceae;g__Methanobrevibacter_A;s__Methanobrevibacter_A smithii	ERS199329	ERP002061	Spain	Europe	ftp://ftp.ebi.ac.uk/pub/databases/metagenomics/mgnify_genomes/human-gut/v1.0/all_genomes/MGYG-HGUT-021/MGYG-HGUT-02163/genomes1/GUT_GENOME137448.gff.gz
GUT_GENOME137479	NielsenHB_2014__V1_UC17_2__bin.6	CIBIO	MAG	1798106	31	94801	31.07	100	0	0.07	0	0	0	20	NA	GUT_GENOME132205	MGYG-HGUT-02163	d__Archaea;p__Euryarchaeota;c__Methanobacteria;o__Methanobacteriales;f__Methanobacteriaceae;g__Methanobrevibacter_A;s__Methanobrevibacter_A smithii	ERS199331	ERP002061	Spain	Europe	ftp://ftp.ebi.ac.uk/pub/databases/metagenomics/mgnify_genomes/human-gut/v1.0/all_genomes/MGYG-HGUT-021/MGYG-HGUT-02163/genomes2/GUT_GENOME137479.gff.gz
GUT_GENOME137665	NielsenHB_2014__V1_UC26_4__bin.11	CIBIO	MAG	1749215	15	438903	31.1	100	0	0.04	0	0	0	20	NA	GUT_GENOME132205	MGYG-HGUT-02163	d__Archaea;p__Euryarchaeota;c__Methanobacteria;o__Methanobacteriales;f__Methanobacteriaceae;g__Methanobrevibacter_A;s__Methanobrevibacter_A smithii	ERS199344	ERP002061	Spain	Europe	ftp://ftp.ebi.ac.uk/pub/databases/metagenomics/mgnify_genomes/human-gut/v1.0/all_genomes/MGYG-HGUT-021/MGYG-HGUT-02163/genomes1/GUT_GENOME137665.gff.gz
GUT_GENOME137770	NielsenHB_2014__V1_UC30_0__bin.26	CIBIO	MAG	1735647	11	315276	31.19	100	0	0.03	0	0	0	20	NA	GUT_GENOME132205	MGYG-HGUT-02163	d__Archaea;p__Euryarchaeota;c__Methanobacteria;o__Methanobacteriales;f__Methanobacteriaceae;g__Methanobrevibacter_A;s__Methanobrevibacter_A smithii	ERS199350	ERP002061	Spain	Europe	ftp://ftp.ebi.ac.uk/pub/databases/metagenomics/mgnify_genomes/human-gut/v1.0/all_genomes/MGYG-HGUT-021/MGYG-HGUT-02163/genomes1/GUT_GENOME137770.gff.gz
GUT_GENOME138033	NielsenHB_2014__V1_UC36_0__bin.61	CIBIO	MAG	1431983	5	433773	31.19	86.4	0	0.04	0	0	0	19	NA	GUT_GENOME132205	MGYG-HGUT-02163	d__Archaea;p__Euryarchaeota;c__Methanobacteria;o__Methanobacteriales;f__Methanobacteriaceae;g__Methanobrevibacter_A;s__Methanobrevibacter_A smithii	ERS199358	ERP002061	Spain	Europe	ftp://ftp.ebi.ac.uk/pub/databases/metagenomics/mgnify_genomes/human-gut/v1.0/all_genomes/MGYG-HGUT-021/MGYG-HGUT-02163/genomes2/GUT_GENOME138033.gff.gz
GUT_GENOME138203	NielsenHB_2014__V1_UC43_0__bin.74	CIBIO	MAG	1800980	25	88831	30.93	100	0	0.04	0	0	0	20	NA	GUT_GENOME132205	MGYG-HGUT-02163	d__Archaea;p__Euryarchaeota;c__Methanobacteria;o__Methanobacteriales;f__Methanobacteriaceae;g__Methanobrevibacter_A;s__Methanobrevibacter_A smithii	ERS199367	ERP002061	Spain	Europe	ftp://ftp.ebi.ac.uk/pub/databases/metagenomics/mgnify_genomes/human-gut/v1.0/all_genomes/MGYG-HGUT-021/MGYG-HGUT-02163/genomes2/GUT_GENOME138203.gff.gz
GUT_GENOME138236	NielsenHB_2014__V1_UC45_0__bin.24	CIBIO	MAG	1546966	57	43473	31.37	92.8	0	0.06	0	99.8	99.5	18	NA	GUT_GENOME132205	MGYG-HGUT-02163	d__Archaea;p__Euryarchaeota;c__Methanobacteria;o__Methanobacteriales;f__Methanobacteriaceae;g__Methanobrevibacter_A;s__Methanobrevibacter_A smithii	ERS199369	ERP002061	Spain	Europe	ftp://ftp.ebi.ac.uk/pub/databases/metagenomics/mgnify_genomes/human-gut/v1.0/all_genomes/MGYG-HGUT-021/MGYG-HGUT-02163/genomes1/GUT_GENOME138236.gff.gz
GUT_GENOME138598	NielsenHB_2014__V1_UC52_1__bin.28	CIBIO	MAG	1819280	14	348718	31.12	100	0	0.05	0	0	0	20	NA	GUT_GENOME132205	MGYG-HGUT-02163	d__Archaea;p__Euryarchaeota;c__Methanobacteria;o__Methanobacteriales;f__Methanobacteriaceae;g__Methanobrevibacter_A;s__Methanobrevibacter_A smithii	ERS199381	ERP002061	Spain	Europe	ftp://ftp.ebi.ac.uk/pub/databases/metagenomics/mgnify_genomes/human-gut/v1.0/all_genomes/MGYG-HGUT-021/MGYG-HGUT-02163/genomes2/GUT_GENOME138598.gff.gz
GUT_GENOME139007	NielsenHB_2014__V1_UC8_0__bin.8	CIBIO	MAG	1746861	79	41981	31.24	96.8	0	0.05	0	99.8	0	20	NA	GUT_GENOME132205	MGYG-HGUT-02163	d__Archaea;p__Euryarchaeota;c__Methanobacteria;o__Methanobacteriales;f__Methanobacteriaceae;g__Methanobrevibacter_A;s__Methanobrevibacter_A smithii	ERS199394	ERP002061	Spain	Europe	ftp://ftp.ebi.ac.uk/pub/databases/metagenomics/mgnify_genomes/human-gut/v1.0/all_genomes/MGYG-HGUT-021/MGYG-HGUT-02163/genomes1/GUT_GENOME139007.gff.gz
GUT_GENOME139173	Obregon-TitoAJ_2015__NO02__bin.50	CIBIO	MAG	941198	6	337780	31.4	59.2	0	0.04	0	0	0	16	NA	GUT_GENOME132205	MGYG-HGUT-02163	d__Archaea;p__Euryarchaeota;c__Methanobacteria;o__Methanobacteriales;f__Methanobacteriaceae;g__Methanobrevibacter_A;s__Methanobrevibacter_A smithii	SRS820585	SRP052307	United States	North America	ftp://ftp.ebi.ac.uk/pub/databases/metagenomics/mgnify_genomes/human-gut/v1.0/all_genomes/MGYG-HGUT-021/MGYG-HGUT-02163/genomes1/GUT_GENOME139173.gff.gz
GUT_GENOME139189	Obregon-TitoAJ_2015__NO03__bin.20	CIBIO	MAG	1639232	347	5897	31.15	88	2.4	0.32	0	0	0	19	NA	GUT_GENOME132205	MGYG-HGUT-02163	d__Archaea;p__Euryarchaeota;c__Methanobacteria;o__Methanobacteriales;f__Methanobacteriaceae;g__Methanobrevibacter_A;s__Methanobrevibacter_A smithii	SRS820586	SRP052307	United States	North America	ftp://ftp.ebi.ac.uk/pub/databases/metagenomics/mgnify_genomes/human-gut/v1.0/all_genomes/MGYG-HGUT-021/MGYG-HGUT-02163/genomes1/GUT_GENOME139189.gff.gz
GUT_GENOME139369	Obregon-TitoAJ_2015__NO13__bin.12	CIBIO	MAG	1513669	70	31149	30.86	96	0	0.1	0	0	0	20	NA	GUT_GENOME143185	MGYG-HGUT-02446	d__Archaea;p__Euryarchaeota;c__Methanobacteria;o__Methanobacteriales;f__Methanobacteriaceae;g__Methanobrevibacter_A;s__Methanobrevibacter_A smithii_A	SRS820595	SRP052307	United States	North America	ftp://ftp.ebi.ac.uk/pub/databases/metagenomics/mgnify_genomes/human-gut/v1.0/all_genomes/MGYG-HGUT-024/MGYG-HGUT-02446/genomes1/GUT_GENOME139369.gff.gz
GUT_GENOME139655	Obregon-TitoAJ_2015__SM03__bin.11	CIBIO	MAG	1866071	387	6073	30.12	93.6	2.4	0.15	0	0	0	20	NA	GUT_GENOME143185	MGYG-HGUT-02446	d__Archaea;p__Euryarchaeota;c__Methanobacteria;o__Methanobacteriales;f__Methanobacteriaceae;g__Methanobrevibacter_A;s__Methanobrevibacter_A smithii_A	SRS820608	SRP052307	Peru	South America	ftp://ftp.ebi.ac.uk/pub/databases/metagenomics/mgnify_genomes/human-gut/v1.0/all_genomes/MGYG-HGUT-024/MGYG-HGUT-02446/genomes1/GUT_GENOME139655.gff.gz
GUT_GENOME139679	Obregon-TitoAJ_2015__SM11__bin.15	CIBIO	MAG	1829863	48	63450	30.3	97.6	0	0.08	0	0	0	20	NA	GUT_GENOME143185	MGYG-HGUT-02446	d__Archaea;p__Euryarchaeota;c__Methanobacteria;o__Methanobacteriales;f__Methanobacteriaceae;g__Methanobrevibacter_A;s__Methanobrevibacter_A smithii_A	SRS820610	SRP052307	Peru	South America	ftp://ftp.ebi.ac.uk/pub/databases/metagenomics/mgnify_genomes/human-gut/v1.0/all_genomes/MGYG-HGUT-024/MGYG-HGUT-02446/genomes1/GUT_GENOME139679.gff.gz
GUT_GENOME139726	Obregon-TitoAJ_2015__SM18__bin.52	CIBIO	MAG	1824858	197	13244	30.42	99.2	2.11	0.09	0	0	0	20	NA	GUT_GENOME143185	MGYG-HGUT-02446	d__Archaea;p__Euryarchaeota;c__Methanobacteria;o__Methanobacteriales;f__Methanobacteriaceae;g__Methanobrevibacter_A;s__Methanobrevibacter_A smithii_A	SRS820614	SRP052307	Peru	South America	ftp://ftp.ebi.ac.uk/pub/databases/metagenomics/mgnify_genomes/human-gut/v1.0/all_genomes/MGYG-HGUT-024/MGYG-HGUT-02446/genomes1/GUT_GENOME139726.gff.gz
GUT_GENOME139871	Obregon-TitoAJ_2015__SM32__bin.3	CIBIO	MAG	796254	10	101540	30.96	52	0	0.08	0	0	0	15	NA	GUT_GENOME143185	MGYG-HGUT-02446	d__Archaea;p__Euryarchaeota;c__Methanobacteria;o__Methanobacteriales;f__Methanobacteriaceae;g__Methanobrevibacter_A;s__Methanobrevibacter_A smithii_A	SRS820620	SRP052307	Peru	South America	ftp://ftp.ebi.ac.uk/pub/databases/metagenomics/mgnify_genomes/human-gut/v1.0/all_genomes/MGYG-HGUT-024/MGYG-HGUT-02446/genomes1/GUT_GENOME139871.gff.gz
GUT_GENOME139935	Obregon-TitoAJ_2015__SM39__bin.33	CIBIO	MAG	1453084	58	44604	30.94	95.2	0	0.07	0	99.8	0	19	NA	GUT_GENOME143185	MGYG-HGUT-02446	d__Archaea;p__Euryarchaeota;c__Methanobacteria;o__Methanobacteriales;f__Methanobacteriaceae;g__Methanobrevibacter_A;s__Methanobrevibacter_A smithii_A	SRS820624	SRP052307	Peru	South America	ftp://ftp.ebi.ac.uk/pub/databases/metagenomics/mgnify_genomes/human-gut/v1.0/all_genomes/MGYG-HGUT-024/MGYG-HGUT-02446/genomes1/GUT_GENOME139935.gff.gz
GUT_GENOME139944	Obregon-TitoAJ_2015__SM40__bin.15	CIBIO	MAG	1340846	39	53868	30.82	89.6	0.8	0.11	0	0	0	19	NA	GUT_GENOME143185	MGYG-HGUT-02446	d__Archaea;p__Euryarchaeota;c__Methanobacteria;o__Methanobacteriales;f__Methanobacteriaceae;g__Methanobrevibacter_A;s__Methanobrevibacter_A smithii_A	SRS820625	SRP052307	Peru	South America	ftp://ftp.ebi.ac.uk/pub/databases/metagenomics/mgnify_genomes/human-gut/v1.0/all_genomes/MGYG-HGUT-024/MGYG-HGUT-02446/genomes1/GUT_GENOME139944.gff.gz
GUT_GENOME140888	PATRIC_1175296_12	PATRIC/IMG	Isolate	2624731	26	167704	60.47	98.39	0	NA	93.28	99.86	99.03	20	1.1753e+06	GUT_GENOME132203	MGYG-HGUT-02161	d__Archaea;p__Thermoplasmatota;c__Thermoplasmata;o__Methanomassiliicoccales;f__Methanomassiliicoccaceae;g__Methanomassiliicoccus;s__Methanomassiliicoccus luminyensis	SAMEA3138426	PRJNA159487	NA	NA	ftp://ftp.ebi.ac.uk/pub/databases/metagenomics/mgnify_genomes/human-gut/v1.0/all_genomes/MGYG-HGUT-021/MGYG-HGUT-02161/genomes1/GUT_GENOME140888.gff.gz
GUT_GENOME141221	PATRIC_1295009_4	PATRIC/IMG	Isolate	1931802	1	1931802	41.26	98.79	0.81	NA	92.44	99.86	99.03	20	1.29501e+06	GUT_GENOME132202	MGYG-HGUT-02160	d__Archaea;p__Thermoplasmatota;c__Thermoplasmata;o__Methanomassiliicoccales;f__Methanomassiliicoccaceae;g__Methanomassiliicoccus_A;s__Methanomassiliicoccus_A intestinalis	SAMN03081468	PRJNA189659	France	Europe	ftp://ftp.ebi.ac.uk/pub/databases/metagenomics/mgnify_genomes/human-gut/v1.0/all_genomes/MGYG-HGUT-021/MGYG-HGUT-02160/genomes1/GUT_GENOME141221.gff.gz
GUT_GENOME143185	PATRIC_2173_70	PATRIC/IMG	Isolate	1927634	16	240426	30.3	100	0	NA	0	99.8	99.5	20	2173.7	GUT_GENOME143185	MGYG-HGUT-02446	d__Archaea;p__Euryarchaeota;c__Methanobacteria;o__Methanobacteriales;f__Methanobacteriaceae;g__Methanobrevibacter_A;s__Methanobrevibacter_A smithii_A	SAMN07492084	PRJNA397915	United States	North America	ftp://ftp.ebi.ac.uk/pub/databases/metagenomics/mgnify_genomes/human-gut/v1.0/all_genomes/MGYG-HGUT-024/MGYG-HGUT-02446/genomes1/GUT_GENOME143185.gff.gz
GUT_GENOME143193	PATRIC_2317_11	PATRIC/IMG	Isolate	1710381	143	30100	27.6	97.6	0	NA	0	99.8	93.24	20	2317.11	GUT_GENOME132206	MGYG-HGUT-02164	d__Archaea;p__Euryarchaeota;c__Methanobacteria;o__Methanobacteriales;f__Methanobacteriaceae;g__Methanosphaera;s__Methanosphaera stadtmanae	SAMN06928224	PRJNA386222	Australia	Oceania	ftp://ftp.ebi.ac.uk/pub/databases/metagenomics/mgnify_genomes/human-gut/v1.0/all_genomes/MGYG-HGUT-021/MGYG-HGUT-02164/genomes1/GUT_GENOME143193.gff.gz
GUT_GENOME143252	IMG_2540341115	PATRIC/IMG	Isolate	1666857	1	1666857	55.59	98.39	0.81	NA	87.39	99.8	99.13	20	2540341115	GUT_GENOME143252	MGYG-HGUT-02456	d__Archaea;p__Thermoplasmatota;c__Thermoplasmata;o__Methanomassiliicoccales;f__Methanomethylophilaceae;g__Methanomethylophilus;s__Methanomethylophilus alvus	SAMN03081445	PRJNA175948	France	Europe	ftp://ftp.ebi.ac.uk/pub/databases/metagenomics/mgnify_genomes/human-gut/v1.0/all_genomes/MGYG-HGUT-024/MGYG-HGUT-02456/genomes1/GUT_GENOME143252.gff.gz
GUT_GENOME143257	IMG_2547132052	PATRIC/IMG	Isolate	1787218	44	103587	31.11	100	0	NA	0	99.8	99.5	20	2547132052	GUT_GENOME132205	MGYG-HGUT-02163	d__Archaea;p__Euryarchaeota;c__Methanobacteria;o__Methanobacteriales;f__Methanobacteriaceae;g__Methanobrevibacter_A;s__Methanobrevibacter_A smithii	SAMN02436678	PRJNA59547	United States	North America	ftp://ftp.ebi.ac.uk/pub/databases/metagenomics/mgnify_genomes/human-gut/v1.0/all_genomes/MGYG-HGUT-021/MGYG-HGUT-02163/genomes2/GUT_GENOME143257.gff.gz
GUT_GENOME143258	IMG_2547132053	PATRIC/IMG	Isolate	1803079	54	80332	31.11	99.2	0	NA	0	99.8	99.5	20	2547132053	GUT_GENOME132205	MGYG-HGUT-02163	d__Archaea;p__Euryarchaeota;c__Methanobacteria;o__Methanobacteriales;f__Methanobacteriaceae;g__Methanobrevibacter_A;s__Methanobrevibacter_A smithii	SAMN02436664	PRJNA59641	United States	North America	ftp://ftp.ebi.ac.uk/pub/databases/metagenomics/mgnify_genomes/human-gut/v1.0/all_genomes/MGYG-HGUT-021/MGYG-HGUT-02163/genomes1/GUT_GENOME143258.gff.gz
GUT_GENOME143259	IMG_2547132054	PATRIC/IMG	Isolate	1798975	66	73705	31.23	99.73	0	NA	0	99.8	99.5	20	2547132054	GUT_GENOME132205	MGYG-HGUT-02163	d__Archaea;p__Euryarchaeota;c__Methanobacteria;o__Methanobacteriales;f__Methanobacteriaceae;g__Methanobrevibacter_A;s__Methanobrevibacter_A smithii	SAMN02436679	PRJNA59643	United States	North America	ftp://ftp.ebi.ac.uk/pub/databases/metagenomics/mgnify_genomes/human-gut/v1.0/all_genomes/MGYG-HGUT-021/MGYG-HGUT-02163/genomes1/GUT_GENOME143259.gff.gz
GUT_GENOME143260	IMG_2547132055	PATRIC/IMG	Isolate	1799156	43	147782	31.13	100	0.8	NA	0	99.8	99.5	20	2547132055	GUT_GENOME132205	MGYG-HGUT-02163	d__Archaea;p__Euryarchaeota;c__Methanobacteria;o__Methanobacteriales;f__Methanobacteriaceae;g__Methanobrevibacter_A;s__Methanobrevibacter_A smithii	SAMN02436665	PRJNA59645	United States	North America	ftp://ftp.ebi.ac.uk/pub/databases/metagenomics/mgnify_genomes/human-gut/v1.0/all_genomes/MGYG-HGUT-021/MGYG-HGUT-02163/genomes1/GUT_GENOME143260.gff.gz
GUT_GENOME143261	IMG_2547132057	PATRIC/IMG	Isolate	1716744	33	139750	31.12	92.8	0	NA	0	99.8	99.5	20	2547132057	GUT_GENOME132205	MGYG-HGUT-02163	d__Archaea;p__Euryarchaeota;c__Methanobacteria;o__Methanobacteriales;f__Methanobacteriaceae;g__Methanobrevibacter_A;s__Methanobrevibacter_A smithii	SAMN02436666	PRJNA59655	United States	North America	ftp://ftp.ebi.ac.uk/pub/databases/metagenomics/mgnify_genomes/human-gut/v1.0/all_genomes/MGYG-HGUT-021/MGYG-HGUT-02163/genomes1/GUT_GENOME143261.gff.gz
GUT_GENOME143262	IMG_2547132058	PATRIC/IMG	Isolate	1958730	63	82021	30.41	96	3.2	NA	0	99.8	99.5	20	2547132058	GUT_GENOME143185	MGYG-HGUT-02446	d__Archaea;p__Euryarchaeota;c__Methanobacteria;o__Methanobacteriales;f__Methanobacteriaceae;g__Methanobrevibacter_A;s__Methanobrevibacter_A smithii_A	SAMN02436683	PRJNA59659	United States	North America	ftp://ftp.ebi.ac.uk/pub/databases/metagenomics/mgnify_genomes/human-gut/v1.0/all_genomes/MGYG-HGUT-024/MGYG-HGUT-02446/genomes1/GUT_GENOME143262.gff.gz
GUT_GENOME143263	IMG_2547132060	PATRIC/IMG	Isolate	1969286	40	99717	30.42	99.6	0	NA	0	99.8	99.5	20	2547132060	GUT_GENOME143185	MGYG-HGUT-02446	d__Archaea;p__Euryarchaeota;c__Methanobacteria;o__Methanobacteriales;f__Methanobacteriaceae;g__Methanobrevibacter_A;s__Methanobrevibacter_A smithii_A	SAMN02436668	PRJNA59665	United States	North America	ftp://ftp.ebi.ac.uk/pub/databases/metagenomics/mgnify_genomes/human-gut/v1.0/all_genomes/MGYG-HGUT-024/MGYG-HGUT-02446/genomes1/GUT_GENOME143263.gff.gz
GUT_GENOME143264	IMG_2547132061	PATRIC/IMG	Isolate	1977252	40	256453	30.44	99.94	0.8	NA	0	99.8	99.5	20	2547132061	GUT_GENOME143185	MGYG-HGUT-02446	d__Archaea;p__Euryarchaeota;c__Methanobacteria;o__Methanobacteriales;f__Methanobacteriaceae;g__Methanobrevibacter_A;s__Methanobrevibacter_A smithii_A	SAMN02436673	PRJNA59667	United States	North America	ftp://ftp.ebi.ac.uk/pub/databases/metagenomics/mgnify_genomes/human-gut/v1.0/all_genomes/MGYG-HGUT-024/MGYG-HGUT-02446/genomes1/GUT_GENOME143264.gff.gz
GUT_GENOME143265	IMG_2547132062	PATRIC/IMG	Isolate	1894201	47	120105	30.25	100	0	NA	0	99.8	99.5	20	2547132062	GUT_GENOME143185	MGYG-HGUT-02446	d__Archaea;p__Euryarchaeota;c__Methanobacteria;o__Methanobacteriales;f__Methanobacteriaceae;g__Methanobrevibacter_A;s__Methanobrevibacter_A smithii_A	SAMN02436680	PRJNA59669	United States	North America	ftp://ftp.ebi.ac.uk/pub/databases/metagenomics/mgnify_genomes/human-gut/v1.0/all_genomes/MGYG-HGUT-024/MGYG-HGUT-02446/genomes1/GUT_GENOME143265.gff.gz
GUT_GENOME143266	IMG_2547132063	PATRIC/IMG	Isolate	1891976	58	90676	30.25	100	0	NA	0	99.8	99.5	20	2547132063	GUT_GENOME143185	MGYG-HGUT-02446	d__Archaea;p__Euryarchaeota;c__Methanobacteria;o__Methanobacteriales;f__Methanobacteriaceae;g__Methanobrevibacter_A;s__Methanobrevibacter_A smithii_A	SAMN02436674	PRJNA59671	United States	North America	ftp://ftp.ebi.ac.uk/pub/databases/metagenomics/mgnify_genomes/human-gut/v1.0/all_genomes/MGYG-HGUT-024/MGYG-HGUT-02446/genomes1/GUT_GENOME143266.gff.gz
GUT_GENOME143267	IMG_2547132064	PATRIC/IMG	Isolate	1915186	50	108948	30.28	100	0.8	NA	0	99.8	99.5	20	2547132064	GUT_GENOME143185	MGYG-HGUT-02446	d__Archaea;p__Euryarchaeota;c__Methanobacteria;o__Methanobacteriales;f__Methanobacteriaceae;g__Methanobrevibacter_A;s__Methanobrevibacter_A smithii_A	SAMN02436675	PRJNA59693	United States	North America	ftp://ftp.ebi.ac.uk/pub/databases/metagenomics/mgnify_genomes/human-gut/v1.0/all_genomes/MGYG-HGUT-024/MGYG-HGUT-02446/genomes1/GUT_GENOME143267.gff.gz
GUT_GENOME143268	IMG_2547132065	PATRIC/IMG	Isolate	1997907	56	78039	30.21	99.2	0.8	NA	0	99.8	99.5	20	2547132065	GUT_GENOME143185	MGYG-HGUT-02446	d__Archaea;p__Euryarchaeota;c__Methanobacteria;o__Methanobacteriales;f__Methanobacteriaceae;g__Methanobrevibacter_A;s__Methanobrevibacter_A smithii_A	SAMN02436676	PRJNA59675	United States	North America	ftp://ftp.ebi.ac.uk/pub/databases/metagenomics/mgnify_genomes/human-gut/v1.0/all_genomes/MGYG-HGUT-024/MGYG-HGUT-02446/genomes1/GUT_GENOME143268.gff.gz
GUT_GENOME143269	IMG_2547132066	PATRIC/IMG	Isolate	1977012	44	119675	30.26	99.2	0	NA	0	99.8	99.5	20	2547132066	GUT_GENOME143185	MGYG-HGUT-02446	d__Archaea;p__Euryarchaeota;c__Methanobacteria;o__Methanobacteriales;f__Methanobacteriaceae;g__Methanobrevibacter_A;s__Methanobrevibacter_A smithii_A	SAMN02436677	PRJNA59677	United States	North America	ftp://ftp.ebi.ac.uk/pub/databases/metagenomics/mgnify_genomes/human-gut/v1.0/all_genomes/MGYG-HGUT-024/MGYG-HGUT-02446/genomes1/GUT_GENOME143269.gff.gz
GUT_GENOME143270	IMG_2547132067	PATRIC/IMG	Isolate	1982641	37	97026	30.24	100	0	NA	0	99.8	99.5	20	2547132067	GUT_GENOME143185	MGYG-HGUT-02446	d__Archaea;p__Euryarchaeota;c__Methanobacteria;o__Methanobacteriales;f__Methanobacteriaceae;g__Methanobrevibacter_A;s__Methanobrevibacter_A smithii_A	SAMN02436669	PRJNA59679	United States	North America	ftp://ftp.ebi.ac.uk/pub/databases/metagenomics/mgnify_genomes/human-gut/v1.0/all_genomes/MGYG-HGUT-024/MGYG-HGUT-02446/genomes1/GUT_GENOME143270.gff.gz
GUT_GENOME143271	IMG_2547132069	PATRIC/IMG	Isolate	1979827	47	98473	30.27	100	0	NA	0	99.8	99.5	20	2547132069	GUT_GENOME143185	MGYG-HGUT-02446	d__Archaea;p__Euryarchaeota;c__Methanobacteria;o__Methanobacteriales;f__Methanobacteriaceae;g__Methanobrevibacter_A;s__Methanobrevibacter_A smithii_A	SAMN02436671	PRJNA59683	United States	North America	ftp://ftp.ebi.ac.uk/pub/databases/metagenomics/mgnify_genomes/human-gut/v1.0/all_genomes/MGYG-HGUT-024/MGYG-HGUT-02446/genomes1/GUT_GENOME143271.gff.gz
GUT_GENOME143272	IMG_2547132070	PATRIC/IMG	Isolate	1873827	45	94763	30.27	94.4	0.8	NA	0	0	99.5	19	2547132070	GUT_GENOME143185	MGYG-HGUT-02446	d__Archaea;p__Euryarchaeota;c__Methanobacteria;o__Methanobacteriales;f__Methanobacteriaceae;g__Methanobrevibacter_A;s__Methanobrevibacter_A smithii_A	SAMN02436681	PRJNA59685	United States	North America	ftp://ftp.ebi.ac.uk/pub/databases/metagenomics/mgnify_genomes/human-gut/v1.0/all_genomes/MGYG-HGUT-024/MGYG-HGUT-02446/genomes1/GUT_GENOME143272.gff.gz
GUT_GENOME143273	IMG_2547132071	PATRIC/IMG	Isolate	1829363	108	43799	31.14	100	0	NA	0	0	99.5	20	2547132071	GUT_GENOME132205	MGYG-HGUT-02163	d__Archaea;p__Euryarchaeota;c__Methanobacteria;o__Methanobacteriales;f__Methanobacteriaceae;g__Methanobrevibacter_A;s__Methanobrevibacter_A smithii	SAMN02436672	PRJNA59687	United States	North America	ftp://ftp.ebi.ac.uk/pub/databases/metagenomics/mgnify_genomes/human-gut/v1.0/all_genomes/MGYG-HGUT-021/MGYG-HGUT-02163/genomes1/GUT_GENOME143273.gff.gz
GUT_GENOME143333	IMG_2554235424	PATRIC/IMG	Isolate	1931724	1	1931724	41.26	98.79	0.81	NA	92.44	99.86	99.03	20	2554235424	GUT_GENOME132202	MGYG-HGUT-02160	d__Archaea;p__Thermoplasmatota;c__Thermoplasmata;o__Methanomassiliicoccales;f__Methanomassiliicoccaceae;g__Methanomassiliicoccus_A;s__Methanomassiliicoccus_A intestinalis	SAMN03081468	PRJNA189659	France	Europe	ftp://ftp.ebi.ac.uk/pub/databases/metagenomics/mgnify_genomes/human-gut/v1.0/all_genomes/MGYG-HGUT-021/MGYG-HGUT-02160/genomes1/GUT_GENOME143333.gff.gz
GUT_GENOME143494	PATRIC_339860_19	PATRIC/IMG	Isolate	1767512	1	1767512	27.63	97.6	0	NA	0	99.8	99.43	20	339860	GUT_GENOME132206	MGYG-HGUT-02164	d__Archaea;p__Euryarchaeota;c__Methanobacteria;o__Methanobacteriales;f__Methanobacteriaceae;g__Methanosphaera;s__Methanosphaera stadtmanae	SAMN02604180	PRJNA15579	NA	NA	ftp://ftp.ebi.ac.uk/pub/databases/metagenomics/mgnify_genomes/human-gut/v1.0/all_genomes/MGYG-HGUT-021/MGYG-HGUT-02164/genomes1/GUT_GENOME143494.gff.gz
GUT_GENOME143658	PATRIC_483214_13	PATRIC/IMG	Isolate	1708618	24	226316	31.28	100	0.8	NA	0	99.8	96.19	20	483214	GUT_GENOME132205	MGYG-HGUT-02163	d__Archaea;p__Euryarchaeota;c__Methanobacteria;o__Methanobacteriales;f__Methanobacteriaceae;g__Methanobrevibacter_A;s__Methanobrevibacter_A smithii	SAMN00008835	PRJNA27821	NA	NA	ftp://ftp.ebi.ac.uk/pub/databases/metagenomics/mgnify_genomes/human-gut/v1.0/all_genomes/MGYG-HGUT-021/MGYG-HGUT-02163/genomes1/GUT_GENOME143658.gff.gz
GUT_GENOME148248	QinJ_2012__CON-025__bin.35	CIBIO	MAG	1970509	450	5244	31.78	92.24	0	0.1	0	0	99.5	20	NA	GUT_GENOME132205	MGYG-HGUT-02163	d__Archaea;p__Euryarchaeota;c__Methanobacteria;o__Methanobacteriales;f__Methanobacteriaceae;g__Methanobrevibacter_A;s__Methanobrevibacter_A smithii	NA	NA	China	Asia	ftp://ftp.ebi.ac.uk/pub/databases/metagenomics/mgnify_genomes/human-gut/v1.0/all_genomes/MGYG-HGUT-021/MGYG-HGUT-02163/genomes2/GUT_GENOME148248.gff.gz
GUT_GENOME148517	QinJ_2012__CON-042__bin.14	CIBIO	MAG	2468059	682	4123	32.86	90.09	0.27	0.28	0	0	0	18	NA	GUT_GENOME132205	MGYG-HGUT-02163	d__Archaea;p__Euryarchaeota;c__Methanobacteria;o__Methanobacteriales;f__Methanobacteriaceae;g__Methanobrevibacter_A;s__Methanobrevibacter_A smithii	NA	NA	China	Asia	ftp://ftp.ebi.ac.uk/pub/databases/metagenomics/mgnify_genomes/human-gut/v1.0/all_genomes/MGYG-HGUT-021/MGYG-HGUT-02163/genomes1/GUT_GENOME148517.gff.gz
GUT_GENOME149020	QinJ_2012__CON-073__bin.40	CIBIO	MAG	1261631	188	8444	32.11	88.13	0	0.12	0	0	0	17	NA	GUT_GENOME132205	MGYG-HGUT-02163	d__Archaea;p__Euryarchaeota;c__Methanobacteria;o__Methanobacteriales;f__Methanobacteriaceae;g__Methanobrevibacter_A;s__Methanobrevibacter_A smithii	NA	NA	China	Asia	ftp://ftp.ebi.ac.uk/pub/databases/metagenomics/mgnify_genomes/human-gut/v1.0/all_genomes/MGYG-HGUT-021/MGYG-HGUT-02163/genomes2/GUT_GENOME149020.gff.gz
GUT_GENOME150013	QinJ_2012__DLM022__bin.36	CIBIO	MAG	1735088	53	50921	31.24	100	0	0.05	0	0	0	20	NA	GUT_GENOME132205	MGYG-HGUT-02163	d__Archaea;p__Euryarchaeota;c__Methanobacteria;o__Methanobacteriales;f__Methanobacteriaceae;g__Methanobrevibacter_A;s__Methanobrevibacter_A smithii	SRS259523	SRP008047	China	Asia	ftp://ftp.ebi.ac.uk/pub/databases/metagenomics/mgnify_genomes/human-gut/v1.0/all_genomes/MGYG-HGUT-021/MGYG-HGUT-02163/genomes2/GUT_GENOME150013.gff.gz
GUT_GENOME152478	QinJ_2012__T2D-064__bin.46	CIBIO	MAG	922021	309	3160	32.67	55.47	0	0.42	0	0	0	4	NA	GUT_GENOME132205	MGYG-HGUT-02163	d__Archaea;p__Euryarchaeota;c__Methanobacteria;o__Methanobacteriales;f__Methanobacteriaceae;g__Methanobrevibacter_A;s__Methanobrevibacter_A smithii	NA	NA	China	Asia	ftp://ftp.ebi.ac.uk/pub/databases/metagenomics/mgnify_genomes/human-gut/v1.0/all_genomes/MGYG-HGUT-021/MGYG-HGUT-02163/genomes2/GUT_GENOME152478.gff.gz
GUT_GENOME152649	QinJ_2012__T2D-072__bin.46	CIBIO	MAG	1808819	35	122453	31.27	99.2	0	0.05	0	0	0	20	NA	GUT_GENOME132205	MGYG-HGUT-02163	d__Archaea;p__Euryarchaeota;c__Methanobacteria;o__Methanobacteriales;f__Methanobacteriaceae;g__Methanobrevibacter_A;s__Methanobrevibacter_A smithii	NA	NA	China	Asia	ftp://ftp.ebi.ac.uk/pub/databases/metagenomics/mgnify_genomes/human-gut/v1.0/all_genomes/MGYG-HGUT-021/MGYG-HGUT-02163/genomes1/GUT_GENOME152649.gff.gz
GUT_GENOME152906	QinJ_2012__T2D-085__bin.60	CIBIO	MAG	1771279	148	18005	31.29	96.4	0	0.05	0	99.8	99.5	20	NA	GUT_GENOME132205	MGYG-HGUT-02163	d__Archaea;p__Euryarchaeota;c__Methanobacteria;o__Methanobacteriales;f__Methanobacteriaceae;g__Methanobrevibacter_A;s__Methanobrevibacter_A smithii	NA	NA	China	Asia	ftp://ftp.ebi.ac.uk/pub/databases/metagenomics/mgnify_genomes/human-gut/v1.0/all_genomes/MGYG-HGUT-021/MGYG-HGUT-02163/genomes1/GUT_GENOME152906.gff.gz
GUT_GENOME153214	QinJ_2012__T2D-099__bin.74	CIBIO	MAG	1806060	28	74179	31.1	100	0	0.05	0	0	0	20	NA	GUT_GENOME132205	MGYG-HGUT-02163	d__Archaea;p__Euryarchaeota;c__Methanobacteria;o__Methanobacteriales;f__Methanobacteriaceae;g__Methanobrevibacter_A;s__Methanobrevibacter_A smithii	NA	NA	China	Asia	ftp://ftp.ebi.ac.uk/pub/databases/metagenomics/mgnify_genomes/human-gut/v1.0/all_genomes/MGYG-HGUT-021/MGYG-HGUT-02163/genomes2/GUT_GENOME153214.gff.gz
GUT_GENOME153858	QinN_2014__HD-33__bin.42	CIBIO	MAG	1530582	102	20663	56.4	95.97	2.02	0.06	87.39	99.8	99.13	20	NA	GUT_GENOME143252	MGYG-HGUT-02456	d__Archaea;p__Thermoplasmatota;c__Thermoplasmata;o__Methanomassiliicoccales;f__Methanomethylophilaceae;g__Methanomethylophilus;s__Methanomethylophilus alvus	ERS475139	ERP005860	China	Asia	ftp://ftp.ebi.ac.uk/pub/databases/metagenomics/mgnify_genomes/human-gut/v1.0/all_genomes/MGYG-HGUT-024/MGYG-HGUT-02456/genomes1/GUT_GENOME153858.gff.gz
GUT_GENOME155212	QinN_2014__HV-8__bin.10	CIBIO	MAG	1526438	189	11096	56.53	94.16	1.61	0.07	0	99.8	99.13	19	NA	GUT_GENOME143252	MGYG-HGUT-02456	d__Archaea;p__Thermoplasmatota;c__Thermoplasmata;o__Methanomassiliicoccales;f__Methanomethylophilaceae;g__Methanomethylophilus;s__Methanomethylophilus alvus	ERS475245	ERP005860	China	Asia	ftp://ftp.ebi.ac.uk/pub/databases/metagenomics/mgnify_genomes/human-gut/v1.0/all_genomes/MGYG-HGUT-024/MGYG-HGUT-02456/genomes1/GUT_GENOME155212.gff.gz
GUT_GENOME157247	RampelliS_2015__H17__bin.19	CIBIO	MAG	663355	224	2998	49.39	57.39	0.81	0.37	0	0	0	5	NA	GUT_GENOME287001	MGYG-HGUT-00654	d__Archaea;p__Thermoplasmatota;c__Thermoplasmata;o__Methanomassiliicoccales;f__Methanomethylophilaceae;g__;s__	SRS883021	SRP056480	United Republic of Tanzania	Africa	ftp://ftp.ebi.ac.uk/pub/databases/metagenomics/mgnify_genomes/human-gut/v1.0/all_genomes/MGYG-HGUT-006/MGYG-HGUT-00654/genomes1/GUT_GENOME157247.gff.gz
GUT_GENOME157249	RampelliS_2015__H17__bin.27	CIBIO	MAG	1590218	355	5313	58.16	82.24	1.21	0.32	86.55	0	0	20	NA	GUT_GENOME268463	MGYG-HGUT-04339	d__Archaea;p__Thermoplasmatota;c__Thermoplasmata;o__Methanomassiliicoccales;f__Methanomethylophilaceae;g__UBA71;s__	SRS883021	SRP056480	United Republic of Tanzania	Africa	ftp://ftp.ebi.ac.uk/pub/databases/metagenomics/mgnify_genomes/human-gut/v1.0/all_genomes/MGYG-HGUT-043/MGYG-HGUT-04339/genomes1/GUT_GENOME157249.gff.gz
GUT_GENOME157493	RampelliS_2015__IT2__bin.6	CIBIO	MAG	1593234	501	3360	30.83	72.36	0.45	0.64	0	0	0	19	NA	GUT_GENOME143185	MGYG-HGUT-02446	d__Archaea;p__Euryarchaeota;c__Methanobacteria;o__Methanobacteriales;f__Methanobacteriaceae;g__Methanobrevibacter_A;s__Methanobrevibacter_A smithii_A	SRS883067	SRP056480	Italy	Europe	ftp://ftp.ebi.ac.uk/pub/databases/metagenomics/mgnify_genomes/human-gut/v1.0/all_genomes/MGYG-HGUT-024/MGYG-HGUT-02446/genomes1/GUT_GENOME157493.gff.gz
GUT_GENOME157820	RaymondF_2016__P13E7__bin.31	CIBIO	MAG	1046273	357	3077	32.89	68.51	1.09	0.02	0	0	0	12	NA	GUT_GENOME132205	MGYG-HGUT-02163	d__Archaea;p__Euryarchaeota;c__Methanobacteria;o__Methanobacteriales;f__Methanobacteriaceae;g__Methanobrevibacter_A;s__Methanobrevibacter_A smithii	ERS634943	ERP009131	Canada	North America	ftp://ftp.ebi.ac.uk/pub/databases/metagenomics/mgnify_genomes/human-gut/v1.0/all_genomes/MGYG-HGUT-021/MGYG-HGUT-02163/genomes1/GUT_GENOME157820.gff.gz
GUT_GENOME158242	RaymondF_2016__P19E0__bin.36	CIBIO	MAG	1728441	78	45754	31.16	100	0	0.01	0	0	0	20	NA	GUT_GENOME132205	MGYG-HGUT-02163	d__Archaea;p__Euryarchaeota;c__Methanobacteria;o__Methanobacteriales;f__Methanobacteriaceae;g__Methanobrevibacter_A;s__Methanobrevibacter_A smithii	ERS634924	ERP009131	Canada	North America	ftp://ftp.ebi.ac.uk/pub/databases/metagenomics/mgnify_genomes/human-gut/v1.0/all_genomes/MGYG-HGUT-021/MGYG-HGUT-02163/genomes1/GUT_GENOME158242.gff.gz
GUT_GENOME158288	RaymondF_2016__P19E7__bin.29	CIBIO	MAG	908588	329	2898	32.99	52.74	0	0	0	0	0	7	NA	GUT_GENOME132205	MGYG-HGUT-02163	d__Archaea;p__Euryarchaeota;c__Methanobacteria;o__Methanobacteriales;f__Methanobacteriaceae;g__Methanobrevibacter_A;s__Methanobrevibacter_A smithii	ERS634948	ERP009131	Canada	North America	ftp://ftp.ebi.ac.uk/pub/databases/metagenomics/mgnify_genomes/human-gut/v1.0/all_genomes/MGYG-HGUT-021/MGYG-HGUT-02163/genomes2/GUT_GENOME158288.gff.gz
GUT_GENOME159741	SchirmerM_2016__G88692__bin.18	CIBIO	MAG	1399003	375	4417	32.43	91.84	0	0.01	0	0	0	16	NA	GUT_GENOME132205	MGYG-HGUT-02163	d__Archaea;p__Euryarchaeota;c__Methanobacteria;o__Methanobacteriales;f__Methanobacteriaceae;g__Methanobrevibacter_A;s__Methanobrevibacter_A smithii	SRS1876353	SRP095580	Netherlands	Europe	ftp://ftp.ebi.ac.uk/pub/databases/metagenomics/mgnify_genomes/human-gut/v1.0/all_genomes/MGYG-HGUT-021/MGYG-HGUT-02163/genomes2/GUT_GENOME159741.gff.gz
GUT_GENOME159774	SchirmerM_2016__G88703__bin.5	CIBIO	MAG	1504149	314	5613	32.24	89.84	0	0.01	0	0	0	20	NA	GUT_GENOME132205	MGYG-HGUT-02163	d__Archaea;p__Euryarchaeota;c__Methanobacteria;o__Methanobacteriales;f__Methanobacteriaceae;g__Methanobrevibacter_A;s__Methanobrevibacter_A smithii	SRS1876728	SRP095580	Netherlands	Europe	ftp://ftp.ebi.ac.uk/pub/databases/metagenomics/mgnify_genomes/human-gut/v1.0/all_genomes/MGYG-HGUT-021/MGYG-HGUT-02163/genomes1/GUT_GENOME159774.gff.gz
GUT_GENOME159990	SchirmerM_2016__G88738__bin.6	CIBIO	MAG	1260283	431	3120	32.45	74.95	0	0.02	0	0	0	8	NA	GUT_GENOME143185	MGYG-HGUT-02446	d__Archaea;p__Euryarchaeota;c__Methanobacteria;o__Methanobacteriales;f__Methanobacteriaceae;g__Methanobrevibacter_A;s__Methanobrevibacter_A smithii_A	SRS1876581	SRP095580	Netherlands	Europe	ftp://ftp.ebi.ac.uk/pub/databases/metagenomics/mgnify_genomes/human-gut/v1.0/all_genomes/MGYG-HGUT-024/MGYG-HGUT-02446/genomes1/GUT_GENOME159990.gff.gz
GUT_GENOME160229	SchirmerM_2016__G88773__bin.9	CIBIO	MAG	1749092	379	5550	32.06	91.14	0.8	0.01	0	0	0	16	NA	GUT_GENOME132205	MGYG-HGUT-02163	d__Archaea;p__Euryarchaeota;c__Methanobacteria;o__Methanobacteriales;f__Methanobacteriaceae;g__Methanobrevibacter_A;s__Methanobrevibacter_A smithii	SRS1876665	SRP095580	Netherlands	Europe	ftp://ftp.ebi.ac.uk/pub/databases/metagenomics/mgnify_genomes/human-gut/v1.0/all_genomes/MGYG-HGUT-021/MGYG-HGUT-02163/genomes1/GUT_GENOME160229.gff.gz
GUT_GENOME160251	SchirmerM_2016__G88778__bin.14	CIBIO	MAG	1116607	397	2872	32.29	71.41	0.1	0.02	0	0	99.5	6	NA	GUT_GENOME143185	MGYG-HGUT-02446	d__Archaea;p__Euryarchaeota;c__Methanobacteria;o__Methanobacteriales;f__Methanobacteriaceae;g__Methanobrevibacter_A;s__Methanobrevibacter_A smithii_A	SRS1876476	SRP095580	Netherlands	Europe	ftp://ftp.ebi.ac.uk/pub/databases/metagenomics/mgnify_genomes/human-gut/v1.0/all_genomes/MGYG-HGUT-024/MGYG-HGUT-02446/genomes1/GUT_GENOME160251.gff.gz
GUT_GENOME160306	SchirmerM_2016__G88783__bin.12	CIBIO	MAG	739193	314	2368	33.61	58.14	0.13	0.06	0	0	0	4	NA	GUT_GENOME132205	MGYG-HGUT-02163	d__Archaea;p__Euryarchaeota;c__Methanobacteria;o__Methanobacteriales;f__Methanobacteriaceae;g__Methanobrevibacter_A;s__Methanobrevibacter_A smithii	SRS1876382	SRP095580	Netherlands	Europe	ftp://ftp.ebi.ac.uk/pub/databases/metagenomics/mgnify_genomes/human-gut/v1.0/all_genomes/MGYG-HGUT-021/MGYG-HGUT-02163/genomes1/GUT_GENOME160306.gff.gz
GUT_GENOME160333	SchirmerM_2016__G88785__bin.6	CIBIO	MAG	1061217	425	2445	32.74	59.08	1.25	0.06	0	0	0	5	NA	GUT_GENOME143185	MGYG-HGUT-02446	d__Archaea;p__Euryarchaeota;c__Methanobacteria;o__Methanobacteriales;f__Methanobacteriaceae;g__Methanobrevibacter_A;s__Methanobrevibacter_A smithii_A	SRS1876582	SRP095580	Netherlands	Europe	ftp://ftp.ebi.ac.uk/pub/databases/metagenomics/mgnify_genomes/human-gut/v1.0/all_genomes/MGYG-HGUT-024/MGYG-HGUT-02446/genomes1/GUT_GENOME160333.gff.gz
GUT_GENOME160371	SchirmerM_2016__G88789__bin.4	CIBIO	MAG	1034262	431	2387	33.41	57.85	1.33	0.07	0	0	0	7	NA	GUT_GENOME132205	MGYG-HGUT-02163	d__Archaea;p__Euryarchaeota;c__Methanobacteria;o__Methanobacteriales;f__Methanobacteriaceae;g__Methanobrevibacter_A;s__Methanobrevibacter_A smithii	SRS1876390	SRP095580	Netherlands	Europe	ftp://ftp.ebi.ac.uk/pub/databases/metagenomics/mgnify_genomes/human-gut/v1.0/all_genomes/MGYG-HGUT-021/MGYG-HGUT-02163/genomes1/GUT_GENOME160371.gff.gz
GUT_GENOME160444	SchirmerM_2016__G88796__bin.46	CIBIO	MAG	1700734	400	4965	32.24	91.54	0.8	0.02	93.28	0	21.94	16	NA	GUT_GENOME132205	MGYG-HGUT-02163	d__Archaea;p__Euryarchaeota;c__Methanobacteria;o__Methanobacteriales;f__Methanobacteriaceae;g__Methanobrevibacter_A;s__Methanobrevibacter_A smithii	SRS1876434	SRP095580	Netherlands	Europe	ftp://ftp.ebi.ac.uk/pub/databases/metagenomics/mgnify_genomes/human-gut/v1.0/all_genomes/MGYG-HGUT-021/MGYG-HGUT-02163/genomes2/GUT_GENOME160444.gff.gz
GUT_GENOME160450	SchirmerM_2016__G88797__bin.13	CIBIO	MAG	1505543	369	4822	32.34	82.97	0	0.01	0	0	89.2	13	NA	GUT_GENOME132205	MGYG-HGUT-02163	d__Archaea;p__Euryarchaeota;c__Methanobacteria;o__Methanobacteriales;f__Methanobacteriaceae;g__Methanobrevibacter_A;s__Methanobrevibacter_A smithii	SRS1876641	SRP095580	Netherlands	Europe	ftp://ftp.ebi.ac.uk/pub/databases/metagenomics/mgnify_genomes/human-gut/v1.0/all_genomes/MGYG-HGUT-021/MGYG-HGUT-02163/genomes1/GUT_GENOME160450.gff.gz
GUT_GENOME160484	SchirmerM_2016__G88801__bin.18	CIBIO	MAG	1412035	415	3740	32	85.2	2.28	0.01	0	0	0	14	NA	GUT_GENOME143185	MGYG-HGUT-02446	d__Archaea;p__Euryarchaeota;c__Methanobacteria;o__Methanobacteriales;f__Methanobacteriaceae;g__Methanobrevibacter_A;s__Methanobrevibacter_A smithii_A	SRS1876475	SRP095580	Netherlands	Europe	ftp://ftp.ebi.ac.uk/pub/databases/metagenomics/mgnify_genomes/human-gut/v1.0/all_genomes/MGYG-HGUT-024/MGYG-HGUT-02446/genomes1/GUT_GENOME160484.gff.gz
GUT_GENOME160561	SchirmerM_2016__G88812__bin.21	CIBIO	MAG	1320765	387	3924	32.06	71.2	2.63	0.02	0	0	0	12	NA	GUT_GENOME143185	MGYG-HGUT-02446	d__Archaea;p__Euryarchaeota;c__Methanobacteria;o__Methanobacteriales;f__Methanobacteriaceae;g__Methanobrevibacter_A;s__Methanobrevibacter_A smithii_A	SRS1876676	SRP095580	Netherlands	Europe	ftp://ftp.ebi.ac.uk/pub/databases/metagenomics/mgnify_genomes/human-gut/v1.0/all_genomes/MGYG-HGUT-024/MGYG-HGUT-02446/genomes1/GUT_GENOME160561.gff.gz
GUT_GENOME160586	SchirmerM_2016__G88815__bin.12	CIBIO	MAG	908655	353	2577	33.56	56.93	0	0.03	0	0	0	5	NA	GUT_GENOME132205	MGYG-HGUT-02163	d__Archaea;p__Euryarchaeota;c__Methanobacteria;o__Methanobacteriales;f__Methanobacteriaceae;g__Methanobrevibacter_A;s__Methanobrevibacter_A smithii	SRS1876417	SRP095580	Netherlands	Europe	ftp://ftp.ebi.ac.uk/pub/databases/metagenomics/mgnify_genomes/human-gut/v1.0/all_genomes/MGYG-HGUT-021/MGYG-HGUT-02163/genomes2/GUT_GENOME160586.gff.gz
GUT_GENOME160708	SchirmerM_2016__G88829__bin.6	CIBIO	MAG	1202953	390	3331	32.82	79.11	0.8	0.01	0	0	34.95	11	NA	GUT_GENOME132205	MGYG-HGUT-02163	d__Archaea;p__Euryarchaeota;c__Methanobacteria;o__Methanobacteriales;f__Methanobacteriaceae;g__Methanobrevibacter_A;s__Methanobrevibacter_A smithii	SRS1876296	SRP095580	Netherlands	Europe	ftp://ftp.ebi.ac.uk/pub/databases/metagenomics/mgnify_genomes/human-gut/v1.0/all_genomes/MGYG-HGUT-021/MGYG-HGUT-02163/genomes1/GUT_GENOME160708.gff.gz
GUT_GENOME161017	SchirmerM_2016__G88869__bin.7	CIBIO	MAG	1236116	415	3180	32.97	70.26	0.04	0.02	0	0	99.5	10	NA	GUT_GENOME132205	MGYG-HGUT-02163	d__Archaea;p__Euryarchaeota;c__Methanobacteria;o__Methanobacteriales;f__Methanobacteriaceae;g__Methanobrevibacter_A;s__Methanobrevibacter_A smithii	SRS1876414	SRP095580	Netherlands	Europe	ftp://ftp.ebi.ac.uk/pub/databases/metagenomics/mgnify_genomes/human-gut/v1.0/all_genomes/MGYG-HGUT-021/MGYG-HGUT-02163/genomes2/GUT_GENOME161017.gff.gz
GUT_GENOME161035	SchirmerM_2016__G88871__bin.21	CIBIO	MAG	1011055	367	3009	33.11	66.58	0.8	0.02	0	0	0	3	NA	GUT_GENOME132205	MGYG-HGUT-02163	d__Archaea;p__Euryarchaeota;c__Methanobacteria;o__Methanobacteriales;f__Methanobacteriaceae;g__Methanobrevibacter_A;s__Methanobrevibacter_A smithii	SRS1876500	SRP095580	Netherlands	Europe	ftp://ftp.ebi.ac.uk/pub/databases/metagenomics/mgnify_genomes/human-gut/v1.0/all_genomes/MGYG-HGUT-021/MGYG-HGUT-02163/genomes2/GUT_GENOME161035.gff.gz
GUT_GENOME161057	SchirmerM_2016__G88873__bin.5	CIBIO	MAG	1398446	413	3640	32.69	84.18	1.2	0.02	0	0	99.5	15	NA	GUT_GENOME132205	MGYG-HGUT-02163	d__Archaea;p__Euryarchaeota;c__Methanobacteria;o__Methanobacteriales;f__Methanobacteriaceae;g__Methanobrevibacter_A;s__Methanobrevibacter_A smithii	SRS1876444	SRP095580	Netherlands	Europe	ftp://ftp.ebi.ac.uk/pub/databases/metagenomics/mgnify_genomes/human-gut/v1.0/all_genomes/MGYG-HGUT-021/MGYG-HGUT-02163/genomes1/GUT_GENOME161057.gff.gz
GUT_GENOME161226	SchirmerM_2016__G88892__bin.4	CIBIO	MAG	1487552	399	4225	32.42	85.2	0	0.02	0	0	0	20	NA	GUT_GENOME132205	MGYG-HGUT-02163	d__Archaea;p__Euryarchaeota;c__Methanobacteria;o__Methanobacteriales;f__Methanobacteriaceae;g__Methanobrevibacter_A;s__Methanobrevibacter_A smithii	SRS1876263	SRP095580	Netherlands	Europe	ftp://ftp.ebi.ac.uk/pub/databases/metagenomics/mgnify_genomes/human-gut/v1.0/all_genomes/MGYG-HGUT-021/MGYG-HGUT-02163/genomes1/GUT_GENOME161226.gff.gz
GUT_GENOME161232	SchirmerM_2016__G88893__bin.11	CIBIO	MAG	930851	376	2556	33.11	60.94	0	0.02	0	0	0	3	NA	GUT_GENOME132205	MGYG-HGUT-02163	d__Archaea;p__Euryarchaeota;c__Methanobacteria;o__Methanobacteriales;f__Methanobacteriaceae;g__Methanobrevibacter_A;s__Methanobrevibacter_A smithii	SRS1876623	SRP095580	Netherlands	Europe	ftp://ftp.ebi.ac.uk/pub/databases/metagenomics/mgnify_genomes/human-gut/v1.0/all_genomes/MGYG-HGUT-021/MGYG-HGUT-02163/genomes1/GUT_GENOME161232.gff.gz
GUT_GENOME161287	SchirmerM_2016__G88898__bin.8	CIBIO	MAG	889430	360	2487	33.49	54.45	0.04	0.01	0	0	0	4	NA	GUT_GENOME132205	MGYG-HGUT-02163	d__Archaea;p__Euryarchaeota;c__Methanobacteria;o__Methanobacteriales;f__Methanobacteriaceae;g__Methanobrevibacter_A;s__Methanobrevibacter_A smithii	SRS1876488	SRP095580	Netherlands	Europe	ftp://ftp.ebi.ac.uk/pub/databases/metagenomics/mgnify_genomes/human-gut/v1.0/all_genomes/MGYG-HGUT-021/MGYG-HGUT-02163/genomes1/GUT_GENOME161287.gff.gz
GUT_GENOME161291	SchirmerM_2016__G88899__bin.14	CIBIO	MAG	1292948	459	2962	32.94	71.01	0	0.02	0	0	0	6	NA	GUT_GENOME132205	MGYG-HGUT-02163	d__Archaea;p__Euryarchaeota;c__Methanobacteria;o__Methanobacteriales;f__Methanobacteriaceae;g__Methanobrevibacter_A;s__Methanobrevibacter_A smithii	SRS1876573	SRP095580	Netherlands	Europe	ftp://ftp.ebi.ac.uk/pub/databases/metagenomics/mgnify_genomes/human-gut/v1.0/all_genomes/MGYG-HGUT-021/MGYG-HGUT-02163/genomes1/GUT_GENOME161291.gff.gz
GUT_GENOME161632	SchirmerM_2016__G88938__bin.11	CIBIO	MAG	1301800	380	3752	32.49	83.78	2.4	0.02	0	0	0	14	NA	GUT_GENOME132205	MGYG-HGUT-02163	d__Archaea;p__Euryarchaeota;c__Methanobacteria;o__Methanobacteriales;f__Methanobacteriaceae;g__Methanobrevibacter_A;s__Methanobrevibacter_A smithii	SRS1876590	SRP095580	Netherlands	Europe	ftp://ftp.ebi.ac.uk/pub/databases/metagenomics/mgnify_genomes/human-gut/v1.0/all_genomes/MGYG-HGUT-021/MGYG-HGUT-02163/genomes1/GUT_GENOME161632.gff.gz
GUT_GENOME161705	SchirmerM_2016__G88944__bin.16	CIBIO	MAG	1365626	385	4035	32.49	83.91	0	0.01	0	0	0	6	NA	GUT_GENOME132205	MGYG-HGUT-02163	d__Archaea;p__Euryarchaeota;c__Methanobacteria;o__Methanobacteriales;f__Methanobacteriaceae;g__Methanobrevibacter_A;s__Methanobrevibacter_A smithii	SRS1876576	SRP095580	Netherlands	Europe	ftp://ftp.ebi.ac.uk/pub/databases/metagenomics/mgnify_genomes/human-gut/v1.0/all_genomes/MGYG-HGUT-021/MGYG-HGUT-02163/genomes2/GUT_GENOME161705.gff.gz
GUT_GENOME161846	SchirmerM_2016__G88966__bin.11	CIBIO	MAG	1520725	399	4483	32.32	90.74	0.1	0.01	0	0	0	15	NA	GUT_GENOME132205	MGYG-HGUT-02163	d__Archaea;p__Euryarchaeota;c__Methanobacteria;o__Methanobacteriales;f__Methanobacteriaceae;g__Methanobrevibacter_A;s__Methanobrevibacter_A smithii	SRS1876431	SRP095580	Netherlands	Europe	ftp://ftp.ebi.ac.uk/pub/databases/metagenomics/mgnify_genomes/human-gut/v1.0/all_genomes/MGYG-HGUT-021/MGYG-HGUT-02163/genomes2/GUT_GENOME161846.gff.gz
GUT_GENOME161886	SchirmerM_2016__G88971__bin.3	CIBIO	MAG	1420462	460	3358	32.31	73.78	1.33	0.01	0	0	0	15	NA	GUT_GENOME143185	MGYG-HGUT-02446	d__Archaea;p__Euryarchaeota;c__Methanobacteria;o__Methanobacteriales;f__Methanobacteriaceae;g__Methanobrevibacter_A;s__Methanobrevibacter_A smithii_A	SRS1876365	SRP095580	Netherlands	Europe	ftp://ftp.ebi.ac.uk/pub/databases/metagenomics/mgnify_genomes/human-gut/v1.0/all_genomes/MGYG-HGUT-024/MGYG-HGUT-02446/genomes1/GUT_GENOME161886.gff.gz
GUT_GENOME161934	SchirmerM_2016__G88977__bin.5	CIBIO	MAG	1489748	523	2994	33.07	72.45	0.84	0.05	0	0	0	6	NA	GUT_GENOME132205	MGYG-HGUT-02163	d__Archaea;p__Euryarchaeota;c__Methanobacteria;o__Methanobacteriales;f__Methanobacteriaceae;g__Methanobrevibacter_A;s__Methanobrevibacter_A smithii	SRS1876477	SRP095580	Netherlands	Europe	ftp://ftp.ebi.ac.uk/pub/databases/metagenomics/mgnify_genomes/human-gut/v1.0/all_genomes/MGYG-HGUT-021/MGYG-HGUT-02163/genomes1/GUT_GENOME161934.gff.gz
GUT_GENOME162009	SchirmerM_2016__G88986__bin.6	CIBIO	MAG	1600104	478	3677	32.99	81.63	0.04	0.03	0	0	0	14	NA	GUT_GENOME132205	MGYG-HGUT-02163	d__Archaea;p__Euryarchaeota;c__Methanobacteria;o__Methanobacteriales;f__Methanobacteriaceae;g__Methanobrevibacter_A;s__Methanobrevibacter_A smithii	SRS1876370	SRP095580	Netherlands	Europe	ftp://ftp.ebi.ac.uk/pub/databases/metagenomics/mgnify_genomes/human-gut/v1.0/all_genomes/MGYG-HGUT-021/MGYG-HGUT-02163/genomes2/GUT_GENOME162009.gff.gz
GUT_GENOME162198	SchirmerM_2016__G89006__bin.3	CIBIO	MAG	1529813	302	6031	32.25	92.34	0	0.01	0	0	0	13	NA	GUT_GENOME132205	MGYG-HGUT-02163	d__Archaea;p__Euryarchaeota;c__Methanobacteria;o__Methanobacteriales;f__Methanobacteriaceae;g__Methanobrevibacter_A;s__Methanobrevibacter_A smithii	SRS1876459	SRP095580	Netherlands	Europe	ftp://ftp.ebi.ac.uk/pub/databases/metagenomics/mgnify_genomes/human-gut/v1.0/all_genomes/MGYG-HGUT-021/MGYG-HGUT-02163/genomes2/GUT_GENOME162198.gff.gz
GUT_GENOME162514	SchirmerM_2016__G89037__bin.12	CIBIO	MAG	1170494	434	2793	33.22	63.22	0	0.02	0	0	99.5	8	NA	GUT_GENOME132205	MGYG-HGUT-02163	d__Archaea;p__Euryarchaeota;c__Methanobacteria;o__Methanobacteriales;f__Methanobacteriaceae;g__Methanobrevibacter_A;s__Methanobrevibacter_A smithii	SRS1876322	SRP095580	Netherlands	Europe	ftp://ftp.ebi.ac.uk/pub/databases/metagenomics/mgnify_genomes/human-gut/v1.0/all_genomes/MGYG-HGUT-021/MGYG-HGUT-02163/genomes2/GUT_GENOME162514.gff.gz
GUT_GENOME162548	SchirmerM_2016__G89040__bin.16	CIBIO	MAG	1355232	427	3417	32.84	81.88	0	0.02	0	0	0	8	NA	GUT_GENOME132205	MGYG-HGUT-02163	d__Archaea;p__Euryarchaeota;c__Methanobacteria;o__Methanobacteriales;f__Methanobacteriaceae;g__Methanobrevibacter_A;s__Methanobrevibacter_A smithii	SRS1876378	SRP095580	Netherlands	Europe	ftp://ftp.ebi.ac.uk/pub/databases/metagenomics/mgnify_genomes/human-gut/v1.0/all_genomes/MGYG-HGUT-021/MGYG-HGUT-02163/genomes1/GUT_GENOME162548.gff.gz
GUT_GENOME162573	SchirmerM_2016__G89043__bin.21	CIBIO	MAG	1343727	384	3853	32.68	85.14	0	0.02	0	0	50.47	10	NA	GUT_GENOME132205	MGYG-HGUT-02163	d__Archaea;p__Euryarchaeota;c__Methanobacteria;o__Methanobacteriales;f__Methanobacteriaceae;g__Methanobrevibacter_A;s__Methanobrevibacter_A smithii	SRS1876487	SRP095580	Netherlands	Europe	ftp://ftp.ebi.ac.uk/pub/databases/metagenomics/mgnify_genomes/human-gut/v1.0/all_genomes/MGYG-HGUT-021/MGYG-HGUT-02163/genomes1/GUT_GENOME162573.gff.gz
GUT_GENOME162721	SchirmerM_2016__G89058__bin.34	CIBIO	MAG	1607678	418	4415	32.52	86.47	0	0.01	0	0	0	14	NA	GUT_GENOME132205	MGYG-HGUT-02163	d__Archaea;p__Euryarchaeota;c__Methanobacteria;o__Methanobacteriales;f__Methanobacteriaceae;g__Methanobrevibacter_A;s__Methanobrevibacter_A smithii	SRS1876366	SRP095580	Netherlands	Europe	ftp://ftp.ebi.ac.uk/pub/databases/metagenomics/mgnify_genomes/human-gut/v1.0/all_genomes/MGYG-HGUT-021/MGYG-HGUT-02163/genomes1/GUT_GENOME162721.gff.gz
GUT_GENOME162792	SchirmerM_2016__G89065__bin.11	CIBIO	MAG	1751634	482	4102	32.48	89.14	0.8	0.07	0	0	0	14	NA	GUT_GENOME132205	MGYG-HGUT-02163	d__Archaea;p__Euryarchaeota;c__Methanobacteria;o__Methanobacteriales;f__Methanobacteriaceae;g__Methanobrevibacter_A;s__Methanobrevibacter_A smithii	SRS1876639	SRP095580	Netherlands	Europe	ftp://ftp.ebi.ac.uk/pub/databases/metagenomics/mgnify_genomes/human-gut/v1.0/all_genomes/MGYG-HGUT-021/MGYG-HGUT-02163/genomes1/GUT_GENOME162792.gff.gz
GUT_GENOME162989	SchirmerM_2016__G89084__bin.10	CIBIO	MAG	1461459	353	4815	32.32	91.6	0	0	0	0	0	16	NA	GUT_GENOME132205	MGYG-HGUT-02163	d__Archaea;p__Euryarchaeota;c__Methanobacteria;o__Methanobacteriales;f__Methanobacteriaceae;g__Methanobrevibacter_A;s__Methanobrevibacter_A smithii	SRS1876492	SRP095580	Netherlands	Europe	ftp://ftp.ebi.ac.uk/pub/databases/metagenomics/mgnify_genomes/human-gut/v1.0/all_genomes/MGYG-HGUT-021/MGYG-HGUT-02163/genomes2/GUT_GENOME162989.gff.gz
GUT_GENOME163007	SchirmerM_2016__G89085__bin.28	CIBIO	MAG	1450464	346	4975	32.44	85.14	2.4	0.01	0	0	0	18	NA	GUT_GENOME132205	MGYG-HGUT-02163	d__Archaea;p__Euryarchaeota;c__Methanobacteria;o__Methanobacteriales;f__Methanobacteriaceae;g__Methanobrevibacter_A;s__Methanobrevibacter_A smithii	SRS1876495	SRP095580	Netherlands	Europe	ftp://ftp.ebi.ac.uk/pub/databases/metagenomics/mgnify_genomes/human-gut/v1.0/all_genomes/MGYG-HGUT-021/MGYG-HGUT-02163/genomes1/GUT_GENOME163007.gff.gz
GUT_GENOME163051	SchirmerM_2016__G89092__bin.17	CIBIO	MAG	1491298	445	3657	32.02	88.07	1.6	0.01	0	0	28.96	14	NA	GUT_GENOME143185	MGYG-HGUT-02446	d__Archaea;p__Euryarchaeota;c__Methanobacteria;o__Methanobacteriales;f__Methanobacteriaceae;g__Methanobrevibacter_A;s__Methanobrevibacter_A smithii_A	SRS1876583	SRP095580	Netherlands	Europe	ftp://ftp.ebi.ac.uk/pub/databases/metagenomics/mgnify_genomes/human-gut/v1.0/all_genomes/MGYG-HGUT-024/MGYG-HGUT-02446/genomes1/GUT_GENOME163051.gff.gz
GUT_GENOME163069	SchirmerM_2016__G89093__bin.6	CIBIO	MAG	1676636	481	4022	32.93	84.87	0.8	0.02	0	0	0	13	NA	GUT_GENOME132205	MGYG-HGUT-02163	d__Archaea;p__Euryarchaeota;c__Methanobacteria;o__Methanobacteriales;f__Methanobacteriaceae;g__Methanobrevibacter_A;s__Methanobrevibacter_A smithii	SRS1876690	SRP095580	Netherlands	Europe	ftp://ftp.ebi.ac.uk/pub/databases/metagenomics/mgnify_genomes/human-gut/v1.0/all_genomes/MGYG-HGUT-021/MGYG-HGUT-02163/genomes2/GUT_GENOME163069.gff.gz
GUT_GENOME163102	SchirmerM_2016__G89098__bin.12	CIBIO	MAG	1605043	346	5683	32.17	91.54	0	0.01	0	0	0	15	NA	GUT_GENOME132205	MGYG-HGUT-02163	d__Archaea;p__Euryarchaeota;c__Methanobacteria;o__Methanobacteriales;f__Methanobacteriaceae;g__Methanobrevibacter_A;s__Methanobrevibacter_A smithii	SRS1876619	SRP095580	Netherlands	Europe	ftp://ftp.ebi.ac.uk/pub/databases/metagenomics/mgnify_genomes/human-gut/v1.0/all_genomes/MGYG-HGUT-021/MGYG-HGUT-02163/genomes1/GUT_GENOME163102.gff.gz
GUT_GENOME163126	SchirmerM_2016__G89101__bin.15	CIBIO	MAG	1155470	401	3104	32.95	68.81	0	0.02	0	0	0	5	NA	GUT_GENOME132205	MGYG-HGUT-02163	d__Archaea;p__Euryarchaeota;c__Methanobacteria;o__Methanobacteriales;f__Methanobacteriaceae;g__Methanobrevibacter_A;s__Methanobrevibacter_A smithii	SRS1876566	SRP095580	Netherlands	Europe	ftp://ftp.ebi.ac.uk/pub/databases/metagenomics/mgnify_genomes/human-gut/v1.0/all_genomes/MGYG-HGUT-021/MGYG-HGUT-02163/genomes2/GUT_GENOME163126.gff.gz
GUT_GENOME163187	SchirmerM_2016__G89109__bin.2	CIBIO	MAG	843430	324	2600	33.37	61.25	0	0.01	0	0	0	3	NA	GUT_GENOME132205	MGYG-HGUT-02163	d__Archaea;p__Euryarchaeota;c__Methanobacteria;o__Methanobacteriales;f__Methanobacteriaceae;g__Methanobrevibacter_A;s__Methanobrevibacter_A smithii	SRS1876663	SRP095580	Netherlands	Europe	ftp://ftp.ebi.ac.uk/pub/databases/metagenomics/mgnify_genomes/human-gut/v1.0/all_genomes/MGYG-HGUT-021/MGYG-HGUT-02163/genomes1/GUT_GENOME163187.gff.gz
GUT_GENOME163212	SchirmerM_2016__G89113__bin.16	CIBIO	MAG	839343	322	2615	33.58	56.62	0.86	0.02	0	0	0	2	NA	GUT_GENOME132205	MGYG-HGUT-02163	d__Archaea;p__Euryarchaeota;c__Methanobacteria;o__Methanobacteriales;f__Methanobacteriaceae;g__Methanobrevibacter_A;s__Methanobrevibacter_A smithii	SRS1876406	SRP095580	Netherlands	Europe	ftp://ftp.ebi.ac.uk/pub/databases/metagenomics/mgnify_genomes/human-gut/v1.0/all_genomes/MGYG-HGUT-021/MGYG-HGUT-02163/genomes2/GUT_GENOME163212.gff.gz
GUT_GENOME163671	SchirmerM_2016__G89164__bin.2	CIBIO	MAG	1520445	354	5088	32.24	91.54	0	0.01	0	0	0	15	NA	GUT_GENOME132205	MGYG-HGUT-02163	d__Archaea;p__Euryarchaeota;c__Methanobacteria;o__Methanobacteriales;f__Methanobacteriaceae;g__Methanobrevibacter_A;s__Methanobrevibacter_A smithii	SRS1876621	SRP095580	Netherlands	Europe	ftp://ftp.ebi.ac.uk/pub/databases/metagenomics/mgnify_genomes/human-gut/v1.0/all_genomes/MGYG-HGUT-021/MGYG-HGUT-02163/genomes1/GUT_GENOME163671.gff.gz
GUT_GENOME163858	SchirmerM_2016__G89189__bin.11	CIBIO	MAG	1522958	362	4992	32.33	88.58	0	0.01	0	0	0	15	NA	GUT_GENOME132205	MGYG-HGUT-02163	d__Archaea;p__Euryarchaeota;c__Methanobacteria;o__Methanobacteriales;f__Methanobacteriaceae;g__Methanobrevibacter_A;s__Methanobrevibacter_A smithii	SRS1876449	SRP095580	Netherlands	Europe	ftp://ftp.ebi.ac.uk/pub/databases/metagenomics/mgnify_genomes/human-gut/v1.0/all_genomes/MGYG-HGUT-021/MGYG-HGUT-02163/genomes1/GUT_GENOME163858.gff.gz
GUT_GENOME163879	SchirmerM_2016__G89192__bin.5	CIBIO	MAG	1273037	393	3540	32.83	74.47	3.23	0.02	0	0	0	10	NA	GUT_GENOME132205	MGYG-HGUT-02163	d__Archaea;p__Euryarchaeota;c__Methanobacteria;o__Methanobacteriales;f__Methanobacteriaceae;g__Methanobrevibacter_A;s__Methanobrevibacter_A smithii	SRS1876717	SRP095580	Netherlands	Europe	ftp://ftp.ebi.ac.uk/pub/databases/metagenomics/mgnify_genomes/human-gut/v1.0/all_genomes/MGYG-HGUT-021/MGYG-HGUT-02163/genomes1/GUT_GENOME163879.gff.gz
GUT_GENOME164077	SchirmerM_2016__G89266__bin.13	CIBIO	MAG	1350818	450	3243	32.9	74.74	0	0.06	0	0	0	10	NA	GUT_GENOME132205	MGYG-HGUT-02163	d__Archaea;p__Euryarchaeota;c__Methanobacteria;o__Methanobacteriales;f__Methanobacteriaceae;g__Methanobrevibacter_A;s__Methanobrevibacter_A smithii	SRS1876486	SRP095580	Netherlands	Europe	ftp://ftp.ebi.ac.uk/pub/databases/metagenomics/mgnify_genomes/human-gut/v1.0/all_genomes/MGYG-HGUT-021/MGYG-HGUT-02163/genomes1/GUT_GENOME164077.gff.gz
GUT_GENOME164099	SchirmerM_2016__G89268__bin.2	CIBIO	MAG	1369925	435	3388	32.85	81.19	0.8	0.02	0	0	0	12	NA	GUT_GENOME132205	MGYG-HGUT-02163	d__Archaea;p__Euryarchaeota;c__Methanobacteria;o__Methanobacteriales;f__Methanobacteriaceae;g__Methanobrevibacter_A;s__Methanobrevibacter_A smithii	SRS1876330	SRP095580	Netherlands	Europe	ftp://ftp.ebi.ac.uk/pub/databases/metagenomics/mgnify_genomes/human-gut/v1.0/all_genomes/MGYG-HGUT-021/MGYG-HGUT-02163/genomes1/GUT_GENOME164099.gff.gz
GUT_GENOME164142	SchirmerM_2016__G89274__bin.11	CIBIO	MAG	1017882	388	2675	33.21	56.44	0.8	0.02	0	0	0	4	NA	GUT_GENOME132205	MGYG-HGUT-02163	d__Archaea;p__Euryarchaeota;c__Methanobacteria;o__Methanobacteriales;f__Methanobacteriaceae;g__Methanobrevibacter_A;s__Methanobrevibacter_A smithii	SRS1876534	SRP095580	Netherlands	Europe	ftp://ftp.ebi.ac.uk/pub/databases/metagenomics/mgnify_genomes/human-gut/v1.0/all_genomes/MGYG-HGUT-021/MGYG-HGUT-02163/genomes2/GUT_GENOME164142.gff.gz
GUT_GENOME164208	SmitsSA_2017__TZ_37609__bin.3	CIBIO	MAG	894435	357	2509	31.82	50.77	0	0.14	0	0	0	3	NA	GUT_GENOME132205	MGYG-HGUT-02163	d__Archaea;p__Euryarchaeota;c__Methanobacteria;o__Methanobacteriales;f__Methanobacteriaceae;g__Methanobrevibacter_A;s__Methanobrevibacter_A smithii	SRS2320650	SRP110665	United Republic of Tanzania	Africa	ftp://ftp.ebi.ac.uk/pub/databases/metagenomics/mgnify_genomes/human-gut/v1.0/all_genomes/MGYG-HGUT-021/MGYG-HGUT-02163/genomes2/GUT_GENOME164208.gff.gz
GUT_GENOME164211	SmitsSA_2017__TZ_39371__bin.4	CIBIO	MAG	1150025	455	2557	31.02	54.74	0	0.17	0	0	0	4	NA	GUT_GENOME132205	MGYG-HGUT-02163	d__Archaea;p__Euryarchaeota;c__Methanobacteria;o__Methanobacteriales;f__Methanobacteriaceae;g__Methanobrevibacter_A;s__Methanobrevibacter_A smithii	SRS2320631	SRP110665	United Republic of Tanzania	Africa	ftp://ftp.ebi.ac.uk/pub/databases/metagenomics/mgnify_genomes/human-gut/v1.0/all_genomes/MGYG-HGUT-021/MGYG-HGUT-02163/genomes1/GUT_GENOME164211.gff.gz
GUT_GENOME164215	SmitsSA_2017__TZ_42041__bin.1	CIBIO	MAG	1039838	415	2448	32.08	56.2	0.8	0.13	0	0	99.5	3	NA	GUT_GENOME132205	MGYG-HGUT-02163	d__Archaea;p__Euryarchaeota;c__Methanobacteria;o__Methanobacteriales;f__Methanobacteriaceae;g__Methanobrevibacter_A;s__Methanobrevibacter_A smithii	SRS2320637	SRP110665	United Republic of Tanzania	Africa	ftp://ftp.ebi.ac.uk/pub/databases/metagenomics/mgnify_genomes/human-gut/v1.0/all_genomes/MGYG-HGUT-021/MGYG-HGUT-02163/genomes2/GUT_GENOME164215.gff.gz
GUT_GENOME164245	SmitsSA_2017__TZ_83627__bin.2	CIBIO	MAG	1076008	316	3856	32.35	73.04	0	0.05	0	0	0	12	NA	GUT_GENOME132205	MGYG-HGUT-02163	d__Archaea;p__Euryarchaeota;c__Methanobacteria;o__Methanobacteriales;f__Methanobacteriaceae;g__Methanobrevibacter_A;s__Methanobrevibacter_A smithii	SRS2320634	SRP110665	United Republic of Tanzania	Africa	ftp://ftp.ebi.ac.uk/pub/databases/metagenomics/mgnify_genomes/human-gut/v1.0/all_genomes/MGYG-HGUT-021/MGYG-HGUT-02163/genomes1/GUT_GENOME164245.gff.gz
GUT_GENOME164416	SRR1196456_bin.15	EBI	MAG	1770260	46	90833	31.1	100	0	0.01	0	0	0	20	NA	GUT_GENOME132205	MGYG-HGUT-02163	d__Archaea;p__Euryarchaeota;c__Methanobacteria;o__Methanobacteriales;f__Methanobacteriaceae;g__Methanobrevibacter_A;s__Methanobrevibacter_A smithii	SRS576101	SRP040146	United States	North America	ftp://ftp.ebi.ac.uk/pub/databases/metagenomics/mgnify_genomes/human-gut/v1.0/all_genomes/MGYG-HGUT-021/MGYG-HGUT-02163/genomes1/GUT_GENOME164416.gff.gz
GUT_GENOME170034	SRR1761677_bin.25	EBI	MAG	854445	10	204071	31.27	50.4	0	0.01	0	0	0	15	NA	GUT_GENOME132205	MGYG-HGUT-02163	d__Archaea;p__Euryarchaeota;c__Methanobacteria;o__Methanobacteriales;f__Methanobacteriaceae;g__Methanobrevibacter_A;s__Methanobrevibacter_A smithii	SRS820585	SRP052307	United States	North America	ftp://ftp.ebi.ac.uk/pub/databases/metagenomics/mgnify_genomes/human-gut/v1.0/all_genomes/MGYG-HGUT-021/MGYG-HGUT-02163/genomes2/GUT_GENOME170034.gff.gz
GUT_GENOME170063	SRR1761678_bin.46	EBI	MAG	1570960	305	5898	31.13	81.6	2.4	0.21	0	0	0	19	NA	GUT_GENOME132205	MGYG-HGUT-02163	d__Archaea;p__Euryarchaeota;c__Methanobacteria;o__Methanobacteriales;f__Methanobacteriaceae;g__Methanobrevibacter_A;s__Methanobrevibacter_A smithii	SRS820586	SRP052307	United States	North America	ftp://ftp.ebi.ac.uk/pub/databases/metagenomics/mgnify_genomes/human-gut/v1.0/all_genomes/MGYG-HGUT-021/MGYG-HGUT-02163/genomes1/GUT_GENOME170063.gff.gz
GUT_GENOME170225	SRR1761687_bin.35	EBI	MAG	1564590	98	23572	30.76	88.8	2.8	0.14	0	0	99.5	20	NA	GUT_GENOME143185	MGYG-HGUT-02446	d__Archaea;p__Euryarchaeota;c__Methanobacteria;o__Methanobacteriales;f__Methanobacteriaceae;g__Methanobrevibacter_A;s__Methanobrevibacter_A smithii_A	SRS820595	SRP052307	United States	North America	ftp://ftp.ebi.ac.uk/pub/databases/metagenomics/mgnify_genomes/human-gut/v1.0/all_genomes/MGYG-HGUT-024/MGYG-HGUT-02446/genomes1/GUT_GENOME170225.gff.gz
GUT_GENOME170461	SRR1761699_bin.3	EBI	MAG	882456	52	27915	31.4	60.8	0.04	0.45	0	0	0	19	NA	GUT_GENOME143185	MGYG-HGUT-02446	d__Archaea;p__Euryarchaeota;c__Methanobacteria;o__Methanobacteriales;f__Methanobacteriaceae;g__Methanobrevibacter_A;s__Methanobrevibacter_A smithii_A	SRS820607	SRP052307	Peru	South America	ftp://ftp.ebi.ac.uk/pub/databases/metagenomics/mgnify_genomes/human-gut/v1.0/all_genomes/MGYG-HGUT-024/MGYG-HGUT-02446/genomes1/GUT_GENOME170461.gff.gz
GUT_GENOME170506	SRR1761702_bin.34	EBI	MAG	1775111	53	55039	30.42	100	0.8	0.06	0	0	0	20	NA	GUT_GENOME143185	MGYG-HGUT-02446	d__Archaea;p__Euryarchaeota;c__Methanobacteria;o__Methanobacteriales;f__Methanobacteriaceae;g__Methanobrevibacter_A;s__Methanobrevibacter_A smithii_A	SRS820610	SRP052307	Peru	South America	ftp://ftp.ebi.ac.uk/pub/databases/metagenomics/mgnify_genomes/human-gut/v1.0/all_genomes/MGYG-HGUT-024/MGYG-HGUT-02446/genomes1/GUT_GENOME170506.gff.gz
GUT_GENOME170527	SRR1761703_bin.53	EBI	MAG	1845737	214	12453	30.42	92	2.4	0.47	0	0	0	20	NA	GUT_GENOME143185	MGYG-HGUT-02446	d__Archaea;p__Euryarchaeota;c__Methanobacteria;o__Methanobacteriales;f__Methanobacteriaceae;g__Methanobrevibacter_A;s__Methanobrevibacter_A smithii_A	SRS820614	SRP052307	Peru	South America	ftp://ftp.ebi.ac.uk/pub/databases/metagenomics/mgnify_genomes/human-gut/v1.0/all_genomes/MGYG-HGUT-024/MGYG-HGUT-02446/genomes1/GUT_GENOME170527.gff.gz
GUT_GENOME170537	SRR1761704_bin.39	EBI	MAG	2121268	312	8031	30.19	94.89	4.8	0.46	0	99.8	99.5	20	NA	GUT_GENOME143185	MGYG-HGUT-02446	d__Archaea;p__Euryarchaeota;c__Methanobacteria;o__Methanobacteriales;f__Methanobacteriaceae;g__Methanobrevibacter_A;s__Methanobrevibacter_A smithii_A	SRS820611	SRP052307	Peru	South America	ftp://ftp.ebi.ac.uk/pub/databases/metagenomics/mgnify_genomes/human-gut/v1.0/all_genomes/MGYG-HGUT-024/MGYG-HGUT-02446/genomes1/GUT_GENOME170537.gff.gz
GUT_GENOME170659	SRR1761713_bin.30	EBI	MAG	1333839	84	20276	30.96	87.84	1.27	0.07	0	0	0	19	NA	GUT_GENOME143185	MGYG-HGUT-02446	d__Archaea;p__Euryarchaeota;c__Methanobacteria;o__Methanobacteriales;f__Methanobacteriaceae;g__Methanobrevibacter_A;s__Methanobrevibacter_A smithii_A	SRS820621	SRP052307	Peru	South America	ftp://ftp.ebi.ac.uk/pub/databases/metagenomics/mgnify_genomes/human-gut/v1.0/all_genomes/MGYG-HGUT-024/MGYG-HGUT-02446/genomes1/GUT_GENOME170659.gff.gz
GUT_GENOME170699	SRR1761716_bin.17	EBI	MAG	1692015	84	30891	30.72	95.84	0	0.06	0	0	0	20	NA	GUT_GENOME143185	MGYG-HGUT-02446	d__Archaea;p__Euryarchaeota;c__Methanobacteria;o__Methanobacteriales;f__Methanobacteriaceae;g__Methanobrevibacter_A;s__Methanobrevibacter_A smithii_A	SRS820624	SRP052307	Peru	South America	ftp://ftp.ebi.ac.uk/pub/databases/metagenomics/mgnify_genomes/human-gut/v1.0/all_genomes/MGYG-HGUT-024/MGYG-HGUT-02446/genomes1/GUT_GENOME170699.gff.gz
GUT_GENOME170711	SRR1761717_bin.16	EBI	MAG	1288197	23	75936	30.76	87.2	0	0.07	0	0	0	18	NA	GUT_GENOME143185	MGYG-HGUT-02446	d__Archaea;p__Euryarchaeota;c__Methanobacteria;o__Methanobacteriales;f__Methanobacteriaceae;g__Methanobrevibacter_A;s__Methanobrevibacter_A smithii_A	SRS820625	SRP052307	Peru	South America	ftp://ftp.ebi.ac.uk/pub/databases/metagenomics/mgnify_genomes/human-gut/v1.0/all_genomes/MGYG-HGUT-024/MGYG-HGUT-02446/genomes1/GUT_GENOME170711.gff.gz
GUT_GENOME172482	SRR1930253_bin.17	EBI	MAG	1181864	309	3881	31.27	63.16	0	0.49	0	0	0	18	NA	GUT_GENOME143185	MGYG-HGUT-02446	d__Archaea;p__Euryarchaeota;c__Methanobacteria;o__Methanobacteriales;f__Methanobacteriaceae;g__Methanobrevibacter_A;s__Methanobrevibacter_A smithii_A	SRS883067	SRP056480	Italy	Europe	ftp://ftp.ebi.ac.uk/pub/databases/metagenomics/mgnify_genomes/human-gut/v1.0/all_genomes/MGYG-HGUT-024/MGYG-HGUT-02446/genomes1/GUT_GENOME172482.gff.gz
GUT_GENOME174711	SRR2857686_bin.54	EBI	MAG	1766934	21	119075	31.07	100	0	0.02	0	99.8	51.84	20	NA	GUT_GENOME132205	MGYG-HGUT-02163	d__Archaea;p__Euryarchaeota;c__Methanobacteria;o__Methanobacteriales;f__Methanobacteriaceae;g__Methanobrevibacter_A;s__Methanobrevibacter_A smithii	SRS1135668	SRP065270	United States	North America	ftp://ftp.ebi.ac.uk/pub/databases/metagenomics/mgnify_genomes/human-gut/v1.0/all_genomes/MGYG-HGUT-021/MGYG-HGUT-02163/genomes1/GUT_GENOME174711.gff.gz
GUT_GENOME174811	SRR2857970_bin.75	EBI	MAG	1715525	28	87013	31.35	100	0	0.05	0	99.8	74.08	20	NA	GUT_GENOME132205	MGYG-HGUT-02163	d__Archaea;p__Euryarchaeota;c__Methanobacteria;o__Methanobacteriales;f__Methanobacteriaceae;g__Methanobrevibacter_A;s__Methanobrevibacter_A smithii	SRS1135724	SRP065270	United States	North America	ftp://ftp.ebi.ac.uk/pub/databases/metagenomics/mgnify_genomes/human-gut/v1.0/all_genomes/MGYG-HGUT-021/MGYG-HGUT-02163/genomes2/GUT_GENOME174811.gff.gz
GUT_GENOME174947	SRR2912780_bin.20	EBI	MAG	1777862	32	110553	31.06	100	0	0.02	0	0	32.94	20	NA	GUT_GENOME132205	MGYG-HGUT-02163	d__Archaea;p__Euryarchaeota;c__Methanobacteria;o__Methanobacteriales;f__Methanobacteriaceae;g__Methanobrevibacter_A;s__Methanobrevibacter_A smithii	SRS1158735	SRP066053	United States	North America	ftp://ftp.ebi.ac.uk/pub/databases/metagenomics/mgnify_genomes/human-gut/v1.0/all_genomes/MGYG-HGUT-021/MGYG-HGUT-02163/genomes1/GUT_GENOME174947.gff.gz
GUT_GENOME175078	SRR2912786_bin.24	EBI	MAG	802837	8	213288	31.49	53.6	0	0	0	0	0	15	NA	GUT_GENOME132205	MGYG-HGUT-02163	d__Archaea;p__Euryarchaeota;c__Methanobacteria;o__Methanobacteriales;f__Methanobacteriaceae;g__Methanobrevibacter_A;s__Methanobrevibacter_A smithii	SRS1158751	SRP066053	United States	North America	ftp://ftp.ebi.ac.uk/pub/databases/metagenomics/mgnify_genomes/human-gut/v1.0/all_genomes/MGYG-HGUT-021/MGYG-HGUT-02163/genomes1/GUT_GENOME175078.gff.gz
GUT_GENOME175196	SRR2912792_bin.24	EBI	MAG	1821762	21	109473	31.1	100	0	0.01	0	99.8	99.5	20	NA	GUT_GENOME132205	MGYG-HGUT-02163	d__Archaea;p__Euryarchaeota;c__Methanobacteria;o__Methanobacteriales;f__Methanobacteriaceae;g__Methanobrevibacter_A;s__Methanobrevibacter_A smithii	SRS1158746	SRP066053	United States	North America	ftp://ftp.ebi.ac.uk/pub/databases/metagenomics/mgnify_genomes/human-gut/v1.0/all_genomes/MGYG-HGUT-021/MGYG-HGUT-02163/genomes2/GUT_GENOME175196.gff.gz
GUT_GENOME175261	SRR2912796_bin.43	EBI	MAG	1766361	33	78815	30.93	100	0	0.01	0	0	0	20	NA	GUT_GENOME132205	MGYG-HGUT-02163	d__Archaea;p__Euryarchaeota;c__Methanobacteria;o__Methanobacteriales;f__Methanobacteriaceae;g__Methanobrevibacter_A;s__Methanobrevibacter_A smithii	SRS1158742	SRP066053	United States	North America	ftp://ftp.ebi.ac.uk/pub/databases/metagenomics/mgnify_genomes/human-gut/v1.0/all_genomes/MGYG-HGUT-021/MGYG-HGUT-02163/genomes2/GUT_GENOME175261.gff.gz
GUT_GENOME176050	SRR2992900_bin.32	EBI	MAG	1434214	223	8038	60.26	86.74	0.13	0.24	86.55	99.8	32.71	18	NA	GUT_GENOME251929	MGYG-HGUT-03962	d__Archaea;p__Thermoplasmatota;c__Thermoplasmata;o__Methanomassiliicoccales;f__Methanomethylophilaceae;g__UBA71;s__	SRS1205288	SRP067325	United States	North America	ftp://ftp.ebi.ac.uk/pub/databases/metagenomics/mgnify_genomes/human-gut/v1.0/all_genomes/MGYG-HGUT-039/MGYG-HGUT-03962/genomes1/GUT_GENOME176050.gff.gz
GUT_GENOME178294	SRR341670_bin.30	EBI	MAG	1762961	67	40654	31.21	100	0	0.01	0	0	0	20	NA	GUT_GENOME132205	MGYG-HGUT-02163	d__Archaea;p__Euryarchaeota;c__Methanobacteria;o__Methanobacteriales;f__Methanobacteriaceae;g__Methanobrevibacter_A;s__Methanobrevibacter_A smithii	SRS259523	SRP008047	China	Asia	ftp://ftp.ebi.ac.uk/pub/databases/metagenomics/mgnify_genomes/human-gut/v1.0/all_genomes/MGYG-HGUT-021/MGYG-HGUT-02163/genomes1/GUT_GENOME178294.gff.gz
GUT_GENOME183496	SRR4305530_bin.1	EBI	MAG	1814913	178	15831	31.52	98.8	0	0.01	0	99.8	99.5	19	NA	GUT_GENOME132205	MGYG-HGUT-02163	d__Archaea;p__Euryarchaeota;c__Methanobacteria;o__Methanobacteriales;f__Methanobacteriaceae;g__Methanobrevibacter_A;s__Methanobrevibacter_A smithii	SRS1719583	SRP090628	Russia	Europe	ftp://ftp.ebi.ac.uk/pub/databases/metagenomics/mgnify_genomes/human-gut/v1.0/all_genomes/MGYG-HGUT-021/MGYG-HGUT-02163/genomes2/GUT_GENOME183496.gff.gz
GUT_GENOME185225	SRR4444766_bin.4	EBI	MAG	1583191	446	3660	32.56	60.92	1.73	0.65	0	99.8	99.5	17	NA	GUT_GENOME132205	MGYG-HGUT-02163	d__Archaea;p__Euryarchaeota;c__Methanobacteria;o__Methanobacteriales;f__Methanobacteriaceae;g__Methanobrevibacter_A;s__Methanobrevibacter_A smithii	SRS1756244	SRP091570	United States	North America	ftp://ftp.ebi.ac.uk/pub/databases/metagenomics/mgnify_genomes/human-gut/v1.0/all_genomes/MGYG-HGUT-021/MGYG-HGUT-02163/genomes1/GUT_GENOME185225.gff.gz
GUT_GENOME186215	SRR4481774_bin.110	EBI	MAG	1454655	31	74887	30.85	91.2	0	0.01	0	0	0	18	NA	GUT_GENOME143185	MGYG-HGUT-02446	d__Archaea;p__Euryarchaeota;c__Methanobacteria;o__Methanobacteriales;f__Methanobacteriaceae;g__Methanobrevibacter_A;s__Methanobrevibacter_A smithii_A	SRS1767352	SRP091570	United States	North America	ftp://ftp.ebi.ac.uk/pub/databases/metagenomics/mgnify_genomes/human-gut/v1.0/all_genomes/MGYG-HGUT-024/MGYG-HGUT-02446/genomes1/GUT_GENOME186215.gff.gz
GUT_GENOME186227	SRR4481774_bin.41	EBI	MAG	1277384	298	4631	28.2	69.73	2	2.16	0	0	0	9	NA	GUT_GENOME132206	MGYG-HGUT-02164	d__Archaea;p__Euryarchaeota;c__Methanobacteria;o__Methanobacteriales;f__Methanobacteriaceae;g__Methanosphaera;s__Methanosphaera stadtmanae	SRS1767352	SRP091570	United States	North America	ftp://ftp.ebi.ac.uk/pub/databases/metagenomics/mgnify_genomes/human-gut/v1.0/all_genomes/MGYG-HGUT-021/MGYG-HGUT-02164/genomes1/GUT_GENOME186227.gff.gz
GUT_GENOME186511	SRR4783406_bin.117	EBI	MAG	1270383	23	76776	30.75	70.4	0	0.02	0	0	0	18	NA	GUT_GENOME143185	MGYG-HGUT-02446	d__Archaea;p__Euryarchaeota;c__Methanobacteria;o__Methanobacteriales;f__Methanobacteriaceae;g__Methanobrevibacter_A;s__Methanobrevibacter_A smithii_A	SRS1771176	SRP091570	United States	North America	ftp://ftp.ebi.ac.uk/pub/databases/metagenomics/mgnify_genomes/human-gut/v1.0/all_genomes/MGYG-HGUT-024/MGYG-HGUT-02446/genomes1/GUT_GENOME186511.gff.gz
GUT_GENOME186606	SRR4783415_bin.61	EBI	MAG	1928911	55	52813	30.32	100	0	0.02	0	0	0	20	NA	GUT_GENOME143185	MGYG-HGUT-02446	d__Archaea;p__Euryarchaeota;c__Methanobacteria;o__Methanobacteriales;f__Methanobacteriaceae;g__Methanobrevibacter_A;s__Methanobrevibacter_A smithii_A	SRS1771175	SRP091570	United States	North America	ftp://ftp.ebi.ac.uk/pub/databases/metagenomics/mgnify_genomes/human-gut/v1.0/all_genomes/MGYG-HGUT-024/MGYG-HGUT-02446/genomes1/GUT_GENOME186606.gff.gz
GUT_GENOME186770	SRR4783448_bin.90	EBI	MAG	1165485	35	57364	29.81	50.4	0	0.02	0	0	0	8	NA	GUT_GENOME143185	MGYG-HGUT-02446	d__Archaea;p__Euryarchaeota;c__Methanobacteria;o__Methanobacteriales;f__Methanobacteriaceae;g__Methanobrevibacter_A;s__Methanobrevibacter_A smithii_A	SRS1767346	SRP091570	United States	North America	ftp://ftp.ebi.ac.uk/pub/databases/metagenomics/mgnify_genomes/human-gut/v1.0/all_genomes/MGYG-HGUT-024/MGYG-HGUT-02446/genomes1/GUT_GENOME186770.gff.gz
GUT_GENOME186805	SRR4783461_bin.29	EBI	MAG	1778482	55	41494	30.49	96	0	0.02	0	0	0	20	NA	GUT_GENOME143185	MGYG-HGUT-02446	d__Archaea;p__Euryarchaeota;c__Methanobacteria;o__Methanobacteriales;f__Methanobacteriaceae;g__Methanobrevibacter_A;s__Methanobrevibacter_A smithii_A	SRS1771184	SRP091570	United States	North America	ftp://ftp.ebi.ac.uk/pub/databases/metagenomics/mgnify_genomes/human-gut/v1.0/all_genomes/MGYG-HGUT-024/MGYG-HGUT-02446/genomes1/GUT_GENOME186805.gff.gz
GUT_GENOME186901	SRR4783502_bin.12	EBI	MAG	1656627	210	10285	30.58	94.8	0.8	0.15	0	0	0	19	NA	GUT_GENOME143185	MGYG-HGUT-02446	d__Archaea;p__Euryarchaeota;c__Methanobacteria;o__Methanobacteriales;f__Methanobacteriaceae;g__Methanobrevibacter_A;s__Methanobrevibacter_A smithii_A	SRS1771188	SRP091570	United States	North America	ftp://ftp.ebi.ac.uk/pub/databases/metagenomics/mgnify_genomes/human-gut/v1.0/all_genomes/MGYG-HGUT-024/MGYG-HGUT-02446/genomes1/GUT_GENOME186901.gff.gz
GUT_GENOME187666	SRR5032288_bin.51	EBI	MAG	1875038	19	158127	59.67	97.98	0	0.02	86.55	99.8	99.16	20	NA	GUT_GENOME251929	MGYG-HGUT-03962	d__Archaea;p__Thermoplasmatota;c__Thermoplasmata;o__Methanomassiliicoccales;f__Methanomethylophilaceae;g__UBA71;s__	SRS1806033	SRP093506	China	Asia	ftp://ftp.ebi.ac.uk/pub/databases/metagenomics/mgnify_genomes/human-gut/v1.0/all_genomes/MGYG-HGUT-039/MGYG-HGUT-03962/genomes1/GUT_GENOME187666.gff.gz
GUT_GENOME188437	SRR5056644_bin.109	EBI	MAG	1772660	16	170893	31.01	100	0	0	0	0	0	20	NA	GUT_GENOME132205	MGYG-HGUT-02163	d__Archaea;p__Euryarchaeota;c__Methanobacteria;o__Methanobacteriales;f__Methanobacteriaceae;g__Methanobrevibacter_A;s__Methanobrevibacter_A smithii	SRS1820192	SRP093965	United States	North America	ftp://ftp.ebi.ac.uk/pub/databases/metagenomics/mgnify_genomes/human-gut/v1.0/all_genomes/MGYG-HGUT-021/MGYG-HGUT-02163/genomes1/GUT_GENOME188437.gff.gz
GUT_GENOME188488	SRR5056646_bin.80	EBI	MAG	1761922	55	51568	31.05	100	0	0.01	0	0	0	20	NA	GUT_GENOME132205	MGYG-HGUT-02163	d__Archaea;p__Euryarchaeota;c__Methanobacteria;o__Methanobacteriales;f__Methanobacteriaceae;g__Methanobrevibacter_A;s__Methanobrevibacter_A smithii	SRS1820194	SRP093965	United States	North America	ftp://ftp.ebi.ac.uk/pub/databases/metagenomics/mgnify_genomes/human-gut/v1.0/all_genomes/MGYG-HGUT-021/MGYG-HGUT-02163/genomes1/GUT_GENOME188488.gff.gz
GUT_GENOME188548	SRR5056649_bin.63	EBI	MAG	1292709	271	5137	32.15	82	0.8	0.11	0	0	0	18	NA	GUT_GENOME132205	MGYG-HGUT-02163	d__Archaea;p__Euryarchaeota;c__Methanobacteria;o__Methanobacteriales;f__Methanobacteriaceae;g__Methanobrevibacter_A;s__Methanobrevibacter_A smithii	SRS1820197	SRP093965	United States	North America	ftp://ftp.ebi.ac.uk/pub/databases/metagenomics/mgnify_genomes/human-gut/v1.0/all_genomes/MGYG-HGUT-021/MGYG-HGUT-02163/genomes1/GUT_GENOME188548.gff.gz
GUT_GENOME188589	SRR5056652_bin.117	EBI	MAG	1734988	75	41031	31.17	100	0	0.01	0	0	0	20	NA	GUT_GENOME132205	MGYG-HGUT-02163	d__Archaea;p__Euryarchaeota;c__Methanobacteria;o__Methanobacteriales;f__Methanobacteriaceae;g__Methanobrevibacter_A;s__Methanobrevibacter_A smithii	SRS1820200	SRP093965	United States	North America	ftp://ftp.ebi.ac.uk/pub/databases/metagenomics/mgnify_genomes/human-gut/v1.0/all_genomes/MGYG-HGUT-021/MGYG-HGUT-02163/genomes1/GUT_GENOME188589.gff.gz
GUT_GENOME188626	SRR5056653_bin.4	EBI	MAG	1783763	36	105549	31.1	100	0.8	0.13	0	21.06	10.7	20	NA	GUT_GENOME132205	MGYG-HGUT-02163	d__Archaea;p__Euryarchaeota;c__Methanobacteria;o__Methanobacteriales;f__Methanobacteriaceae;g__Methanobrevibacter_A;s__Methanobrevibacter_A smithii	SRS1820201	SRP093965	United States	North America	ftp://ftp.ebi.ac.uk/pub/databases/metagenomics/mgnify_genomes/human-gut/v1.0/all_genomes/MGYG-HGUT-021/MGYG-HGUT-02163/genomes2/GUT_GENOME188626.gff.gz
GUT_GENOME188682	SRR5056660_bin.82	EBI	MAG	1464176	208	9082	31.17	92.8	1.97	0.57	0	0	0	19	NA	GUT_GENOME143185	MGYG-HGUT-02446	d__Archaea;p__Euryarchaeota;c__Methanobacteria;o__Methanobacteriales;f__Methanobacteriaceae;g__Methanobrevibacter_A;s__Methanobrevibacter_A smithii_A	SRS1820208	SRP093965	United States	North America	ftp://ftp.ebi.ac.uk/pub/databases/metagenomics/mgnify_genomes/human-gut/v1.0/all_genomes/MGYG-HGUT-024/MGYG-HGUT-02446/genomes1/GUT_GENOME188682.gff.gz
GUT_GENOME188797	SRR5056665_bin.36	EBI	MAG	979780	16	104522	30.69	50.4	0	0.02	0	0	0	13	NA	GUT_GENOME132205	MGYG-HGUT-02163	d__Archaea;p__Euryarchaeota;c__Methanobacteria;o__Methanobacteriales;f__Methanobacteriaceae;g__Methanobrevibacter_A;s__Methanobrevibacter_A smithii	SRS1820213	SRP093965	United States	North America	ftp://ftp.ebi.ac.uk/pub/databases/metagenomics/mgnify_genomes/human-gut/v1.0/all_genomes/MGYG-HGUT-021/MGYG-HGUT-02163/genomes1/GUT_GENOME188797.gff.gz
GUT_GENOME188848	SRR5056668_bin.102	EBI	MAG	1756420	43	59399	30.44	96.8	0.8	0.15	0	0	0	20	NA	GUT_GENOME143185	MGYG-HGUT-02446	d__Archaea;p__Euryarchaeota;c__Methanobacteria;o__Methanobacteriales;f__Methanobacteriaceae;g__Methanobrevibacter_A;s__Methanobrevibacter_A smithii_A	SRS1820216	SRP093965	United States	North America	ftp://ftp.ebi.ac.uk/pub/databases/metagenomics/mgnify_genomes/human-gut/v1.0/all_genomes/MGYG-HGUT-024/MGYG-HGUT-02446/genomes1/GUT_GENOME188848.gff.gz
GUT_GENOME188920	SRR5056673_bin.83	EBI	MAG	1848921	23	115412	30.44	100	0	0.16	0	0	0	20	NA	GUT_GENOME143185	MGYG-HGUT-02446	d__Archaea;p__Euryarchaeota;c__Methanobacteria;o__Methanobacteriales;f__Methanobacteriaceae;g__Methanobrevibacter_A;s__Methanobrevibacter_A smithii_A	SRS1820221	SRP093965	United States	North America	ftp://ftp.ebi.ac.uk/pub/databases/metagenomics/mgnify_genomes/human-gut/v1.0/all_genomes/MGYG-HGUT-024/MGYG-HGUT-02446/genomes1/GUT_GENOME188920.gff.gz
GUT_GENOME188959	SRR5056681_bin.87	EBI	MAG	1748152	69	52281	31.28	97.2	0	0.21	0	99.8	99.5	19	NA	GUT_GENOME132205	MGYG-HGUT-02163	d__Archaea;p__Euryarchaeota;c__Methanobacteria;o__Methanobacteriales;f__Methanobacteriaceae;g__Methanobrevibacter_A;s__Methanobrevibacter_A smithii	SRS1820229	SRP093965	United States	North America	ftp://ftp.ebi.ac.uk/pub/databases/metagenomics/mgnify_genomes/human-gut/v1.0/all_genomes/MGYG-HGUT-021/MGYG-HGUT-02163/genomes1/GUT_GENOME188959.gff.gz
GUT_GENOME189093	SRR5056689_bin.56	EBI	MAG	1703462	145	17902	31.13	98	0.4	0.08	0	0	0	20	NA	GUT_GENOME132205	MGYG-HGUT-02163	d__Archaea;p__Euryarchaeota;c__Methanobacteria;o__Methanobacteriales;f__Methanobacteriaceae;g__Methanobrevibacter_A;s__Methanobrevibacter_A smithii	SRS1820237	SRP093965	United States	North America	ftp://ftp.ebi.ac.uk/pub/databases/metagenomics/mgnify_genomes/human-gut/v1.0/all_genomes/MGYG-HGUT-021/MGYG-HGUT-02163/genomes1/GUT_GENOME189093.gff.gz
GUT_GENOME189151	SRR5056693_bin.48	EBI	MAG	1754545	31	82016	31.02	100	0	0.01	0	0	0	20	NA	GUT_GENOME132205	MGYG-HGUT-02163	d__Archaea;p__Euryarchaeota;c__Methanobacteria;o__Methanobacteriales;f__Methanobacteriaceae;g__Methanobrevibacter_A;s__Methanobrevibacter_A smithii	SRS1820241	SRP093965	United States	North America	ftp://ftp.ebi.ac.uk/pub/databases/metagenomics/mgnify_genomes/human-gut/v1.0/all_genomes/MGYG-HGUT-021/MGYG-HGUT-02163/genomes1/GUT_GENOME189151.gff.gz
GUT_GENOME189651	SRR5056739_bin.47	EBI	MAG	1765946	42	61590	31.05	100	0	0.03	0	0	0	20	NA	GUT_GENOME132205	MGYG-HGUT-02163	d__Archaea;p__Euryarchaeota;c__Methanobacteria;o__Methanobacteriales;f__Methanobacteriaceae;g__Methanobrevibacter_A;s__Methanobrevibacter_A smithii	SRS1820284	SRP093965	United States	North America	ftp://ftp.ebi.ac.uk/pub/databases/metagenomics/mgnify_genomes/human-gut/v1.0/all_genomes/MGYG-HGUT-021/MGYG-HGUT-02163/genomes1/GUT_GENOME189651.gff.gz
GUT_GENOME189860	SRR5056756_bin.103	EBI	MAG	1825382	118	32802	31.11	100	0.8	0.04	0	99.8	99.5	20	NA	GUT_GENOME132205	MGYG-HGUT-02163	d__Archaea;p__Euryarchaeota;c__Methanobacteria;o__Methanobacteriales;f__Methanobacteriaceae;g__Methanobrevibacter_A;s__Methanobrevibacter_A smithii	SRS1820298	SRP093965	United States	North America	ftp://ftp.ebi.ac.uk/pub/databases/metagenomics/mgnify_genomes/human-gut/v1.0/all_genomes/MGYG-HGUT-021/MGYG-HGUT-02163/genomes1/GUT_GENOME189860.gff.gz
GUT_GENOME190261	SRR5056786_bin.74	EBI	MAG	1811069	118	24978	31.11	97.2	0	0.53	0	99.8	99.5	19	NA	GUT_GENOME132205	MGYG-HGUT-02163	d__Archaea;p__Euryarchaeota;c__Methanobacteria;o__Methanobacteriales;f__Methanobacteriaceae;g__Methanobrevibacter_A;s__Methanobrevibacter_A smithii	SRS1820323	SRP093965	United States	North America	ftp://ftp.ebi.ac.uk/pub/databases/metagenomics/mgnify_genomes/human-gut/v1.0/all_genomes/MGYG-HGUT-021/MGYG-HGUT-02163/genomes2/GUT_GENOME190261.gff.gz
GUT_GENOME190363	SRR5056792_bin.48	EBI	MAG	1771017	112	25014	31.32	99.2	1.6	0.21	0	99.8	99.5	19	NA	GUT_GENOME132205	MGYG-HGUT-02163	d__Archaea;p__Euryarchaeota;c__Methanobacteria;o__Methanobacteriales;f__Methanobacteriaceae;g__Methanobrevibacter_A;s__Methanobrevibacter_A smithii	SRS1820328	SRP093965	United States	North America	ftp://ftp.ebi.ac.uk/pub/databases/metagenomics/mgnify_genomes/human-gut/v1.0/all_genomes/MGYG-HGUT-021/MGYG-HGUT-02163/genomes1/GUT_GENOME190363.gff.gz
GUT_GENOME190483	SRR5056797_bin.96	EBI	MAG	1142644	15	131810	30.74	55.2	0	0.01	0	0	4.88	13	NA	GUT_GENOME132205	MGYG-HGUT-02163	d__Archaea;p__Euryarchaeota;c__Methanobacteria;o__Methanobacteriales;f__Methanobacteriaceae;g__Methanobrevibacter_A;s__Methanobrevibacter_A smithii	SRS1820333	SRP093965	United States	North America	ftp://ftp.ebi.ac.uk/pub/databases/metagenomics/mgnify_genomes/human-gut/v1.0/all_genomes/MGYG-HGUT-021/MGYG-HGUT-02163/genomes2/GUT_GENOME190483.gff.gz
GUT_GENOME190491	SRR5056801_bin.25	EBI	MAG	1804149	56	59314	30.44	100	3.2	0.5	0	0	0	20	NA	GUT_GENOME143185	MGYG-HGUT-02446	d__Archaea;p__Euryarchaeota;c__Methanobacteria;o__Methanobacteriales;f__Methanobacteriaceae;g__Methanobrevibacter_A;s__Methanobrevibacter_A smithii_A	SRS1820336	SRP093965	United States	North America	ftp://ftp.ebi.ac.uk/pub/databases/metagenomics/mgnify_genomes/human-gut/v1.0/all_genomes/MGYG-HGUT-024/MGYG-HGUT-02446/genomes1/GUT_GENOME190491.gff.gz
GUT_GENOME190707	SRR5056817_bin.67	EBI	MAG	1266659	297	4650	31.68	78.86	0.27	0.18	0	99.8	99.5	17	NA	GUT_GENOME132205	MGYG-HGUT-02163	d__Archaea;p__Euryarchaeota;c__Methanobacteria;o__Methanobacteriales;f__Methanobacteriaceae;g__Methanobrevibacter_A;s__Methanobrevibacter_A smithii	SRS1820340	SRP093965	United States	North America	ftp://ftp.ebi.ac.uk/pub/databases/metagenomics/mgnify_genomes/human-gut/v1.0/all_genomes/MGYG-HGUT-021/MGYG-HGUT-02163/genomes1/GUT_GENOME190707.gff.gz
GUT_GENOME190723	SRR5056818_bin.118	EBI	MAG	1724608	26	89825	31.18	100	0	0.01	0	0	0	20	NA	GUT_GENOME132205	MGYG-HGUT-02163	d__Archaea;p__Euryarchaeota;c__Methanobacteria;o__Methanobacteriales;f__Methanobacteriaceae;g__Methanobrevibacter_A;s__Methanobrevibacter_A smithii	SRS1820350	SRP093965	United States	North America	ftp://ftp.ebi.ac.uk/pub/databases/metagenomics/mgnify_genomes/human-gut/v1.0/all_genomes/MGYG-HGUT-021/MGYG-HGUT-02163/genomes1/GUT_GENOME190723.gff.gz
GUT_GENOME190786	SRR5056819_bin.79	EBI	MAG	1731349	8	293367	31.15	100	0	0.01	0	99.8	99.5	20	NA	GUT_GENOME132205	MGYG-HGUT-02163	d__Archaea;p__Euryarchaeota;c__Methanobacteria;o__Methanobacteriales;f__Methanobacteriaceae;g__Methanobrevibacter_A;s__Methanobrevibacter_A smithii	SRS1820232	SRP093965	United States	North America	ftp://ftp.ebi.ac.uk/pub/databases/metagenomics/mgnify_genomes/human-gut/v1.0/all_genomes/MGYG-HGUT-021/MGYG-HGUT-02163/genomes1/GUT_GENOME190786.gff.gz
GUT_GENOME190906	SRR5056827_bin.37	EBI	MAG	1917457	29	105131	30.35	100	0	0.12	0	99.8	99.5	20	NA	GUT_GENOME143185	MGYG-HGUT-02446	d__Archaea;p__Euryarchaeota;c__Methanobacteria;o__Methanobacteriales;f__Methanobacteriaceae;g__Methanobrevibacter_A;s__Methanobrevibacter_A smithii_A	SRS1820356	SRP093965	United States	North America	ftp://ftp.ebi.ac.uk/pub/databases/metagenomics/mgnify_genomes/human-gut/v1.0/all_genomes/MGYG-HGUT-024/MGYG-HGUT-02446/genomes1/GUT_GENOME190906.gff.gz
GUT_GENOME191095	SRR5056841_bin.23	EBI	MAG	1725034	12	187696	31.14	100	0	0.02	0	99.8	68.13	20	NA	GUT_GENOME132205	MGYG-HGUT-02163	d__Archaea;p__Euryarchaeota;c__Methanobacteria;o__Methanobacteriales;f__Methanobacteriaceae;g__Methanobrevibacter_A;s__Methanobrevibacter_A smithii	SRS1820368	SRP093965	United States	North America	ftp://ftp.ebi.ac.uk/pub/databases/metagenomics/mgnify_genomes/human-gut/v1.0/all_genomes/MGYG-HGUT-021/MGYG-HGUT-02163/genomes1/GUT_GENOME191095.gff.gz
GUT_GENOME191129	SRR5056843_bin.14	EBI	MAG	1272791	307	4314	31.41	74.25	0.06	NA	0	0	0	17	NA	GUT_GENOME132205	MGYG-HGUT-02163	d__Archaea;p__Euryarchaeota;c__Methanobacteria;o__Methanobacteriales;f__Methanobacteriaceae;g__Methanobrevibacter_A;s__Methanobrevibacter_A smithii	SRS1820369	SRP093965	United States	North America	ftp://ftp.ebi.ac.uk/pub/databases/metagenomics/mgnify_genomes/human-gut/v1.0/all_genomes/MGYG-HGUT-021/MGYG-HGUT-02163/genomes2/GUT_GENOME191129.gff.gz
GUT_GENOME191229	SRR5056846_bin.81	EBI	MAG	1309313	21	96406	30.97	64	0	0.15	0	0	0	14	NA	GUT_GENOME132205	MGYG-HGUT-02163	d__Archaea;p__Euryarchaeota;c__Methanobacteria;o__Methanobacteriales;f__Methanobacteriaceae;g__Methanobrevibacter_A;s__Methanobrevibacter_A smithii	SRS1820374	SRP093965	United States	North America	ftp://ftp.ebi.ac.uk/pub/databases/metagenomics/mgnify_genomes/human-gut/v1.0/all_genomes/MGYG-HGUT-021/MGYG-HGUT-02163/genomes2/GUT_GENOME191229.gff.gz
GUT_GENOME191425	SRR5056859_bin.49	EBI	MAG	1675139	15	135470	30.67	98.4	0	0.02	0	0	0	20	NA	GUT_GENOME143185	MGYG-HGUT-02446	d__Archaea;p__Euryarchaeota;c__Methanobacteria;o__Methanobacteriales;f__Methanobacteriaceae;g__Methanobrevibacter_A;s__Methanobrevibacter_A smithii_A	SRS1820385	SRP093965	United States	North America	ftp://ftp.ebi.ac.uk/pub/databases/metagenomics/mgnify_genomes/human-gut/v1.0/all_genomes/MGYG-HGUT-024/MGYG-HGUT-02446/genomes1/GUT_GENOME191425.gff.gz
GUT_GENOME191472	SRR5056860_bin.93	EBI	MAG	1723570	11	220423	31.05	100	0	0.01	0	0	0	20	NA	GUT_GENOME132205	MGYG-HGUT-02163	d__Archaea;p__Euryarchaeota;c__Methanobacteria;o__Methanobacteriales;f__Methanobacteriaceae;g__Methanobrevibacter_A;s__Methanobrevibacter_A smithii	SRS1820386	SRP093965	United States	North America	ftp://ftp.ebi.ac.uk/pub/databases/metagenomics/mgnify_genomes/human-gut/v1.0/all_genomes/MGYG-HGUT-021/MGYG-HGUT-02163/genomes1/GUT_GENOME191472.gff.gz
GUT_GENOME191649	SRR5056873_bin.84	EBI	MAG	1827846	29	100386	31.03	100	0	0.15	0	0	0	20	NA	GUT_GENOME132205	MGYG-HGUT-02163	d__Archaea;p__Euryarchaeota;c__Methanobacteria;o__Methanobacteriales;f__Methanobacteriaceae;g__Methanobrevibacter_A;s__Methanobrevibacter_A smithii	SRS1820396	SRP093965	United States	North America	ftp://ftp.ebi.ac.uk/pub/databases/metagenomics/mgnify_genomes/human-gut/v1.0/all_genomes/MGYG-HGUT-021/MGYG-HGUT-02163/genomes1/GUT_GENOME191649.gff.gz
GUT_GENOME191667	SRR5056875_bin.110	EBI	MAG	1321735	282	5110	31.25	71.25	0.8	0	0	99.8	99.5	15	NA	GUT_GENOME132205	MGYG-HGUT-02163	d__Archaea;p__Euryarchaeota;c__Methanobacteria;o__Methanobacteriales;f__Methanobacteriaceae;g__Methanobrevibacter_A;s__Methanobrevibacter_A smithii	SRS1820263	SRP093965	United States	North America	ftp://ftp.ebi.ac.uk/pub/databases/metagenomics/mgnify_genomes/human-gut/v1.0/all_genomes/MGYG-HGUT-021/MGYG-HGUT-02163/genomes2/GUT_GENOME191667.gff.gz
GUT_GENOME191702	SRR5056880_bin.124	EBI	MAG	1748732	31	96644	31.18	100	0	0.05	0	99.8	68.13	20	NA	GUT_GENOME132205	MGYG-HGUT-02163	d__Archaea;p__Euryarchaeota;c__Methanobacteria;o__Methanobacteriales;f__Methanobacteriaceae;g__Methanobrevibacter_A;s__Methanobrevibacter_A smithii	SRS1820400	SRP093965	United States	North America	ftp://ftp.ebi.ac.uk/pub/databases/metagenomics/mgnify_genomes/human-gut/v1.0/all_genomes/MGYG-HGUT-021/MGYG-HGUT-02163/genomes2/GUT_GENOME191702.gff.gz
GUT_GENOME191771	SRR5056884_bin.11	EBI	MAG	1802848	19	135807	31.13	100	0	0.03	0	99.8	78.83	20	NA	GUT_GENOME132205	MGYG-HGUT-02163	d__Archaea;p__Euryarchaeota;c__Methanobacteria;o__Methanobacteriales;f__Methanobacteriaceae;g__Methanobrevibacter_A;s__Methanobrevibacter_A smithii	SRS1820404	SRP093965	United States	North America	ftp://ftp.ebi.ac.uk/pub/databases/metagenomics/mgnify_genomes/human-gut/v1.0/all_genomes/MGYG-HGUT-021/MGYG-HGUT-02163/genomes2/GUT_GENOME191771.gff.gz
GUT_GENOME191855	SRR5056887_bin.95	EBI	MAG	1774359	45	60697	30.47	100	0	0.54	0	0	0	20	NA	GUT_GENOME143185	MGYG-HGUT-02446	d__Archaea;p__Euryarchaeota;c__Methanobacteria;o__Methanobacteriales;f__Methanobacteriaceae;g__Methanobrevibacter_A;s__Methanobrevibacter_A smithii_A	SRS1820407	SRP093965	United States	North America	ftp://ftp.ebi.ac.uk/pub/databases/metagenomics/mgnify_genomes/human-gut/v1.0/all_genomes/MGYG-HGUT-024/MGYG-HGUT-02446/genomes1/GUT_GENOME191855.gff.gz
GUT_GENOME192000	SRR5056893_bin.28	EBI	MAG	1834321	28	136482	31.01	100	0	0.01	0	0	0	20	NA	GUT_GENOME132205	MGYG-HGUT-02163	d__Archaea;p__Euryarchaeota;c__Methanobacteria;o__Methanobacteriales;f__Methanobacteriaceae;g__Methanobrevibacter_A;s__Methanobrevibacter_A smithii	SRS1820411	SRP093965	United States	North America	ftp://ftp.ebi.ac.uk/pub/databases/metagenomics/mgnify_genomes/human-gut/v1.0/all_genomes/MGYG-HGUT-021/MGYG-HGUT-02163/genomes2/GUT_GENOME192000.gff.gz
GUT_GENOME192357	SRR5056917_bin.21	EBI	MAG	1297395	247	6016	32.42	87.38	1.6	0.08	0	0	0	14	NA	GUT_GENOME132205	MGYG-HGUT-02163	d__Archaea;p__Euryarchaeota;c__Methanobacteria;o__Methanobacteriales;f__Methanobacteriaceae;g__Methanobrevibacter_A;s__Methanobrevibacter_A smithii	SRS1820430	SRP093965	United States	North America	ftp://ftp.ebi.ac.uk/pub/databases/metagenomics/mgnify_genomes/human-gut/v1.0/all_genomes/MGYG-HGUT-021/MGYG-HGUT-02163/genomes2/GUT_GENOME192357.gff.gz
GUT_GENOME192495	SRR5056929_bin.48	EBI	MAG	1352402	13	135470	30.85	84.8	0	0.01	0	0	0	18	NA	GUT_GENOME143185	MGYG-HGUT-02446	d__Archaea;p__Euryarchaeota;c__Methanobacteria;o__Methanobacteriales;f__Methanobacteriaceae;g__Methanobrevibacter_A;s__Methanobrevibacter_A smithii_A	SRS1820439	SRP093965	United States	North America	ftp://ftp.ebi.ac.uk/pub/databases/metagenomics/mgnify_genomes/human-gut/v1.0/all_genomes/MGYG-HGUT-024/MGYG-HGUT-02446/genomes1/GUT_GENOME192495.gff.gz
GUT_GENOME192598	SRR5056934_bin.50	EBI	MAG	1626789	188	12633	31.05	91.64	0	0.18	0	0	0	18	NA	GUT_GENOME132205	MGYG-HGUT-02163	d__Archaea;p__Euryarchaeota;c__Methanobacteria;o__Methanobacteriales;f__Methanobacteriaceae;g__Methanobrevibacter_A;s__Methanobrevibacter_A smithii	SRS1820442	SRP093965	United States	North America	ftp://ftp.ebi.ac.uk/pub/databases/metagenomics/mgnify_genomes/human-gut/v1.0/all_genomes/MGYG-HGUT-021/MGYG-HGUT-02163/genomes1/GUT_GENOME192598.gff.gz
GUT_GENOME192768	SRR5056944_bin.53	EBI	MAG	1750844	22	111050	31.06	100	0	0.02	0	0	0	20	NA	GUT_GENOME132205	MGYG-HGUT-02163	d__Archaea;p__Euryarchaeota;c__Methanobacteria;o__Methanobacteriales;f__Methanobacteriaceae;g__Methanobrevibacter_A;s__Methanobrevibacter_A smithii	SRS1820449	SRP093965	United States	North America	ftp://ftp.ebi.ac.uk/pub/databases/metagenomics/mgnify_genomes/human-gut/v1.0/all_genomes/MGYG-HGUT-021/MGYG-HGUT-02163/genomes1/GUT_GENOME192768.gff.gz
GUT_GENOME192973	SRR5056961_bin.59	EBI	MAG	1221496	18	97297	31.45	82.4	0	0.02	0	0	0	17	NA	GUT_GENOME132205	MGYG-HGUT-02163	d__Archaea;p__Euryarchaeota;c__Methanobacteria;o__Methanobacteriales;f__Methanobacteriaceae;g__Methanobrevibacter_A;s__Methanobrevibacter_A smithii	SRS1820462	SRP093965	United States	North America	ftp://ftp.ebi.ac.uk/pub/databases/metagenomics/mgnify_genomes/human-gut/v1.0/all_genomes/MGYG-HGUT-021/MGYG-HGUT-02163/genomes1/GUT_GENOME192973.gff.gz
GUT_GENOME193092	SRR5056973_bin.8	EBI	MAG	1740047	97	30242	31.27	100	0	0.13	0	99.8	99.5	20	NA	GUT_GENOME132205	MGYG-HGUT-02163	d__Archaea;p__Euryarchaeota;c__Methanobacteria;o__Methanobacteriales;f__Methanobacteriaceae;g__Methanobrevibacter_A;s__Methanobrevibacter_A smithii	SRS1820470	SRP093965	United States	North America	ftp://ftp.ebi.ac.uk/pub/databases/metagenomics/mgnify_genomes/human-gut/v1.0/all_genomes/MGYG-HGUT-021/MGYG-HGUT-02163/genomes1/GUT_GENOME193092.gff.gz
GUT_GENOME193113	SRR5056975_bin.52	EBI	MAG	1420051	17	123020	30.98	70.4	0	0.13	0	99.8	99.5	16	NA	GUT_GENOME132205	MGYG-HGUT-02163	d__Archaea;p__Euryarchaeota;c__Methanobacteria;o__Methanobacteriales;f__Methanobacteriaceae;g__Methanobrevibacter_A;s__Methanobrevibacter_A smithii	SRS1820471	SRP093965	United States	North America	ftp://ftp.ebi.ac.uk/pub/databases/metagenomics/mgnify_genomes/human-gut/v1.0/all_genomes/MGYG-HGUT-021/MGYG-HGUT-02163/genomes2/GUT_GENOME193113.gff.gz
GUT_GENOME193229	SRR5056994_bin.92	EBI	MAG	1579999	84	35292	31.48	94.4	0	0.83	0	99.8	51.84	16	NA	GUT_GENOME132205	MGYG-HGUT-02163	d__Archaea;p__Euryarchaeota;c__Methanobacteria;o__Methanobacteriales;f__Methanobacteriaceae;g__Methanobrevibacter_A;s__Methanobrevibacter_A smithii	SRS1820481	SRP093965	United States	North America	ftp://ftp.ebi.ac.uk/pub/databases/metagenomics/mgnify_genomes/human-gut/v1.0/all_genomes/MGYG-HGUT-021/MGYG-HGUT-02163/genomes1/GUT_GENOME193229.gff.gz
GUT_GENOME193335	SRR5057015_bin.38	EBI	MAG	1771459	14	290526	31.01	100	0	0	0	0	0	20	NA	GUT_GENOME132205	MGYG-HGUT-02163	d__Archaea;p__Euryarchaeota;c__Methanobacteria;o__Methanobacteriales;f__Methanobacteriaceae;g__Methanobrevibacter_A;s__Methanobrevibacter_A smithii	SRS1820493	SRP093965	United States	North America	ftp://ftp.ebi.ac.uk/pub/databases/metagenomics/mgnify_genomes/human-gut/v1.0/all_genomes/MGYG-HGUT-021/MGYG-HGUT-02163/genomes1/GUT_GENOME193335.gff.gz
GUT_GENOME193466	SRR5057027_bin.66	EBI	MAG	1256626	334	4182	32	67.94	0.8	2.95	0	0	0	11	NA	GUT_GENOME132205	MGYG-HGUT-02163	d__Archaea;p__Euryarchaeota;c__Methanobacteria;o__Methanobacteriales;f__Methanobacteriaceae;g__Methanobrevibacter_A;s__Methanobrevibacter_A smithii	SRS1820451	SRP093965	United States	North America	ftp://ftp.ebi.ac.uk/pub/databases/metagenomics/mgnify_genomes/human-gut/v1.0/all_genomes/MGYG-HGUT-021/MGYG-HGUT-02163/genomes1/GUT_GENOME193466.gff.gz
GUT_GENOME193632	SRR5057037_bin.127	EBI	MAG	1443309	10	220860	31.31	93.6	0	0	0	0	0	19	NA	GUT_GENOME132205	MGYG-HGUT-02163	d__Archaea;p__Euryarchaeota;c__Methanobacteria;o__Methanobacteriales;f__Methanobacteriaceae;g__Methanobrevibacter_A;s__Methanobrevibacter_A smithii	SRS1820255	SRP093965	United States	North America	ftp://ftp.ebi.ac.uk/pub/databases/metagenomics/mgnify_genomes/human-gut/v1.0/all_genomes/MGYG-HGUT-021/MGYG-HGUT-02163/genomes2/GUT_GENOME193632.gff.gz
GUT_GENOME193668	SRR5057039_bin.24	EBI	MAG	737316	6	220860	31.73	51.2	0	0.01	0	0	0	16	NA	GUT_GENOME132205	MGYG-HGUT-02163	d__Archaea;p__Euryarchaeota;c__Methanobacteria;o__Methanobacteriales;f__Methanobacteriaceae;g__Methanobrevibacter_A;s__Methanobrevibacter_A smithii	SRS1820510	SRP093965	United States	North America	ftp://ftp.ebi.ac.uk/pub/databases/metagenomics/mgnify_genomes/human-gut/v1.0/all_genomes/MGYG-HGUT-021/MGYG-HGUT-02163/genomes1/GUT_GENOME193668.gff.gz
GUT_GENOME193846	SRR5057062_bin.92	EBI	MAG	1571591	205	9455	31.32	92.8	0.8	0.18	0	99.8	99.5	19	NA	GUT_GENOME132205	MGYG-HGUT-02163	d__Archaea;p__Euryarchaeota;c__Methanobacteria;o__Methanobacteriales;f__Methanobacteriaceae;g__Methanobrevibacter_A;s__Methanobrevibacter_A smithii	SRS1820526	SRP093965	United States	North America	ftp://ftp.ebi.ac.uk/pub/databases/metagenomics/mgnify_genomes/human-gut/v1.0/all_genomes/MGYG-HGUT-021/MGYG-HGUT-02163/genomes2/GUT_GENOME193846.gff.gz
GUT_GENOME193896	SRR5057067_bin.86	EBI	MAG	1732675	34	81913	31.2	100	0	0.1	0	0	99.5	20	NA	GUT_GENOME132205	MGYG-HGUT-02163	d__Archaea;p__Euryarchaeota;c__Methanobacteria;o__Methanobacteriales;f__Methanobacteriaceae;g__Methanobrevibacter_A;s__Methanobrevibacter_A smithii	SRS1820480	SRP093965	United States	North America	ftp://ftp.ebi.ac.uk/pub/databases/metagenomics/mgnify_genomes/human-gut/v1.0/all_genomes/MGYG-HGUT-021/MGYG-HGUT-02163/genomes2/GUT_GENOME193896.gff.gz
GUT_GENOME193975	SRR5057073_bin.2	EBI	MAG	1851146	33	92581	30.98	100	0	0.06	0	0	0	20	NA	GUT_GENOME132205	MGYG-HGUT-02163	d__Archaea;p__Euryarchaeota;c__Methanobacteria;o__Methanobacteriales;f__Methanobacteriaceae;g__Methanobrevibacter_A;s__Methanobrevibacter_A smithii	SRS1820532	SRP093965	United States	North America	ftp://ftp.ebi.ac.uk/pub/databases/metagenomics/mgnify_genomes/human-gut/v1.0/all_genomes/MGYG-HGUT-021/MGYG-HGUT-02163/genomes2/GUT_GENOME193975.gff.gz
GUT_GENOME194015	SRR5057076_bin.48	EBI	MAG	1165830	278	4521	31.78	65.91	0	1.14	0	0	0	13	NA	GUT_GENOME132205	MGYG-HGUT-02163	d__Archaea;p__Euryarchaeota;c__Methanobacteria;o__Methanobacteriales;f__Methanobacteriaceae;g__Methanobrevibacter_A;s__Methanobrevibacter_A smithii	SRS1820469	SRP093965	United States	North America	ftp://ftp.ebi.ac.uk/pub/databases/metagenomics/mgnify_genomes/human-gut/v1.0/all_genomes/MGYG-HGUT-021/MGYG-HGUT-02163/genomes1/GUT_GENOME194015.gff.gz
GUT_GENOME194071	SRR5057082_bin.9	EBI	MAG	1595955	143	15455	31.34	95.96	1.32	0.93	0	0	0	20	NA	GUT_GENOME132205	MGYG-HGUT-02163	d__Archaea;p__Euryarchaeota;c__Methanobacteria;o__Methanobacteriales;f__Methanobacteriaceae;g__Methanobrevibacter_A;s__Methanobrevibacter_A smithii	SRS1820534	SRP093965	United States	North America	ftp://ftp.ebi.ac.uk/pub/databases/metagenomics/mgnify_genomes/human-gut/v1.0/all_genomes/MGYG-HGUT-021/MGYG-HGUT-02163/genomes1/GUT_GENOME194071.gff.gz
GUT_GENOME194198	SRR5057090_bin.119	EBI	MAG	1733754	42	57095	31.23	100	0	0.13	0	0	0	20	NA	GUT_GENOME132205	MGYG-HGUT-02163	d__Archaea;p__Euryarchaeota;c__Methanobacteria;o__Methanobacteriales;f__Methanobacteriaceae;g__Methanobrevibacter_A;s__Methanobrevibacter_A smithii	SRS1820424	SRP093965	United States	North America	ftp://ftp.ebi.ac.uk/pub/databases/metagenomics/mgnify_genomes/human-gut/v1.0/all_genomes/MGYG-HGUT-021/MGYG-HGUT-02163/genomes2/GUT_GENOME194198.gff.gz
GUT_GENOME194277	SRR5057094_bin.53	EBI	MAG	1777410	22	111245	31.06	100	0.8	0.01	0	0	0	20	NA	GUT_GENOME132205	MGYG-HGUT-02163	d__Archaea;p__Euryarchaeota;c__Methanobacteria;o__Methanobacteriales;f__Methanobacteriaceae;g__Methanobrevibacter_A;s__Methanobrevibacter_A smithii	SRS1820542	SRP093965	United States	North America	ftp://ftp.ebi.ac.uk/pub/databases/metagenomics/mgnify_genomes/human-gut/v1.0/all_genomes/MGYG-HGUT-021/MGYG-HGUT-02163/genomes2/GUT_GENOME194277.gff.gz
GUT_GENOME194462	SRR5057111_bin.58	EBI	MAG	1699213	39	60774	31.23	100	0.8	0.01	0	0	0	20	NA	GUT_GENOME132205	MGYG-HGUT-02163	d__Archaea;p__Euryarchaeota;c__Methanobacteria;o__Methanobacteriales;f__Methanobacteriaceae;g__Methanobrevibacter_A;s__Methanobrevibacter_A smithii	SRS1820554	SRP093965	United States	North America	ftp://ftp.ebi.ac.uk/pub/databases/metagenomics/mgnify_genomes/human-gut/v1.0/all_genomes/MGYG-HGUT-021/MGYG-HGUT-02163/genomes2/GUT_GENOME194462.gff.gz
GUT_GENOME194601	SRR5057124_bin.29	EBI	MAG	1603531	218	9742	31.34	93.26	1.66	1.54	0	0	10.7	20	NA	GUT_GENOME132205	MGYG-HGUT-02163	d__Archaea;p__Euryarchaeota;c__Methanobacteria;o__Methanobacteriales;f__Methanobacteriaceae;g__Methanobrevibacter_A;s__Methanobrevibacter_A smithii	SRS1820377	SRP093965	United States	North America	ftp://ftp.ebi.ac.uk/pub/databases/metagenomics/mgnify_genomes/human-gut/v1.0/all_genomes/MGYG-HGUT-021/MGYG-HGUT-02163/genomes1/GUT_GENOME194601.gff.gz
GUT_GENOME195105	SRR5106282_bin.50	EBI	MAG	1489127	80	24103	56.22	93.49	2.42	0.04	87.39	0	3.91	20	NA	GUT_GENOME143252	MGYG-HGUT-02456	d__Archaea;p__Thermoplasmatota;c__Thermoplasmata;o__Methanomassiliicoccales;f__Methanomethylophilaceae;g__Methanomethylophilus;s__Methanomethylophilus alvus	SRS1858591	SRP095060	China	Asia	ftp://ftp.ebi.ac.uk/pub/databases/metagenomics/mgnify_genomes/human-gut/v1.0/all_genomes/MGYG-HGUT-024/MGYG-HGUT-02456/genomes1/GUT_GENOME195105.gff.gz
GUT_GENOME195804	SRR5127396_bin.23	EBI	MAG	1360194	339	4309	32.78	76.22	0	0.02	0	22.41	0	20	NA	GUT_GENOME132205	MGYG-HGUT-02163	d__Archaea;p__Euryarchaeota;c__Methanobacteria;o__Methanobacteriales;f__Methanobacteriaceae;g__Methanobrevibacter_A;s__Methanobrevibacter_A smithii	SRS1876263	SRP095580	Netherlands	Europe	ftp://ftp.ebi.ac.uk/pub/databases/metagenomics/mgnify_genomes/human-gut/v1.0/all_genomes/MGYG-HGUT-021/MGYG-HGUT-02163/genomes1/GUT_GENOME195804.gff.gz
GUT_GENOME196478	SRR5127498_bin.4	EBI	MAG	1248067	306	4395	32.2	79.32	0.4	0.02	0	0	99.06	18	NA	GUT_GENOME143185	MGYG-HGUT-02446	d__Archaea;p__Euryarchaeota;c__Methanobacteria;o__Methanobacteriales;f__Methanobacteriaceae;g__Methanobrevibacter_A;s__Methanobrevibacter_A smithii_A	SRS1876365	SRP095580	Netherlands	Europe	ftp://ftp.ebi.ac.uk/pub/databases/metagenomics/mgnify_genomes/human-gut/v1.0/all_genomes/MGYG-HGUT-024/MGYG-HGUT-02446/genomes1/GUT_GENOME196478.gff.gz
GUT_GENOME196523	SRR5127503_bin.21	EBI	MAG	1235438	342	3728	32.51	79.54	0	0.05	0	0	20.64	18	NA	GUT_GENOME132205	MGYG-HGUT-02163	d__Archaea;p__Euryarchaeota;c__Methanobacteria;o__Methanobacteriales;f__Methanobacteriaceae;g__Methanobrevibacter_A;s__Methanobrevibacter_A smithii	SRS1876370	SRP095580	Netherlands	Europe	ftp://ftp.ebi.ac.uk/pub/databases/metagenomics/mgnify_genomes/human-gut/v1.0/all_genomes/MGYG-HGUT-021/MGYG-HGUT-02163/genomes2/GUT_GENOME196523.gff.gz
GUT_GENOME196730	SRR5127550_bin.19	EBI	MAG	861304	254	3437	33.47	63.03	0	0.02	0	0	0	6	NA	GUT_GENOME132205	MGYG-HGUT-02163	d__Archaea;p__Euryarchaeota;c__Methanobacteria;o__Methanobacteriales;f__Methanobacteriaceae;g__Methanobrevibacter_A;s__Methanobrevibacter_A smithii	SRS1876417	SRP095580	Netherlands	Europe	ftp://ftp.ebi.ac.uk/pub/databases/metagenomics/mgnify_genomes/human-gut/v1.0/all_genomes/MGYG-HGUT-021/MGYG-HGUT-02163/genomes1/GUT_GENOME196730.gff.gz
GUT_GENOME196888	SRR5127582_bin.5	EBI	MAG	1499030	278	6431	32.52	90.18	0	0.01	0	0	0	13	NA	GUT_GENOME132205	MGYG-HGUT-02163	d__Archaea;p__Euryarchaeota;c__Methanobacteria;o__Methanobacteriales;f__Methanobacteriaceae;g__Methanobrevibacter_A;s__Methanobrevibacter_A smithii	SRS1876449	SRP095580	Netherlands	Europe	ftp://ftp.ebi.ac.uk/pub/databases/metagenomics/mgnify_genomes/human-gut/v1.0/all_genomes/MGYG-HGUT-021/MGYG-HGUT-02163/genomes1/GUT_GENOME196888.gff.gz
GUT_GENOME196993	SRR5127610_bin.1	EBI	MAG	1146183	303	4138	33.12	74.21	0	0.01	0	0	0	10	NA	GUT_GENOME132205	MGYG-HGUT-02163	d__Archaea;p__Euryarchaeota;c__Methanobacteria;o__Methanobacteriales;f__Methanobacteriaceae;g__Methanobrevibacter_A;s__Methanobrevibacter_A smithii	SRS1876477	SRP095580	Netherlands	Europe	ftp://ftp.ebi.ac.uk/pub/databases/metagenomics/mgnify_genomes/human-gut/v1.0/all_genomes/MGYG-HGUT-021/MGYG-HGUT-02163/genomes2/GUT_GENOME196993.gff.gz
GUT_GENOME197537	SRR5127709_bin.21	EBI	MAG	1301946	273	5441	32.45	87.99	0	0.03	0	0	0	13	NA	GUT_GENOME132205	MGYG-HGUT-02163	d__Archaea;p__Euryarchaeota;c__Methanobacteria;o__Methanobacteriales;f__Methanobacteriaceae;g__Methanobrevibacter_A;s__Methanobrevibacter_A smithii	SRS1876576	SRP095580	Netherlands	Europe	ftp://ftp.ebi.ac.uk/pub/databases/metagenomics/mgnify_genomes/human-gut/v1.0/all_genomes/MGYG-HGUT-021/MGYG-HGUT-02163/genomes1/GUT_GENOME197537.gff.gz
GUT_GENOME197579	SRR5127714_bin.15	EBI	MAG	1152277	285	4374	32.55	72.07	0	0.03	0	0	0	9	NA	GUT_GENOME143185	MGYG-HGUT-02446	d__Archaea;p__Euryarchaeota;c__Methanobacteria;o__Methanobacteriales;f__Methanobacteriaceae;g__Methanobrevibacter_A;s__Methanobrevibacter_A smithii_A	SRS1876581	SRP095580	Netherlands	Europe	ftp://ftp.ebi.ac.uk/pub/databases/metagenomics/mgnify_genomes/human-gut/v1.0/all_genomes/MGYG-HGUT-024/MGYG-HGUT-02446/genomes1/GUT_GENOME197579.gff.gz
GUT_GENOME198687	SRR5275413_bin.67	EBI	MAG	1798176	67	44653	31.29	100	0	0.02	0	0	0	20	NA	GUT_GENOME132205	MGYG-HGUT-02163	d__Archaea;p__Euryarchaeota;c__Methanobacteria;o__Methanobacteriales;f__Methanobacteriaceae;g__Methanobrevibacter_A;s__Methanobrevibacter_A smithii	SRS1993545	SRP100446	United States	North America	ftp://ftp.ebi.ac.uk/pub/databases/metagenomics/mgnify_genomes/human-gut/v1.0/all_genomes/MGYG-HGUT-021/MGYG-HGUT-02163/genomes2/GUT_GENOME198687.gff.gz
GUT_GENOME198706	SRR5275415_bin.17	EBI	MAG	1654877	14	139888	31.34	100	0	0	0	0	0	20	NA	GUT_GENOME132205	MGYG-HGUT-02163	d__Archaea;p__Euryarchaeota;c__Methanobacteria;o__Methanobacteriales;f__Methanobacteriaceae;g__Methanobrevibacter_A;s__Methanobrevibacter_A smithii	SRS1993547	SRP100446	United States	North America	ftp://ftp.ebi.ac.uk/pub/databases/metagenomics/mgnify_genomes/human-gut/v1.0/all_genomes/MGYG-HGUT-021/MGYG-HGUT-02163/genomes1/GUT_GENOME198706.gff.gz
GUT_GENOME199246	SRR5275462_bin.36	EBI	MAG	1637508	317	6081	31.39	92.89	2.8	0.06	0	0	0	17	NA	GUT_GENOME132205	MGYG-HGUT-02163	d__Archaea;p__Euryarchaeota;c__Methanobacteria;o__Methanobacteriales;f__Methanobacteriaceae;g__Methanobrevibacter_A;s__Methanobrevibacter_A smithii	SRS1993590	SRP100446	United States	North America	ftp://ftp.ebi.ac.uk/pub/databases/metagenomics/mgnify_genomes/human-gut/v1.0/all_genomes/MGYG-HGUT-021/MGYG-HGUT-02163/genomes2/GUT_GENOME199246.gff.gz
GUT_GENOME199396	SRR5275476_bin.22	EBI	MAG	1495674	227	8415	31.72	91.33	0.04	0.04	0	0	0	19	NA	GUT_GENOME132205	MGYG-HGUT-02163	d__Archaea;p__Euryarchaeota;c__Methanobacteria;o__Methanobacteriales;f__Methanobacteriaceae;g__Methanobrevibacter_A;s__Methanobrevibacter_A smithii	SRS1994024	SRP100446	United States	North America	ftp://ftp.ebi.ac.uk/pub/databases/metagenomics/mgnify_genomes/human-gut/v1.0/all_genomes/MGYG-HGUT-021/MGYG-HGUT-02163/genomes2/GUT_GENOME199396.gff.gz
GUT_GENOME199450	SRR5275480_bin.53	EBI	MAG	1766118	29	106686	31.04	100	0	0.01	0	23.36	0	20	NA	GUT_GENOME132205	MGYG-HGUT-02163	d__Archaea;p__Euryarchaeota;c__Methanobacteria;o__Methanobacteriales;f__Methanobacteriaceae;g__Methanobrevibacter_A;s__Methanobrevibacter_A smithii	SRS1994027	SRP100446	United States	North America	ftp://ftp.ebi.ac.uk/pub/databases/metagenomics/mgnify_genomes/human-gut/v1.0/all_genomes/MGYG-HGUT-021/MGYG-HGUT-02163/genomes1/GUT_GENOME199450.gff.gz
GUT_GENOME199661	SRR5279227_bin.16	EBI	MAG	1701308	138	17162	59.86	95.56	0	0	87.39	37.64	97.99	20	NA	GUT_GENOME251929	MGYG-HGUT-03962	d__Archaea;p__Thermoplasmatota;c__Thermoplasmata;o__Methanomassiliicoccales;f__Methanomethylophilaceae;g__UBA71;s__	SRS1997006	SRP100575	China	Asia	ftp://ftp.ebi.ac.uk/pub/databases/metagenomics/mgnify_genomes/human-gut/v1.0/all_genomes/MGYG-HGUT-039/MGYG-HGUT-03962/genomes1/GUT_GENOME199661.gff.gz
GUT_GENOME201195	SRR5558037_bin.86	EBI	MAG	958083	216	4834	32.23	61.07	0.04	NA	0	99.8	99.5	14	NA	GUT_GENOME132205	MGYG-HGUT-02163	d__Archaea;p__Euryarchaeota;c__Methanobacteria;o__Methanobacteriales;f__Methanobacteriaceae;g__Methanobrevibacter_A;s__Methanobrevibacter_A smithii	SRS1996016	SRP100518	Spain	Europe	ftp://ftp.ebi.ac.uk/pub/databases/metagenomics/mgnify_genomes/human-gut/v1.0/all_genomes/MGYG-HGUT-021/MGYG-HGUT-02163/genomes1/GUT_GENOME201195.gff.gz
GUT_GENOME201907	SRR5558101_bin.49	EBI	MAG	997546	220	4975	56.96	66.85	0.06	0	87.39	0	0	16	NA	GUT_GENOME143252	MGYG-HGUT-02456	d__Archaea;p__Thermoplasmatota;c__Thermoplasmata;o__Methanomassiliicoccales;f__Methanomethylophilaceae;g__Methanomethylophilus;s__Methanomethylophilus alvus	SRS1996016	SRP100518	Spain	Europe	ftp://ftp.ebi.ac.uk/pub/databases/metagenomics/mgnify_genomes/human-gut/v1.0/all_genomes/MGYG-HGUT-024/MGYG-HGUT-02456/genomes1/GUT_GENOME201907.gff.gz
GUT_GENOME201908	SRR5558101_bin.53	EBI	MAG	1636055	162	14931	31.38	96.53	1.07	0.53	0	64.59	99.5	20	NA	GUT_GENOME132205	MGYG-HGUT-02163	d__Archaea;p__Euryarchaeota;c__Methanobacteria;o__Methanobacteriales;f__Methanobacteriaceae;g__Methanobrevibacter_A;s__Methanobrevibacter_A smithii	SRS1996016	SRP100518	Spain	Europe	ftp://ftp.ebi.ac.uk/pub/databases/metagenomics/mgnify_genomes/human-gut/v1.0/all_genomes/MGYG-HGUT-021/MGYG-HGUT-02163/genomes1/GUT_GENOME201908.gff.gz
GUT_GENOME201980	SRR5558107_bin.137	EBI	MAG	1309450	217	7363	56.58	86.16	0	0	87.39	99.8	0	19	NA	GUT_GENOME143252	MGYG-HGUT-02456	d__Archaea;p__Thermoplasmatota;c__Thermoplasmata;o__Methanomassiliicoccales;f__Methanomethylophilaceae;g__Methanomethylophilus;s__Methanomethylophilus alvus	SRS1996016	SRP100518	Spain	Europe	ftp://ftp.ebi.ac.uk/pub/databases/metagenomics/mgnify_genomes/human-gut/v1.0/all_genomes/MGYG-HGUT-024/MGYG-HGUT-02456/genomes1/GUT_GENOME201980.gff.gz
GUT_GENOME201990	SRR5558107_bin.30	EBI	MAG	1608615	65	31792	31.33	97.6	0.8	0	0	22.68	0	19	NA	GUT_GENOME132205	MGYG-HGUT-02163	d__Archaea;p__Euryarchaeota;c__Methanobacteria;o__Methanobacteriales;f__Methanobacteriaceae;g__Methanobrevibacter_A;s__Methanobrevibacter_A smithii	SRS1996016	SRP100518	Spain	Europe	ftp://ftp.ebi.ac.uk/pub/databases/metagenomics/mgnify_genomes/human-gut/v1.0/all_genomes/MGYG-HGUT-021/MGYG-HGUT-02163/genomes1/GUT_GENOME201990.gff.gz
GUT_GENOME202024	SRR5558108_bin.109	EBI	MAG	899005	210	4489	56.92	63.07	0.81	0	0	0	0	17	NA	GUT_GENOME143252	MGYG-HGUT-02456	d__Archaea;p__Thermoplasmatota;c__Thermoplasmata;o__Methanomassiliicoccales;f__Methanomethylophilaceae;g__Methanomethylophilus;s__Methanomethylophilus alvus	SRS1996016	SRP100518	Spain	Europe	ftp://ftp.ebi.ac.uk/pub/databases/metagenomics/mgnify_genomes/human-gut/v1.0/all_genomes/MGYG-HGUT-024/MGYG-HGUT-02456/genomes1/GUT_GENOME202024.gff.gz
GUT_GENOME202032	SRR5558108_bin.24	EBI	MAG	1578657	155	14783	31.49	92.53	0	0	0	99.8	86.49	16	NA	GUT_GENOME132205	MGYG-HGUT-02163	d__Archaea;p__Euryarchaeota;c__Methanobacteria;o__Methanobacteriales;f__Methanobacteriaceae;g__Methanobrevibacter_A;s__Methanobrevibacter_A smithii	SRS1996016	SRP100518	Spain	Europe	ftp://ftp.ebi.ac.uk/pub/databases/metagenomics/mgnify_genomes/human-gut/v1.0/all_genomes/MGYG-HGUT-021/MGYG-HGUT-02163/genomes2/GUT_GENOME202032.gff.gz
GUT_GENOME203551	SRR5558249_bin.18	EBI	MAG	1712457	148	17152	31.1	95.42	0.8	0.44	0	0	12.44	19	NA	GUT_GENOME132205	MGYG-HGUT-02163	d__Archaea;p__Euryarchaeota;c__Methanobacteria;o__Methanobacteriales;f__Methanobacteriaceae;g__Methanobrevibacter_A;s__Methanobrevibacter_A smithii	SRS1996016	SRP100518	Spain	Europe	ftp://ftp.ebi.ac.uk/pub/databases/metagenomics/mgnify_genomes/human-gut/v1.0/all_genomes/MGYG-HGUT-021/MGYG-HGUT-02163/genomes1/GUT_GENOME203551.gff.gz
GUT_GENOME205216	SRR5579955_bin.108	EBI	MAG	1170063	125	13187	32.08	79.6	2.18	1.27	0	99.8	99.5	19	NA	GUT_GENOME132205	MGYG-HGUT-02163	d__Archaea;p__Euryarchaeota;c__Methanobacteria;o__Methanobacteriales;f__Methanobacteriaceae;g__Methanobrevibacter_A;s__Methanobrevibacter_A smithii	SRS1996016	SRP100518	Spain	Europe	ftp://ftp.ebi.ac.uk/pub/databases/metagenomics/mgnify_genomes/human-gut/v1.0/all_genomes/MGYG-HGUT-021/MGYG-HGUT-02163/genomes2/GUT_GENOME205216.gff.gz
GUT_GENOME205222	SRR5579955_bin.24	EBI	MAG	998118	215	5021	56.98	69.12	2.42	3.41	0	0	0	15	NA	GUT_GENOME143252	MGYG-HGUT-02456	d__Archaea;p__Thermoplasmatota;c__Thermoplasmata;o__Methanomassiliicoccales;f__Methanomethylophilaceae;g__Methanomethylophilus;s__Methanomethylophilus alvus	SRS1996016	SRP100518	Spain	Europe	ftp://ftp.ebi.ac.uk/pub/databases/metagenomics/mgnify_genomes/human-gut/v1.0/all_genomes/MGYG-HGUT-024/MGYG-HGUT-02456/genomes1/GUT_GENOME205222.gff.gz
GUT_GENOME205482	SRR5579977_bin.69	EBI	MAG	1847570	32	104065	31	100	0.8	0.03	0	0	0	20	NA	GUT_GENOME132205	MGYG-HGUT-02163	d__Archaea;p__Euryarchaeota;c__Methanobacteria;o__Methanobacteriales;f__Methanobacteriaceae;g__Methanobrevibacter_A;s__Methanobrevibacter_A smithii	SRS1996016	SRP100518	Spain	Europe	ftp://ftp.ebi.ac.uk/pub/databases/metagenomics/mgnify_genomes/human-gut/v1.0/all_genomes/MGYG-HGUT-021/MGYG-HGUT-02163/genomes2/GUT_GENOME205482.gff.gz
GUT_GENOME205503	SRR5579978_bin.47	EBI	MAG	1759638	21	105708	31.11	100	0	0	0	0	0	20	NA	GUT_GENOME132205	MGYG-HGUT-02163	d__Archaea;p__Euryarchaeota;c__Methanobacteria;o__Methanobacteriales;f__Methanobacteriaceae;g__Methanobrevibacter_A;s__Methanobrevibacter_A smithii	SRS1996016	SRP100518	Spain	Europe	ftp://ftp.ebi.ac.uk/pub/databases/metagenomics/mgnify_genomes/human-gut/v1.0/all_genomes/MGYG-HGUT-021/MGYG-HGUT-02163/genomes2/GUT_GENOME205503.gff.gz
GUT_GENOME205550	SRR5579979_bin.63	EBI	MAG	1810918	20	161115	31.02	100	0	0.02	0	0	0	20	NA	GUT_GENOME132205	MGYG-HGUT-02163	d__Archaea;p__Euryarchaeota;c__Methanobacteria;o__Methanobacteriales;f__Methanobacteriaceae;g__Methanobrevibacter_A;s__Methanobrevibacter_A smithii	SRS1996016	SRP100518	Spain	Europe	ftp://ftp.ebi.ac.uk/pub/databases/metagenomics/mgnify_genomes/human-gut/v1.0/all_genomes/MGYG-HGUT-021/MGYG-HGUT-02163/genomes1/GUT_GENOME205550.gff.gz
GUT_GENOME205598	SRR5579980_bin.79	EBI	MAG	1860263	33	104065	31.05	100	0	0.11	0	0	0	20	NA	GUT_GENOME132205	MGYG-HGUT-02163	d__Archaea;p__Euryarchaeota;c__Methanobacteria;o__Methanobacteriales;f__Methanobacteriaceae;g__Methanobrevibacter_A;s__Methanobrevibacter_A smithii	SRS1996016	SRP100518	Spain	Europe	ftp://ftp.ebi.ac.uk/pub/databases/metagenomics/mgnify_genomes/human-gut/v1.0/all_genomes/MGYG-HGUT-021/MGYG-HGUT-02163/genomes1/GUT_GENOME205598.gff.gz
GUT_GENOME205625	SRR5579983_bin.23	EBI	MAG	1830784	28	108513	31.04	100	0	0.02	0	0	0	20	NA	GUT_GENOME132205	MGYG-HGUT-02163	d__Archaea;p__Euryarchaeota;c__Methanobacteria;o__Methanobacteriales;f__Methanobacteriaceae;g__Methanobrevibacter_A;s__Methanobrevibacter_A smithii	SRS1996016	SRP100518	Spain	Europe	ftp://ftp.ebi.ac.uk/pub/databases/metagenomics/mgnify_genomes/human-gut/v1.0/all_genomes/MGYG-HGUT-021/MGYG-HGUT-02163/genomes2/GUT_GENOME205625.gff.gz
GUT_GENOME205681	SRR5579986_bin.33	EBI	MAG	1665749	54	62459	31.22	98.4	1.6	0.25	0	13.27	99.5	20	NA	GUT_GENOME132205	MGYG-HGUT-02163	d__Archaea;p__Euryarchaeota;c__Methanobacteria;o__Methanobacteriales;f__Methanobacteriaceae;g__Methanobrevibacter_A;s__Methanobrevibacter_A smithii	SRS1996016	SRP100518	Spain	Europe	ftp://ftp.ebi.ac.uk/pub/databases/metagenomics/mgnify_genomes/human-gut/v1.0/all_genomes/MGYG-HGUT-021/MGYG-HGUT-02163/genomes2/GUT_GENOME205681.gff.gz
GUT_GENOME205751	SRR5579995_bin.16	EBI	MAG	1837353	26	117685	31.04	100	0	0.03	0	0	0	20	NA	GUT_GENOME132205	MGYG-HGUT-02163	d__Archaea;p__Euryarchaeota;c__Methanobacteria;o__Methanobacteriales;f__Methanobacteriaceae;g__Methanobrevibacter_A;s__Methanobrevibacter_A smithii	SRS1996016	SRP100518	Spain	Europe	ftp://ftp.ebi.ac.uk/pub/databases/metagenomics/mgnify_genomes/human-gut/v1.0/all_genomes/MGYG-HGUT-021/MGYG-HGUT-02163/genomes1/GUT_GENOME205751.gff.gz
GUT_GENOME206035	SRR5580035_bin.30	EBI	MAG	1753847	22	116059	31.08	100	0	0.01	0	0	0	20	NA	GUT_GENOME132205	MGYG-HGUT-02163	d__Archaea;p__Euryarchaeota;c__Methanobacteria;o__Methanobacteriales;f__Methanobacteriaceae;g__Methanobrevibacter_A;s__Methanobrevibacter_A smithii	SRS1996016	SRP100518	Spain	Europe	ftp://ftp.ebi.ac.uk/pub/databases/metagenomics/mgnify_genomes/human-gut/v1.0/all_genomes/MGYG-HGUT-021/MGYG-HGUT-02163/genomes1/GUT_GENOME206035.gff.gz
GUT_GENOME206091	SRR5580036_bin.47	EBI	MAG	1746606	37	76941	31.08	100	0.8	0.02	0	0	0	20	NA	GUT_GENOME132205	MGYG-HGUT-02163	d__Archaea;p__Euryarchaeota;c__Methanobacteria;o__Methanobacteriales;f__Methanobacteriaceae;g__Methanobrevibacter_A;s__Methanobrevibacter_A smithii	SRS1996016	SRP100518	Spain	Europe	ftp://ftp.ebi.ac.uk/pub/databases/metagenomics/mgnify_genomes/human-gut/v1.0/all_genomes/MGYG-HGUT-021/MGYG-HGUT-02163/genomes2/GUT_GENOME206091.gff.gz
GUT_GENOME206112	SRR5580037_bin.21	EBI	MAG	1180396	286	4312	31.34	70.32	1.89	1.37	0	0	0	15	NA	GUT_GENOME132205	MGYG-HGUT-02163	d__Archaea;p__Euryarchaeota;c__Methanobacteria;o__Methanobacteriales;f__Methanobacteriaceae;g__Methanobrevibacter_A;s__Methanobrevibacter_A smithii	SRS1996016	SRP100518	Spain	Europe	ftp://ftp.ebi.ac.uk/pub/databases/metagenomics/mgnify_genomes/human-gut/v1.0/all_genomes/MGYG-HGUT-021/MGYG-HGUT-02163/genomes1/GUT_GENOME206112.gff.gz
GUT_GENOME206223	SRR5580042_bin.60	EBI	MAG	1837842	27	121572	31.02	100	0	0.04	0	0	0	20	NA	GUT_GENOME132205	MGYG-HGUT-02163	d__Archaea;p__Euryarchaeota;c__Methanobacteria;o__Methanobacteriales;f__Methanobacteriaceae;g__Methanobrevibacter_A;s__Methanobrevibacter_A smithii	SRS1996016	SRP100518	Spain	Europe	ftp://ftp.ebi.ac.uk/pub/databases/metagenomics/mgnify_genomes/human-gut/v1.0/all_genomes/MGYG-HGUT-021/MGYG-HGUT-02163/genomes1/GUT_GENOME206223.gff.gz
GUT_GENOME206720	SRR5580103_bin.54	EBI	MAG	1601176	18	154090	31.43	99.2	0	0.01	0	0	0	20	NA	GUT_GENOME132205	MGYG-HGUT-02163	d__Archaea;p__Euryarchaeota;c__Methanobacteria;o__Methanobacteriales;f__Methanobacteriaceae;g__Methanobrevibacter_A;s__Methanobrevibacter_A smithii	SRS1996016	SRP100518	Spain	Europe	ftp://ftp.ebi.ac.uk/pub/databases/metagenomics/mgnify_genomes/human-gut/v1.0/all_genomes/MGYG-HGUT-021/MGYG-HGUT-02163/genomes1/GUT_GENOME206720.gff.gz
GUT_GENOME206725	SRR5580103_bin.62	EBI	MAG	1831348	151	17061	58.19	91.94	0.81	0.72	86.55	99.8	0	19	NA	GUT_GENOME268463	MGYG-HGUT-04339	d__Archaea;p__Thermoplasmatota;c__Thermoplasmata;o__Methanomassiliicoccales;f__Methanomethylophilaceae;g__UBA71;s__	SRS1996016	SRP100518	Spain	Europe	ftp://ftp.ebi.ac.uk/pub/databases/metagenomics/mgnify_genomes/human-gut/v1.0/all_genomes/MGYG-HGUT-043/MGYG-HGUT-04339/genomes1/GUT_GENOME206725.gff.gz
GUT_GENOME206907	SRR5580124_bin.10	EBI	MAG	1173295	288	4335	31.48	73.96	0.04	NA	0	0	11	13	NA	GUT_GENOME132205	MGYG-HGUT-02163	d__Archaea;p__Euryarchaeota;c__Methanobacteria;o__Methanobacteriales;f__Methanobacteriaceae;g__Methanobrevibacter_A;s__Methanobrevibacter_A smithii	SRS1996016	SRP100518	Spain	Europe	ftp://ftp.ebi.ac.uk/pub/databases/metagenomics/mgnify_genomes/human-gut/v1.0/all_genomes/MGYG-HGUT-021/MGYG-HGUT-02163/genomes1/GUT_GENOME206907.gff.gz
GUT_GENOME207005	SRR585697_bin.44	EBI	MAG	1726891	23	140087	31.19	100	0	0	0	0	0	20	NA	GUT_GENOME132205	MGYG-HGUT-02163	d__Archaea;p__Euryarchaeota;c__Methanobacteria;o__Methanobacteriales;f__Methanobacteriaceae;g__Methanobrevibacter_A;s__Methanobrevibacter_A smithii	SRS367799	SRP016067	Sweden	Europe	ftp://ftp.ebi.ac.uk/pub/databases/metagenomics/mgnify_genomes/human-gut/v1.0/all_genomes/MGYG-HGUT-021/MGYG-HGUT-02163/genomes1/GUT_GENOME207005.gff.gz
GUT_GENOME207107	SRR585753_bin.1	EBI	MAG	1834072	138	22094	31.06	97.33	0	0.04	0	40.56	0	20	NA	GUT_GENOME132205	MGYG-HGUT-02163	d__Archaea;p__Euryarchaeota;c__Methanobacteria;o__Methanobacteriales;f__Methanobacteriaceae;g__Methanobrevibacter_A;s__Methanobrevibacter_A smithii	SRS367853	SRP016067	Sweden	Europe	ftp://ftp.ebi.ac.uk/pub/databases/metagenomics/mgnify_genomes/human-gut/v1.0/all_genomes/MGYG-HGUT-021/MGYG-HGUT-02163/genomes2/GUT_GENOME207107.gff.gz
GUT_GENOME207131	SRR585755_bin.31	EBI	MAG	1792749	36	100960	31.08	100	0	0.02	0	99.8	99.5	20	NA	GUT_GENOME132205	MGYG-HGUT-02163	d__Archaea;p__Euryarchaeota;c__Methanobacteria;o__Methanobacteriales;f__Methanobacteriaceae;g__Methanobrevibacter_A;s__Methanobrevibacter_A smithii	SRS367855	SRP016067	Sweden	Europe	ftp://ftp.ebi.ac.uk/pub/databases/metagenomics/mgnify_genomes/human-gut/v1.0/all_genomes/MGYG-HGUT-021/MGYG-HGUT-02163/genomes1/GUT_GENOME207131.gff.gz
GUT_GENOME207148	SRR585756_bin.9	EBI	MAG	1706182	152	15297	31.26	95.96	0	0	0	0	0	20	NA	GUT_GENOME132205	MGYG-HGUT-02163	d__Archaea;p__Euryarchaeota;c__Methanobacteria;o__Methanobacteriales;f__Methanobacteriaceae;g__Methanobrevibacter_A;s__Methanobrevibacter_A smithii	SRS367856	SRP016067	Sweden	Europe	ftp://ftp.ebi.ac.uk/pub/databases/metagenomics/mgnify_genomes/human-gut/v1.0/all_genomes/MGYG-HGUT-021/MGYG-HGUT-02163/genomes1/GUT_GENOME207148.gff.gz
GUT_GENOME207198	SRR585781_bin.6	EBI	MAG	1445561	65	32663	31.38	90	0	0.57	0	62.97	36.32	17	NA	GUT_GENOME132205	MGYG-HGUT-02163	d__Archaea;p__Euryarchaeota;c__Methanobacteria;o__Methanobacteriales;f__Methanobacteriaceae;g__Methanobrevibacter_A;s__Methanobrevibacter_A smithii	SRS367864	SRP016067	Sweden	Europe	ftp://ftp.ebi.ac.uk/pub/databases/metagenomics/mgnify_genomes/human-gut/v1.0/all_genomes/MGYG-HGUT-021/MGYG-HGUT-02163/genomes1/GUT_GENOME207198.gff.gz
GUT_GENOME211208	SRR6028644_bin.11	EBI	MAG	1113749	302	3847	33	72.87	0.89	0.11	0	0	0	9	NA	GUT_GENOME132205	MGYG-HGUT-02163	d__Archaea;p__Euryarchaeota;c__Methanobacteria;o__Methanobacteriales;f__Methanobacteriaceae;g__Methanobrevibacter_A;s__Methanobrevibacter_A smithii	SRS1905800	SRP096283	United States	North America	ftp://ftp.ebi.ac.uk/pub/databases/metagenomics/mgnify_genomes/human-gut/v1.0/all_genomes/MGYG-HGUT-021/MGYG-HGUT-02163/genomes1/GUT_GENOME211208.gff.gz
GUT_GENOME211450	SRR6054438_bin.2	EBI	MAG	1188164	227	5809	56.56	82.11	0	0	87.39	0	13.78	19	NA	GUT_GENOME143252	MGYG-HGUT-02456	d__Archaea;p__Thermoplasmatota;c__Thermoplasmata;o__Methanomassiliicoccales;f__Methanomethylophilaceae;g__Methanomethylophilus;s__Methanomethylophilus alvus	SRS1914215	SRP096283	United States	North America	ftp://ftp.ebi.ac.uk/pub/databases/metagenomics/mgnify_genomes/human-gut/v1.0/all_genomes/MGYG-HGUT-024/MGYG-HGUT-02456/genomes1/GUT_GENOME211450.gff.gz
GUT_GENOME212521	SRR769515_bin.33	EBI	MAG	1484390	353	4648	31.49	77.49	0	0.16	0	0	99.5	11	NA	GUT_GENOME143185	MGYG-HGUT-02446	d__Archaea;p__Euryarchaeota;c__Methanobacteria;o__Methanobacteriales;f__Methanobacteriaceae;g__Methanobrevibacter_A;s__Methanobrevibacter_A smithii_A	SRS399327	SRP019038	United States	North America	ftp://ftp.ebi.ac.uk/pub/databases/metagenomics/mgnify_genomes/human-gut/v1.0/all_genomes/MGYG-HGUT-024/MGYG-HGUT-02446/genomes1/GUT_GENOME212521.gff.gz
GUT_GENOME213510	SRS014235_15	HGM	MAG	1373114	574	2671	30.79	75.42	1.6	NA	0	0	9.67	13	NA	GUT_GENOME143185	MGYG-HGUT-02446	d__Archaea;p__Euryarchaeota;c__Methanobacteria;o__Methanobacteriales;f__Methanobacteriaceae;g__Methanobrevibacter_A;s__Methanobrevibacter_A smithii_A	SRS014235	SRP175119	United States	North America	ftp://ftp.ebi.ac.uk/pub/databases/metagenomics/mgnify_genomes/human-gut/v1.0/all_genomes/MGYG-HGUT-024/MGYG-HGUT-02446/genomes1/GUT_GENOME213510.gff.gz
GUT_GENOME213656	SRS014923_23	HGM	MAG	1643363	138	35405	31.5	89.6	3.2	1.14	0	0	0	20	NA	GUT_GENOME132205	MGYG-HGUT-02163	d__Archaea;p__Euryarchaeota;c__Methanobacteria;o__Methanobacteriales;f__Methanobacteriaceae;g__Methanobrevibacter_A;s__Methanobrevibacter_A smithii	SRS014923	SRP002163	United States	North America	ftp://ftp.ebi.ac.uk/pub/databases/metagenomics/mgnify_genomes/human-gut/v1.0/all_genomes/MGYG-HGUT-021/MGYG-HGUT-02163/genomes2/GUT_GENOME213656.gff.gz
GUT_GENOME213693	SRS014979_31	HGM	MAG	1677934	279	8343	31.1	93.33	1.2	0	0	49.09	0	19	NA	GUT_GENOME132205	MGYG-HGUT-02163	d__Archaea;p__Euryarchaeota;c__Methanobacteria;o__Methanobacteriales;f__Methanobacteriaceae;g__Methanobrevibacter_A;s__Methanobrevibacter_A smithii	SRS014979	SRP175119	United States	North America	ftp://ftp.ebi.ac.uk/pub/databases/metagenomics/mgnify_genomes/human-gut/v1.0/all_genomes/MGYG-HGUT-021/MGYG-HGUT-02163/genomes1/GUT_GENOME213693.gff.gz
GUT_GENOME215821	SRS048870_50	HGM	MAG	1618633	27	109373	41.49	94.76	0	0.02	92.44	99.86	99.03	19	NA	GUT_GENOME132202	MGYG-HGUT-02160	d__Archaea;p__Thermoplasmatota;c__Thermoplasmata;o__Methanomassiliicoccales;f__Methanomassiliicoccaceae;g__Methanomassiliicoccus_A;s__Methanomassiliicoccus_A intestinalis	SRS048870	SRP002163	United States	North America	ftp://ftp.ebi.ac.uk/pub/databases/metagenomics/mgnify_genomes/human-gut/v1.0/all_genomes/MGYG-HGUT-021/MGYG-HGUT-02160/genomes1/GUT_GENOME215821.gff.gz
GUT_GENOME216790	SRS065504_65	HGM	MAG	1360720	236	8075	41.39	83.43	0.81	0	0	56.87	99.06	18	NA	GUT_GENOME132202	MGYG-HGUT-02160	d__Archaea;p__Thermoplasmatota;c__Thermoplasmata;o__Methanomassiliicoccales;f__Methanomassiliicoccaceae;g__Methanomassiliicoccus_A;s__Methanomassiliicoccus_A intestinalis	SRS065504	SRP175119	United States	North America	ftp://ftp.ebi.ac.uk/pub/databases/metagenomics/mgnify_genomes/human-gut/v1.0/all_genomes/MGYG-HGUT-021/MGYG-HGUT-02160/genomes1/GUT_GENOME216790.gff.gz
GUT_GENOME217904	SRS104400_81	HGM	MAG	877414	492	1844	32.92	57.81	0	0	0	0	0	7	NA	GUT_GENOME132205	MGYG-HGUT-02163	d__Archaea;p__Euryarchaeota;c__Methanobacteria;o__Methanobacteriales;f__Methanobacteriaceae;g__Methanobrevibacter_A;s__Methanobrevibacter_A smithii	SRS104400	SRP002163	United States	North America	ftp://ftp.ebi.ac.uk/pub/databases/metagenomics/mgnify_genomes/human-gut/v1.0/all_genomes/MGYG-HGUT-021/MGYG-HGUT-02163/genomes2/GUT_GENOME217904.gff.gz
GUT_GENOME218203	SRS1170743_1	HGM	MAG	1220487	430	3170	32.87	72.14	0	0.05	0	0	0	18	NA	GUT_GENOME132205	MGYG-HGUT-02163	d__Archaea;p__Euryarchaeota;c__Methanobacteria;o__Methanobacteriales;f__Methanobacteriaceae;g__Methanobrevibacter_A;s__Methanobrevibacter_A smithii	SRS1170743	SRP066479	El Salvador	South America	ftp://ftp.ebi.ac.uk/pub/databases/metagenomics/mgnify_genomes/human-gut/v1.0/all_genomes/MGYG-HGUT-021/MGYG-HGUT-02163/genomes1/GUT_GENOME218203.gff.gz
GUT_GENOME218272	SRS1170755_13	HGM	MAG	1316030	409	3830	32.61	77.98	0.4	0.07	0	0	0	19	NA	GUT_GENOME132205	MGYG-HGUT-02163	d__Archaea;p__Euryarchaeota;c__Methanobacteria;o__Methanobacteriales;f__Methanobacteriaceae;g__Methanobrevibacter_A;s__Methanobrevibacter_A smithii	SRS1170755	SRP066479	El Salvador	South America	ftp://ftp.ebi.ac.uk/pub/databases/metagenomics/mgnify_genomes/human-gut/v1.0/all_genomes/MGYG-HGUT-021/MGYG-HGUT-02163/genomes2/GUT_GENOME218272.gff.gz
GUT_GENOME218688	SRS1170840_93	HGM	MAG	1439283	503	3452	32.57	86.37	0	0.01	0	0	0	18	NA	GUT_GENOME132205	MGYG-HGUT-02163	d__Archaea;p__Euryarchaeota;c__Methanobacteria;o__Methanobacteriales;f__Methanobacteriaceae;g__Methanobrevibacter_A;s__Methanobrevibacter_A smithii	SRS1170840	SRP066479	Peru	South America	ftp://ftp.ebi.ac.uk/pub/databases/metagenomics/mgnify_genomes/human-gut/v1.0/all_genomes/MGYG-HGUT-021/MGYG-HGUT-02163/genomes2/GUT_GENOME218688.gff.gz
GUT_GENOME218694	SRS1170841_21	HGM	MAG	1448656	372	4781	32.23	85.67	0	0	0	0	0	15	NA	GUT_GENOME132205	MGYG-HGUT-02163	d__Archaea;p__Euryarchaeota;c__Methanobacteria;o__Methanobacteriales;f__Methanobacteriaceae;g__Methanobrevibacter_A;s__Methanobrevibacter_A smithii	SRS1170841	SRP066479	Peru	South America	ftp://ftp.ebi.ac.uk/pub/databases/metagenomics/mgnify_genomes/human-gut/v1.0/all_genomes/MGYG-HGUT-021/MGYG-HGUT-02163/genomes1/GUT_GENOME218694.gff.gz
GUT_GENOME218725	SRS1170842_51	HGM	MAG	1483205	462	3851	32.28	86.31	0	0.04	0	0	0	12	NA	GUT_GENOME132205	MGYG-HGUT-02163	d__Archaea;p__Euryarchaeota;c__Methanobacteria;o__Methanobacteriales;f__Methanobacteriaceae;g__Methanobrevibacter_A;s__Methanobrevibacter_A smithii	SRS1170842	SRP066479	Peru	South America	ftp://ftp.ebi.ac.uk/pub/databases/metagenomics/mgnify_genomes/human-gut/v1.0/all_genomes/MGYG-HGUT-021/MGYG-HGUT-02163/genomes1/GUT_GENOME218725.gff.gz
GUT_GENOME218743	SRS1170845_18	HGM	MAG	1600611	292	7175	31.85	89.57	0	0.01	0	0	0	20	NA	GUT_GENOME132205	MGYG-HGUT-02163	d__Archaea;p__Euryarchaeota;c__Methanobacteria;o__Methanobacteriales;f__Methanobacteriaceae;g__Methanobrevibacter_A;s__Methanobrevibacter_A smithii	SRS1170845	SRP066479	Peru	South America	ftp://ftp.ebi.ac.uk/pub/databases/metagenomics/mgnify_genomes/human-gut/v1.0/all_genomes/MGYG-HGUT-021/MGYG-HGUT-02163/genomes1/GUT_GENOME218743.gff.gz
GUT_GENOME219891	SRS1596774_110	HGM	MAG	1405459	68	59143	56.3	91.13	1.21	0.02	87.39	99.8	99.13	18	NA	GUT_GENOME143252	MGYG-HGUT-02456	d__Archaea;p__Thermoplasmatota;c__Thermoplasmata;o__Methanomassiliicoccales;f__Methanomethylophilaceae;g__Methanomethylophilus;s__Methanomethylophilus alvus	SRS1596774	SRP080787	China	Asia	ftp://ftp.ebi.ac.uk/pub/databases/metagenomics/mgnify_genomes/human-gut/v1.0/all_genomes/MGYG-HGUT-024/MGYG-HGUT-02456/genomes1/GUT_GENOME219891.gff.gz
GUT_GENOME222248	SRS1596867_136	HGM	MAG	1326774	45	59339	56.35	90.32	0.81	0.01	87.39	99.8	99.13	18	NA	GUT_GENOME143252	MGYG-HGUT-02456	d__Archaea;p__Thermoplasmatota;c__Thermoplasmata;o__Methanomassiliicoccales;f__Methanomethylophilaceae;g__Methanomethylophilus;s__Methanomethylophilus alvus	SRS1596867	SRP080787	Mongolia	Asia	ftp://ftp.ebi.ac.uk/pub/databases/metagenomics/mgnify_genomes/human-gut/v1.0/all_genomes/MGYG-HGUT-024/MGYG-HGUT-02456/genomes1/GUT_GENOME222248.gff.gz
GUT_GENOME224400	SRS1719583_4	HGM	MAG	1550785	223	8055	31.77	94	0	0.01	0	99.8	99.5	18	NA	GUT_GENOME132205	MGYG-HGUT-02163	d__Archaea;p__Euryarchaeota;c__Methanobacteria;o__Methanobacteriales;f__Methanobacteriaceae;g__Methanobrevibacter_A;s__Methanobrevibacter_A smithii	SRS1719583	SRP090628	Russia	Europe	ftp://ftp.ebi.ac.uk/pub/databases/metagenomics/mgnify_genomes/human-gut/v1.0/all_genomes/MGYG-HGUT-021/MGYG-HGUT-02163/genomes2/GUT_GENOME224400.gff.gz
GUT_GENOME225751	SRS2320630_1	HGM	MAG	1092987	534	2154	31.99	71.15	2.8	0.03	0	0	0	8	NA	GUT_GENOME132205	MGYG-HGUT-02163	d__Archaea;p__Euryarchaeota;c__Methanobacteria;o__Methanobacteriales;f__Methanobacteriaceae;g__Methanobrevibacter_A;s__Methanobrevibacter_A smithii	SRS2320630	SRP110665	United Republic of Tanzania	Africa	ftp://ftp.ebi.ac.uk/pub/databases/metagenomics/mgnify_genomes/human-gut/v1.0/all_genomes/MGYG-HGUT-021/MGYG-HGUT-02163/genomes2/GUT_GENOME225751.gff.gz
GUT_GENOME225754	SRS2320631_5	HGM	MAG	1196130	589	2171	31.51	66.88	0	0.03	0	0	0	5	NA	GUT_GENOME132205	MGYG-HGUT-02163	d__Archaea;p__Euryarchaeota;c__Methanobacteria;o__Methanobacteriales;f__Methanobacteriaceae;g__Methanobrevibacter_A;s__Methanobrevibacter_A smithii	SRS2320631	SRP110665	United Republic of Tanzania	Africa	ftp://ftp.ebi.ac.uk/pub/databases/metagenomics/mgnify_genomes/human-gut/v1.0/all_genomes/MGYG-HGUT-021/MGYG-HGUT-02163/genomes1/GUT_GENOME225754.gff.gz
GUT_GENOME225756	SRS2320634_3	HGM	MAG	1328585	461	3430	32.01	76.94	0	0.01	0	0	0	12	NA	GUT_GENOME132205	MGYG-HGUT-02163	d__Archaea;p__Euryarchaeota;c__Methanobacteria;o__Methanobacteriales;f__Methanobacteriaceae;g__Methanobrevibacter_A;s__Methanobrevibacter_A smithii	SRS2320634	SRP110665	United Republic of Tanzania	Africa	ftp://ftp.ebi.ac.uk/pub/databases/metagenomics/mgnify_genomes/human-gut/v1.0/all_genomes/MGYG-HGUT-021/MGYG-HGUT-02163/genomes1/GUT_GENOME225756.gff.gz
GUT_GENOME225771	SRS2320650_1	HGM	MAG	1744553	897	1964	33.15	69.05	1.6	0.1	0	0	0	8	NA	GUT_GENOME132205	MGYG-HGUT-02163	d__Archaea;p__Euryarchaeota;c__Methanobacteria;o__Methanobacteriales;f__Methanobacteriaceae;g__Methanobrevibacter_A;s__Methanobrevibacter_A smithii	SRS2320650	SRP110665	United Republic of Tanzania	Africa	ftp://ftp.ebi.ac.uk/pub/databases/metagenomics/mgnify_genomes/human-gut/v1.0/all_genomes/MGYG-HGUT-021/MGYG-HGUT-02163/genomes1/GUT_GENOME225771.gff.gz
GUT_GENOME226819	SRS259523_51	HGM	MAG	1664477	75	34775	31.35	98.44	0	0	0	0	0	20	NA	GUT_GENOME132205	MGYG-HGUT-02163	d__Archaea;p__Euryarchaeota;c__Methanobacteria;o__Methanobacteriales;f__Methanobacteriaceae;g__Methanobrevibacter_A;s__Methanobrevibacter_A smithii	SRS259523	SRP008047	China	Asia	ftp://ftp.ebi.ac.uk/pub/databases/metagenomics/mgnify_genomes/human-gut/v1.0/all_genomes/MGYG-HGUT-021/MGYG-HGUT-02163/genomes2/GUT_GENOME226819.gff.gz
GUT_GENOME228085	SRS294841_15	HGM	MAG	1424326	481	3579	32.06	85.33	2	0.14	0	0	0	15	NA	GUT_GENOME132205	MGYG-HGUT-02163	d__Archaea;p__Euryarchaeota;c__Methanobacteria;o__Methanobacteriales;f__Methanobacteriaceae;g__Methanobrevibacter_A;s__Methanobrevibacter_A smithii	SRS294841	SRP008047	China	Asia	ftp://ftp.ebi.ac.uk/pub/databases/metagenomics/mgnify_genomes/human-gut/v1.0/all_genomes/MGYG-HGUT-021/MGYG-HGUT-02163/genomes1/GUT_GENOME228085.gff.gz
GUT_GENOME228796	SRS294888_15	HGM	MAG	1441338	415	4436	31.92	88.2	0.04	0.23	0	0	0	18	NA	GUT_GENOME132205	MGYG-HGUT-02163	d__Archaea;p__Euryarchaeota;c__Methanobacteria;o__Methanobacteriales;f__Methanobacteriaceae;g__Methanobrevibacter_A;s__Methanobrevibacter_A smithii	SRS294888	SRP008047	China	Asia	ftp://ftp.ebi.ac.uk/pub/databases/metagenomics/mgnify_genomes/human-gut/v1.0/all_genomes/MGYG-HGUT-021/MGYG-HGUT-02163/genomes2/GUT_GENOME228796.gff.gz
GUT_GENOME229163	SRS294912_76	HGM	MAG	1445906	384	4925	31.81	91.33	0	0.14	0	0	0	18	NA	GUT_GENOME132205	MGYG-HGUT-02163	d__Archaea;p__Euryarchaeota;c__Methanobacteria;o__Methanobacteriales;f__Methanobacteriaceae;g__Methanobrevibacter_A;s__Methanobrevibacter_A smithii	SRS294912	SRP008047	China	Asia	ftp://ftp.ebi.ac.uk/pub/databases/metagenomics/mgnify_genomes/human-gut/v1.0/all_genomes/MGYG-HGUT-021/MGYG-HGUT-02163/genomes2/GUT_GENOME229163.gff.gz
GUT_GENOME229353	SRS294925_36	HGM	MAG	1422264	427	4195	31.89	79.2	0.8	0.06	0	0	0	12	NA	GUT_GENOME132205	MGYG-HGUT-02163	d__Archaea;p__Euryarchaeota;c__Methanobacteria;o__Methanobacteriales;f__Methanobacteriaceae;g__Methanobrevibacter_A;s__Methanobrevibacter_A smithii	SRS294925	SRP008047	China	Asia	ftp://ftp.ebi.ac.uk/pub/databases/metagenomics/mgnify_genomes/human-gut/v1.0/all_genomes/MGYG-HGUT-021/MGYG-HGUT-02163/genomes1/GUT_GENOME229353.gff.gz
GUT_GENOME229578	SRS294937_2	HGM	MAG	1677348	46	55995	31.51	99.2	0	0	0	99.8	99.5	20	NA	GUT_GENOME132205	MGYG-HGUT-02163	d__Archaea;p__Euryarchaeota;c__Methanobacteria;o__Methanobacteriales;f__Methanobacteriaceae;g__Methanobrevibacter_A;s__Methanobrevibacter_A smithii	SRS294937	SRP008047	China	Asia	ftp://ftp.ebi.ac.uk/pub/databases/metagenomics/mgnify_genomes/human-gut/v1.0/all_genomes/MGYG-HGUT-021/MGYG-HGUT-02163/genomes1/GUT_GENOME229578.gff.gz
GUT_GENOME230112	SRS294970_51	HGM	MAG	1935344	209	12178	31.97	94	0	0.01	0	0	99.5	20	NA	GUT_GENOME132205	MGYG-HGUT-02163	d__Archaea;p__Euryarchaeota;c__Methanobacteria;o__Methanobacteriales;f__Methanobacteriaceae;g__Methanobrevibacter_A;s__Methanobrevibacter_A smithii	SRS294970	SRP008047	China	Asia	ftp://ftp.ebi.ac.uk/pub/databases/metagenomics/mgnify_genomes/human-gut/v1.0/all_genomes/MGYG-HGUT-021/MGYG-HGUT-02163/genomes1/GUT_GENOME230112.gff.gz
GUT_GENOME230547	SRS294995_53	HGM	MAG	858349	467	1866	32.78	59.76	0	NA	0	0	0	3	NA	GUT_GENOME132205	MGYG-HGUT-02163	d__Archaea;p__Euryarchaeota;c__Methanobacteria;o__Methanobacteriales;f__Methanobacteriaceae;g__Methanobrevibacter_A;s__Methanobrevibacter_A smithii	SRS294995	SRP008047	China	Asia	ftp://ftp.ebi.ac.uk/pub/databases/metagenomics/mgnify_genomes/human-gut/v1.0/all_genomes/MGYG-HGUT-021/MGYG-HGUT-02163/genomes1/GUT_GENOME230547.gff.gz
GUT_GENOME230857	SRS295010_27	HGM	MAG	1787978	55	60734	31.13	100	0	0	0	0	0	20	NA	GUT_GENOME132205	MGYG-HGUT-02163	d__Archaea;p__Euryarchaeota;c__Methanobacteria;o__Methanobacteriales;f__Methanobacteriaceae;g__Methanobrevibacter_A;s__Methanobrevibacter_A smithii	SRS295010	SRP008047	China	Asia	ftp://ftp.ebi.ac.uk/pub/databases/metagenomics/mgnify_genomes/human-gut/v1.0/all_genomes/MGYG-HGUT-021/MGYG-HGUT-02163/genomes1/GUT_GENOME230857.gff.gz
GUT_GENOME232377	SRS475534_115	HGM	MAG	1368604	152	14537	31.72	91.02	1.07	NA	0	0	0	19	NA	GUT_GENOME132205	MGYG-HGUT-02163	d__Archaea;p__Euryarchaeota;c__Methanobacteria;o__Methanobacteriales;f__Methanobacteriaceae;g__Methanobrevibacter_A;s__Methanobrevibacter_A smithii	SRS475534	SRP029441	Fiji	Oceania	ftp://ftp.ebi.ac.uk/pub/databases/metagenomics/mgnify_genomes/human-gut/v1.0/all_genomes/MGYG-HGUT-021/MGYG-HGUT-02163/genomes2/GUT_GENOME232377.gff.gz
GUT_GENOME232448	SRS475537_88	HGM	MAG	1447676	167	11508	58.22	84.27	0.81	NA	86.55	0	0	19	NA	GUT_GENOME268463	MGYG-HGUT-04339	d__Archaea;p__Thermoplasmatota;c__Thermoplasmata;o__Methanomassiliicoccales;f__Methanomethylophilaceae;g__UBA71;s__	SRS475537	SRP029441	Fiji	Oceania	ftp://ftp.ebi.ac.uk/pub/databases/metagenomics/mgnify_genomes/human-gut/v1.0/all_genomes/MGYG-HGUT-043/MGYG-HGUT-04339/genomes1/GUT_GENOME232448.gff.gz
GUT_GENOME232707	SRS475566_49	HGM	MAG	1745846	43	98862	31.23	99.2	0	NA	0	0	0	20	NA	GUT_GENOME132205	MGYG-HGUT-02163	d__Archaea;p__Euryarchaeota;c__Methanobacteria;o__Methanobacteriales;f__Methanobacteriaceae;g__Methanobrevibacter_A;s__Methanobrevibacter_A smithii	SRS475566	SRP029441	Fiji	Oceania	ftp://ftp.ebi.ac.uk/pub/databases/metagenomics/mgnify_genomes/human-gut/v1.0/all_genomes/MGYG-HGUT-021/MGYG-HGUT-02163/genomes1/GUT_GENOME232707.gff.gz
GUT_GENOME232847	SRS475582_12	HGM	MAG	1209015	400	3581	46.93	81.64	4.84	NA	93.28	99.8	99.5	19	NA	GUT_GENOME237836	MGYG-HGUT-03602	d__Archaea;p__Halobacterota;c__Methanomicrobia;o__Methanomicrobiales;f__Methanocorpusculaceae;g__Methanocorpusculum;s__	SRS475582	SRP029441	Fiji	Oceania	ftp://ftp.ebi.ac.uk/pub/databases/metagenomics/mgnify_genomes/human-gut/v1.0/all_genomes/MGYG-HGUT-036/MGYG-HGUT-03602/genomes1/GUT_GENOME232847.gff.gz
GUT_GENOME232921	SRS475589_67	HGM	MAG	2154586	127	24243	32.65	97.6	0	NA	0	8.6	0	19	NA	GUT_GENOME014311	MGYG-HGUT-00522	d__Archaea;p__Euryarchaeota;c__Methanobacteria;o__Methanobacteriales;f__Methanobacteriaceae;g__Methanobrevibacter_A;s__	SRS475589	SRP029441	Fiji	Oceania	ftp://ftp.ebi.ac.uk/pub/databases/metagenomics/mgnify_genomes/human-gut/v1.0/all_genomes/MGYG-HGUT-005/MGYG-HGUT-00522/genomes1/GUT_GENOME232921.gff.gz
GUT_GENOME233274	SRS475647_50	HGM	MAG	1312890	662	2071	56.72	79.27	4.19	NA	88.24	0	0	16	NA	GUT_GENOME236887	MGYG-HGUT-03531	d__Archaea;p__Thermoplasmatota;c__Thermoplasmata;o__Methanomassiliicoccales;f__Methanomethylophilaceae;g__ISO4-G1;s__	SRS475647	SRP029441	Fiji	Oceania	ftp://ftp.ebi.ac.uk/pub/databases/metagenomics/mgnify_genomes/human-gut/v1.0/all_genomes/MGYG-HGUT-035/MGYG-HGUT-03531/genomes1/GUT_GENOME233274.gff.gz
GUT_GENOME233332	SRS475651_76	HGM	MAG	904180	452	2118	32.26	57.62	0.4	NA	0	0	0	18	NA	GUT_GENOME132205	MGYG-HGUT-02163	d__Archaea;p__Euryarchaeota;c__Methanobacteria;o__Methanobacteriales;f__Methanobacteriaceae;g__Methanobrevibacter_A;s__Methanobrevibacter_A smithii	SRS475651	SRP029441	Fiji	Oceania	ftp://ftp.ebi.ac.uk/pub/databases/metagenomics/mgnify_genomes/human-gut/v1.0/all_genomes/MGYG-HGUT-021/MGYG-HGUT-02163/genomes1/GUT_GENOME233332.gff.gz
GUT_GENOME233586	SRS475684_9	HGM	MAG	1291200	421	3662	31.75	85.75	0.8	NA	0	0	0	16	NA	GUT_GENOME132205	MGYG-HGUT-02163	d__Archaea;p__Euryarchaeota;c__Methanobacteria;o__Methanobacteriales;f__Methanobacteriaceae;g__Methanobrevibacter_A;s__Methanobrevibacter_A smithii	SRS475684	SRP029441	Fiji	Oceania	ftp://ftp.ebi.ac.uk/pub/databases/metagenomics/mgnify_genomes/human-gut/v1.0/all_genomes/MGYG-HGUT-021/MGYG-HGUT-02163/genomes1/GUT_GENOME233586.gff.gz
GUT_GENOME233748	SRS475698_82	HGM	MAG	1218163	540	2490	59.54	76.25	0.93	NA	0	0	0	15	NA	GUT_GENOME268463	MGYG-HGUT-04339	d__Archaea;p__Thermoplasmatota;c__Thermoplasmata;o__Methanomassiliicoccales;f__Methanomethylophilaceae;g__UBA71;s__	SRS475698	SRP029441	Fiji	Oceania	ftp://ftp.ebi.ac.uk/pub/databases/metagenomics/mgnify_genomes/human-gut/v1.0/all_genomes/MGYG-HGUT-043/MGYG-HGUT-04339/genomes1/GUT_GENOME233748.gff.gz
GUT_GENOME233869	SRS475709_74	HGM	MAG	1272685	422	3612	31.92	76.47	4.16	NA	0	99.8	0	14	NA	GUT_GENOME132205	MGYG-HGUT-02163	d__Archaea;p__Euryarchaeota;c__Methanobacteria;o__Methanobacteriales;f__Methanobacteriaceae;g__Methanobrevibacter_A;s__Methanobrevibacter_A smithii	SRS475709	SRP029441	Fiji	Oceania	ftp://ftp.ebi.ac.uk/pub/databases/metagenomics/mgnify_genomes/human-gut/v1.0/all_genomes/MGYG-HGUT-021/MGYG-HGUT-02163/genomes1/GUT_GENOME233869.gff.gz
GUT_GENOME234013	SRS475929_55	HGM	MAG	1624913	52	49476	31.31	93.6	0	NA	0	0	0	16	NA	GUT_GENOME132205	MGYG-HGUT-02163	d__Archaea;p__Euryarchaeota;c__Methanobacteria;o__Methanobacteriales;f__Methanobacteriaceae;g__Methanobrevibacter_A;s__Methanobrevibacter_A smithii	SRS475929	SRP029441	Fiji	Oceania	ftp://ftp.ebi.ac.uk/pub/databases/metagenomics/mgnify_genomes/human-gut/v1.0/all_genomes/MGYG-HGUT-021/MGYG-HGUT-02163/genomes2/GUT_GENOME234013.gff.gz
GUT_GENOME234038	SRS475931_19	HGM	MAG	1375085	132	15672	31.48	87.2	2.52	NA	0	0	0	19	NA	GUT_GENOME132205	MGYG-HGUT-02163	d__Archaea;p__Euryarchaeota;c__Methanobacteria;o__Methanobacteriales;f__Methanobacteriaceae;g__Methanobrevibacter_A;s__Methanobrevibacter_A smithii	SRS475931	SRP029441	Fiji	Oceania	ftp://ftp.ebi.ac.uk/pub/databases/metagenomics/mgnify_genomes/human-gut/v1.0/all_genomes/MGYG-HGUT-021/MGYG-HGUT-02163/genomes1/GUT_GENOME234038.gff.gz
GUT_GENOME234074	SRS475933_105	HGM	MAG	1206229	450	3120	31.86	72.84	0.58	NA	0	0	0	15	NA	GUT_GENOME132205	MGYG-HGUT-02163	d__Archaea;p__Euryarchaeota;c__Methanobacteria;o__Methanobacteriales;f__Methanobacteriaceae;g__Methanobrevibacter_A;s__Methanobrevibacter_A smithii	SRS475933	SRP029441	Fiji	Oceania	ftp://ftp.ebi.ac.uk/pub/databases/metagenomics/mgnify_genomes/human-gut/v1.0/all_genomes/MGYG-HGUT-021/MGYG-HGUT-02163/genomes1/GUT_GENOME234074.gff.gz
GUT_GENOME234285	SRS475968_132	HGM	MAG	1220949	369	3756	28.08	73.82	1.2	NA	0	0	0	4	NA	GUT_GENOME132206	MGYG-HGUT-02164	d__Archaea;p__Euryarchaeota;c__Methanobacteria;o__Methanobacteriales;f__Methanobacteriaceae;g__Methanosphaera;s__Methanosphaera stadtmanae	SRS475968	SRP029441	Fiji	Oceania	ftp://ftp.ebi.ac.uk/pub/databases/metagenomics/mgnify_genomes/human-gut/v1.0/all_genomes/MGYG-HGUT-021/MGYG-HGUT-02164/genomes1/GUT_GENOME234285.gff.gz
GUT_GENOME234300	SRS475968_18	HGM	MAG	1730341	31	115023	31.14	98.4	1.6	NA	0	0	0	20	NA	GUT_GENOME132205	MGYG-HGUT-02163	d__Archaea;p__Euryarchaeota;c__Methanobacteria;o__Methanobacteriales;f__Methanobacteriaceae;g__Methanobrevibacter_A;s__Methanobrevibacter_A smithii	SRS475968	SRP029441	Fiji	Oceania	ftp://ftp.ebi.ac.uk/pub/databases/metagenomics/mgnify_genomes/human-gut/v1.0/all_genomes/MGYG-HGUT-021/MGYG-HGUT-02163/genomes1/GUT_GENOME234300.gff.gz
GUT_GENOME234367	SRS475979_104	HGM	MAG	1283898	183	10859	31.58	85.47	0	NA	0	99.8	99.5	19	NA	GUT_GENOME132205	MGYG-HGUT-02163	d__Archaea;p__Euryarchaeota;c__Methanobacteria;o__Methanobacteriales;f__Methanobacteriaceae;g__Methanobrevibacter_A;s__Methanobrevibacter_A smithii	SRS475979	SRP029441	Fiji	Oceania	ftp://ftp.ebi.ac.uk/pub/databases/metagenomics/mgnify_genomes/human-gut/v1.0/all_genomes/MGYG-HGUT-021/MGYG-HGUT-02163/genomes1/GUT_GENOME234367.gff.gz
GUT_GENOME234397	SRS475979_79	HGM	MAG	1235983	169	8570	56.05	89.46	0.04	NA	86.55	99.8	9.53	19	NA	GUT_GENOME234397	MGYG-HGUT-03455	d__Archaea;p__Thermoplasmatota;c__Thermoplasmata;o__Methanomassiliicoccales;f__Methanomethylophilaceae;g__UBA71;s__	SRS475979	SRP029441	Fiji	Oceania	ftp://ftp.ebi.ac.uk/pub/databases/metagenomics/mgnify_genomes/human-gut/v1.0/all_genomes/MGYG-HGUT-034/MGYG-HGUT-03455/genomes1/GUT_GENOME234397.gff.gz
GUT_GENOME234446	SRS475981_18	HGM	MAG	1506318	264	6579	58.79	85.89	1.27	NA	0	0	0	17	NA	GUT_GENOME268463	MGYG-HGUT-04339	d__Archaea;p__Thermoplasmatota;c__Thermoplasmata;o__Methanomassiliicoccales;f__Methanomethylophilaceae;g__UBA71;s__	SRS475981	SRP029441	Fiji	Oceania	ftp://ftp.ebi.ac.uk/pub/databases/metagenomics/mgnify_genomes/human-gut/v1.0/all_genomes/MGYG-HGUT-043/MGYG-HGUT-04339/genomes1/GUT_GENOME234446.gff.gz
GUT_GENOME234555	SRS475986_86	HGM	MAG	1154857	488	2652	31.73	76.53	0.06	NA	0	0	0	14	NA	GUT_GENOME132205	MGYG-HGUT-02163	d__Archaea;p__Euryarchaeota;c__Methanobacteria;o__Methanobacteriales;f__Methanobacteriaceae;g__Methanobrevibacter_A;s__Methanobrevibacter_A smithii	SRS475986	SRP029441	Fiji	Oceania	ftp://ftp.ebi.ac.uk/pub/databases/metagenomics/mgnify_genomes/human-gut/v1.0/all_genomes/MGYG-HGUT-021/MGYG-HGUT-02163/genomes1/GUT_GENOME234555.gff.gz
GUT_GENOME234566	SRS475987_11	HGM	MAG	1171235	423	2974	31.94	70.44	2.53	NA	0	0	18.73	8	NA	GUT_GENOME132205	MGYG-HGUT-02163	d__Archaea;p__Euryarchaeota;c__Methanobacteria;o__Methanobacteriales;f__Methanobacteriaceae;g__Methanobrevibacter_A;s__Methanobrevibacter_A smithii	SRS475987	SRP029441	Fiji	Oceania	ftp://ftp.ebi.ac.uk/pub/databases/metagenomics/mgnify_genomes/human-gut/v1.0/all_genomes/MGYG-HGUT-021/MGYG-HGUT-02163/genomes2/GUT_GENOME234566.gff.gz
GUT_GENOME234683	SRS475990_94	HGM	MAG	1290790	617	2306	58.57	73.45	2.06	NA	86.55	0	0	17	NA	GUT_GENOME268463	MGYG-HGUT-04339	d__Archaea;p__Thermoplasmatota;c__Thermoplasmata;o__Methanomassiliicoccales;f__Methanomethylophilaceae;g__UBA71;s__	SRS475990	SRP029441	Fiji	Oceania	ftp://ftp.ebi.ac.uk/pub/databases/metagenomics/mgnify_genomes/human-gut/v1.0/all_genomes/MGYG-HGUT-043/MGYG-HGUT-04339/genomes1/GUT_GENOME234683.gff.gz
GUT_GENOME234851	SRS476014_24	HGM	MAG	1608287	135	17371	58.01	85.08	0.81	NA	86.55	99.8	99.13	19	NA	GUT_GENOME268463	MGYG-HGUT-04339	d__Archaea;p__Thermoplasmatota;c__Thermoplasmata;o__Methanomassiliicoccales;f__Methanomethylophilaceae;g__UBA71;s__	SRS476014	SRP029441	Fiji	Oceania	ftp://ftp.ebi.ac.uk/pub/databases/metagenomics/mgnify_genomes/human-gut/v1.0/all_genomes/MGYG-HGUT-043/MGYG-HGUT-04339/genomes1/GUT_GENOME234851.gff.gz
GUT_GENOME235078	SRS476035_106	HGM	MAG	1599544	29	97387	31.46	96.8	0	NA	0	0	0	20	NA	GUT_GENOME132205	MGYG-HGUT-02163	d__Archaea;p__Euryarchaeota;c__Methanobacteria;o__Methanobacteriales;f__Methanobacteriaceae;g__Methanobrevibacter_A;s__Methanobrevibacter_A smithii	SRS476035	SRP029441	Fiji	Oceania	ftp://ftp.ebi.ac.uk/pub/databases/metagenomics/mgnify_genomes/human-gut/v1.0/all_genomes/MGYG-HGUT-021/MGYG-HGUT-02163/genomes1/GUT_GENOME235078.gff.gz
GUT_GENOME235093	SRS476035_1	HGM	MAG	1533865	309	5174	58.33	78.63	2.08	2.29	80.67	0	0	15	NA	GUT_GENOME268463	MGYG-HGUT-04339	d__Archaea;p__Thermoplasmatota;c__Thermoplasmata;o__Methanomassiliicoccales;f__Methanomethylophilaceae;g__UBA71;s__	SRS476035	SRP029441	Fiji	Oceania	ftp://ftp.ebi.ac.uk/pub/databases/metagenomics/mgnify_genomes/human-gut/v1.0/all_genomes/MGYG-HGUT-043/MGYG-HGUT-04339/genomes1/GUT_GENOME235093.gff.gz
GUT_GENOME235165	SRS476050_2	HGM	MAG	1396602	633	2367	58.38	77.61	0.97	NA	86.55	0	99.13	17	NA	GUT_GENOME268463	MGYG-HGUT-04339	d__Archaea;p__Thermoplasmatota;c__Thermoplasmata;o__Methanomassiliicoccales;f__Methanomethylophilaceae;g__UBA71;s__	SRS476050	SRP029441	Fiji	Oceania	ftp://ftp.ebi.ac.uk/pub/databases/metagenomics/mgnify_genomes/human-gut/v1.0/all_genomes/MGYG-HGUT-043/MGYG-HGUT-04339/genomes1/GUT_GENOME235165.gff.gz
GUT_GENOME235230	SRS476058_55	HGM	MAG	1729568	35	84685	31.14	100	0	NA	0	0	0	20	NA	GUT_GENOME132205	MGYG-HGUT-02163	d__Archaea;p__Euryarchaeota;c__Methanobacteria;o__Methanobacteriales;f__Methanobacteriaceae;g__Methanobrevibacter_A;s__Methanobrevibacter_A smithii	SRS476058	SRP029441	Fiji	Oceania	ftp://ftp.ebi.ac.uk/pub/databases/metagenomics/mgnify_genomes/human-gut/v1.0/all_genomes/MGYG-HGUT-021/MGYG-HGUT-02163/genomes2/GUT_GENOME235230.gff.gz
GUT_GENOME235270	SRS476070_151	HGM	MAG	1310258	604	2320	59.15	73.46	2.42	NA	86.55	99.8	0	17	NA	GUT_GENOME268463	MGYG-HGUT-04339	d__Archaea;p__Thermoplasmatota;c__Thermoplasmata;o__Methanomassiliicoccales;f__Methanomethylophilaceae;g__UBA71;s__	SRS476070	SRP029441	Fiji	Oceania	ftp://ftp.ebi.ac.uk/pub/databases/metagenomics/mgnify_genomes/human-gut/v1.0/all_genomes/MGYG-HGUT-043/MGYG-HGUT-04339/genomes1/GUT_GENOME235270.gff.gz
GUT_GENOME235276	SRS476070_177	HGM	MAG	1546264	196	11579	31.51	98.37	0	NA	0	0	0	20	NA	GUT_GENOME132205	MGYG-HGUT-02163	d__Archaea;p__Euryarchaeota;c__Methanobacteria;o__Methanobacteriales;f__Methanobacteriaceae;g__Methanobrevibacter_A;s__Methanobrevibacter_A smithii	SRS476070	SRP029441	Fiji	Oceania	ftp://ftp.ebi.ac.uk/pub/databases/metagenomics/mgnify_genomes/human-gut/v1.0/all_genomes/MGYG-HGUT-021/MGYG-HGUT-02163/genomes1/GUT_GENOME235276.gff.gz
GUT_GENOME235324	SRS476076_103	HGM	MAG	1714644	23	142908	31.15	100	0	NA	0	56.87	0	20	NA	GUT_GENOME132205	MGYG-HGUT-02163	d__Archaea;p__Euryarchaeota;c__Methanobacteria;o__Methanobacteriales;f__Methanobacteriaceae;g__Methanobrevibacter_A;s__Methanobrevibacter_A smithii	SRS476076	SRP029441	Fiji	Oceania	ftp://ftp.ebi.ac.uk/pub/databases/metagenomics/mgnify_genomes/human-gut/v1.0/all_genomes/MGYG-HGUT-021/MGYG-HGUT-02163/genomes1/GUT_GENOME235324.gff.gz
GUT_GENOME235514	SRS476094_66	HGM	MAG	1571877	151	15494	58.29	84.62	0	NA	86.55	99.8	0	19	NA	GUT_GENOME268463	MGYG-HGUT-04339	d__Archaea;p__Thermoplasmatota;c__Thermoplasmata;o__Methanomassiliicoccales;f__Methanomethylophilaceae;g__UBA71;s__	SRS476094	SRP029441	Fiji	Oceania	ftp://ftp.ebi.ac.uk/pub/databases/metagenomics/mgnify_genomes/human-gut/v1.0/all_genomes/MGYG-HGUT-043/MGYG-HGUT-04339/genomes1/GUT_GENOME235514.gff.gz
GUT_GENOME235622	SRS476098_31	HGM	MAG	1624492	51	45102	31.36	95.2	0	NA	0	0	0	19	NA	GUT_GENOME132205	MGYG-HGUT-02163	d__Archaea;p__Euryarchaeota;c__Methanobacteria;o__Methanobacteriales;f__Methanobacteriaceae;g__Methanobrevibacter_A;s__Methanobrevibacter_A smithii	SRS476098	SRP029441	Fiji	Oceania	ftp://ftp.ebi.ac.uk/pub/databases/metagenomics/mgnify_genomes/human-gut/v1.0/all_genomes/MGYG-HGUT-021/MGYG-HGUT-02163/genomes2/GUT_GENOME235622.gff.gz
GUT_GENOME235641	SRS476098_6	HGM	MAG	1789488	271	9978	58	89.11	2.42	0.71	86.55	0	0	18	NA	GUT_GENOME268463	MGYG-HGUT-04339	d__Archaea;p__Thermoplasmatota;c__Thermoplasmata;o__Methanomassiliicoccales;f__Methanomethylophilaceae;g__UBA71;s__	SRS476098	SRP029441	Fiji	Oceania	ftp://ftp.ebi.ac.uk/pub/databases/metagenomics/mgnify_genomes/human-gut/v1.0/all_genomes/MGYG-HGUT-043/MGYG-HGUT-04339/genomes1/GUT_GENOME235641.gff.gz
GUT_GENOME235755	SRS476104_113	HGM	MAG	1528817	292	6801	31.64	90.4	0	NA	0	0	0	16	NA	GUT_GENOME132205	MGYG-HGUT-02163	d__Archaea;p__Euryarchaeota;c__Methanobacteria;o__Methanobacteriales;f__Methanobacteriaceae;g__Methanobrevibacter_A;s__Methanobrevibacter_A smithii	SRS476104	SRP029441	Fiji	Oceania	ftp://ftp.ebi.ac.uk/pub/databases/metagenomics/mgnify_genomes/human-gut/v1.0/all_genomes/MGYG-HGUT-021/MGYG-HGUT-02163/genomes1/GUT_GENOME235755.gff.gz
GUT_GENOME235871	SRS476120_105	HGM	MAG	1529654	252	8698	31.58	92.27	1.64	NA	0	0	0	20	NA	GUT_GENOME132205	MGYG-HGUT-02163	d__Archaea;p__Euryarchaeota;c__Methanobacteria;o__Methanobacteriales;f__Methanobacteriaceae;g__Methanobrevibacter_A;s__Methanobrevibacter_A smithii	SRS476120	SRP029441	Fiji	Oceania	ftp://ftp.ebi.ac.uk/pub/databases/metagenomics/mgnify_genomes/human-gut/v1.0/all_genomes/MGYG-HGUT-021/MGYG-HGUT-02163/genomes1/GUT_GENOME235871.gff.gz
GUT_GENOME236041	SRS476139_57	HGM	MAG	1487588	429	4113	31.5	87.95	4.8	NA	0	0	0	19	NA	GUT_GENOME132205	MGYG-HGUT-02163	d__Archaea;p__Euryarchaeota;c__Methanobacteria;o__Methanobacteriales;f__Methanobacteriaceae;g__Methanobrevibacter_A;s__Methanobrevibacter_A smithii	SRS476139	SRP029441	Fiji	Oceania	ftp://ftp.ebi.ac.uk/pub/databases/metagenomics/mgnify_genomes/human-gut/v1.0/all_genomes/MGYG-HGUT-021/MGYG-HGUT-02163/genomes1/GUT_GENOME236041.gff.gz
GUT_GENOME236126	SRS476144_101	HGM	MAG	1387517	285	6076	27.74	88.94	1.12	NA	0	0	15.08	14	NA	GUT_GENOME132206	MGYG-HGUT-02164	d__Archaea;p__Euryarchaeota;c__Methanobacteria;o__Methanobacteriales;f__Methanobacteriaceae;g__Methanosphaera;s__Methanosphaera stadtmanae	SRS476144	SRP029441	Fiji	Oceania	ftp://ftp.ebi.ac.uk/pub/databases/metagenomics/mgnify_genomes/human-gut/v1.0/all_genomes/MGYG-HGUT-021/MGYG-HGUT-02164/genomes1/GUT_GENOME236126.gff.gz
GUT_GENOME236144	SRS476144_14	HGM	MAG	1743602	33	93382	31.28	100	0	NA	0	0	0	20	NA	GUT_GENOME132205	MGYG-HGUT-02163	d__Archaea;p__Euryarchaeota;c__Methanobacteria;o__Methanobacteriales;f__Methanobacteriaceae;g__Methanobrevibacter_A;s__Methanobrevibacter_A smithii	SRS476144	SRP029441	Fiji	Oceania	ftp://ftp.ebi.ac.uk/pub/databases/metagenomics/mgnify_genomes/human-gut/v1.0/all_genomes/MGYG-HGUT-021/MGYG-HGUT-02163/genomes1/GUT_GENOME236144.gff.gz
GUT_GENOME236183	SRS476144_87	HGM	MAG	1720353	139	19665	57.72	90.26	0.81	NA	86.55	0	0	18	NA	GUT_GENOME268463	MGYG-HGUT-04339	d__Archaea;p__Thermoplasmatota;c__Thermoplasmata;o__Methanomassiliicoccales;f__Methanomethylophilaceae;g__UBA71;s__	SRS476144	SRP029441	Fiji	Oceania	ftp://ftp.ebi.ac.uk/pub/databases/metagenomics/mgnify_genomes/human-gut/v1.0/all_genomes/MGYG-HGUT-043/MGYG-HGUT-04339/genomes1/GUT_GENOME236183.gff.gz
GUT_GENOME236296	SRS476155_10	HGM	MAG	1474610	112	17581	58.06	86.29	0.81	NA	86.55	0	0	20	NA	GUT_GENOME268463	MGYG-HGUT-04339	d__Archaea;p__Thermoplasmatota;c__Thermoplasmata;o__Methanomassiliicoccales;f__Methanomethylophilaceae;g__UBA71;s__	SRS476155	SRP029441	Fiji	Oceania	ftp://ftp.ebi.ac.uk/pub/databases/metagenomics/mgnify_genomes/human-gut/v1.0/all_genomes/MGYG-HGUT-043/MGYG-HGUT-04339/genomes1/GUT_GENOME236296.gff.gz
GUT_GENOME236297	SRS476155_111	HGM	MAG	1394997	415	3981	31.59	86.48	0	NA	0	0	0	18	NA	GUT_GENOME132205	MGYG-HGUT-02163	d__Archaea;p__Euryarchaeota;c__Methanobacteria;o__Methanobacteriales;f__Methanobacteriaceae;g__Methanobrevibacter_A;s__Methanobrevibacter_A smithii	SRS476155	SRP029441	Fiji	Oceania	ftp://ftp.ebi.ac.uk/pub/databases/metagenomics/mgnify_genomes/human-gut/v1.0/all_genomes/MGYG-HGUT-021/MGYG-HGUT-02163/genomes1/GUT_GENOME236297.gff.gz
GUT_GENOME236436	SRS476164_6	HGM	MAG	1131578	573	2177	56.33	81.4	3.23	NA	0	0	0	12	NA	GUT_GENOME234397	MGYG-HGUT-03455	d__Archaea;p__Thermoplasmatota;c__Thermoplasmata;o__Methanomassiliicoccales;f__Methanomethylophilaceae;g__UBA71;s__	SRS476164	SRP029441	Fiji	Oceania	ftp://ftp.ebi.ac.uk/pub/databases/metagenomics/mgnify_genomes/human-gut/v1.0/all_genomes/MGYG-HGUT-034/MGYG-HGUT-03455/genomes1/GUT_GENOME236436.gff.gz
GUT_GENOME236539	SRS476169_69	HGM	MAG	1207131	636	1970	58.15	66.09	1.61	NA	86.55	99.8	99.13	18	NA	GUT_GENOME268463	MGYG-HGUT-04339	d__Archaea;p__Thermoplasmatota;c__Thermoplasmata;o__Methanomassiliicoccales;f__Methanomethylophilaceae;g__UBA71;s__	SRS476169	SRP029441	Fiji	Oceania	ftp://ftp.ebi.ac.uk/pub/databases/metagenomics/mgnify_genomes/human-gut/v1.0/all_genomes/MGYG-HGUT-043/MGYG-HGUT-04339/genomes1/GUT_GENOME236539.gff.gz
GUT_GENOME236682	SRS476185_9	HGM	MAG	1645682	20	110895	31.49	99.2	0	NA	0	0	99.5	20	NA	GUT_GENOME132205	MGYG-HGUT-02163	d__Archaea;p__Euryarchaeota;c__Methanobacteria;o__Methanobacteriales;f__Methanobacteriaceae;g__Methanobrevibacter_A;s__Methanobrevibacter_A smithii	SRS476185	SRP029441	Fiji	Oceania	ftp://ftp.ebi.ac.uk/pub/databases/metagenomics/mgnify_genomes/human-gut/v1.0/all_genomes/MGYG-HGUT-021/MGYG-HGUT-02163/genomes2/GUT_GENOME236682.gff.gz
GUT_GENOME236701	SRS476187_24	HGM	MAG	1876116	63	75341	31.08	100	0	NA	0	0	0	20	NA	GUT_GENOME132205	MGYG-HGUT-02163	d__Archaea;p__Euryarchaeota;c__Methanobacteria;o__Methanobacteriales;f__Methanobacteriaceae;g__Methanobrevibacter_A;s__Methanobrevibacter_A smithii	SRS476187	SRP029441	Fiji	Oceania	ftp://ftp.ebi.ac.uk/pub/databases/metagenomics/mgnify_genomes/human-gut/v1.0/all_genomes/MGYG-HGUT-021/MGYG-HGUT-02163/genomes1/GUT_GENOME236701.gff.gz
GUT_GENOME236703	SRS476187_2	HGM	MAG	1091317	87	16624	47.81	84.54	0.87	NA	85.71	67.57	10.97	15	NA	GUT_GENOME287001	MGYG-HGUT-00654	d__Archaea;p__Thermoplasmatota;c__Thermoplasmata;o__Methanomassiliicoccales;f__Methanomethylophilaceae;g__;s__	SRS476187	SRP029441	Fiji	Oceania	ftp://ftp.ebi.ac.uk/pub/databases/metagenomics/mgnify_genomes/human-gut/v1.0/all_genomes/MGYG-HGUT-006/MGYG-HGUT-00654/genomes1/GUT_GENOME236703.gff.gz
GUT_GENOME236709	SRS476187_56	HGM	MAG	1473333	130	15573	58.16	83.47	1.61	NA	86.55	0	12.91	19	NA	GUT_GENOME268463	MGYG-HGUT-04339	d__Archaea;p__Thermoplasmatota;c__Thermoplasmata;o__Methanomassiliicoccales;f__Methanomethylophilaceae;g__UBA71;s__	SRS476187	SRP029441	Fiji	Oceania	ftp://ftp.ebi.ac.uk/pub/databases/metagenomics/mgnify_genomes/human-gut/v1.0/all_genomes/MGYG-HGUT-043/MGYG-HGUT-04339/genomes1/GUT_GENOME236709.gff.gz
GUT_GENOME236826	SRS476192_17	HGM	MAG	1506094	108	19252	58.22	85.89	0.81	NA	0	0	99.13	18	NA	GUT_GENOME268463	MGYG-HGUT-04339	d__Archaea;p__Thermoplasmatota;c__Thermoplasmata;o__Methanomassiliicoccales;f__Methanomethylophilaceae;g__UBA71;s__	SRS476192	SRP029441	Fiji	Oceania	ftp://ftp.ebi.ac.uk/pub/databases/metagenomics/mgnify_genomes/human-gut/v1.0/all_genomes/MGYG-HGUT-043/MGYG-HGUT-04339/genomes1/GUT_GENOME236826.gff.gz
GUT_GENOME236870	SRS476193_44	HGM	MAG	1598831	293	6917	31.48	95.33	2.65	NA	0	11.44	0	17	NA	GUT_GENOME236870	MGYG-HGUT-03516	d__Archaea;p__Euryarchaeota;c__Methanobacteria;o__Methanobacteriales;f__Methanobacteriaceae;g__Methanobrevibacter_A;s__	SRS476193	SRP029441	Fiji	Oceania	ftp://ftp.ebi.ac.uk/pub/databases/metagenomics/mgnify_genomes/human-gut/v1.0/all_genomes/MGYG-HGUT-035/MGYG-HGUT-03516/genomes1/GUT_GENOME236870.gff.gz
GUT_GENOME236887	SRS476193_74	HGM	MAG	1734422	503	4569	56.17	93.55	2.7	NA	88.24	0	0	17	NA	GUT_GENOME236887	MGYG-HGUT-03531	d__Archaea;p__Thermoplasmatota;c__Thermoplasmata;o__Methanomassiliicoccales;f__Methanomethylophilaceae;g__ISO4-G1;s__	SRS476193	SRP029441	Fiji	Oceania	ftp://ftp.ebi.ac.uk/pub/databases/metagenomics/mgnify_genomes/human-gut/v1.0/all_genomes/MGYG-HGUT-035/MGYG-HGUT-03531/genomes1/GUT_GENOME236887.gff.gz
GUT_GENOME236978	SRS476205_55	HGM	MAG	1334082	366	4574	31.76	82.34	3.2	NA	0	0	10.67	12	NA	GUT_GENOME132205	MGYG-HGUT-02163	d__Archaea;p__Euryarchaeota;c__Methanobacteria;o__Methanobacteriales;f__Methanobacteriaceae;g__Methanobrevibacter_A;s__Methanobrevibacter_A smithii	SRS476205	SRP029441	Fiji	Oceania	ftp://ftp.ebi.ac.uk/pub/databases/metagenomics/mgnify_genomes/human-gut/v1.0/all_genomes/MGYG-HGUT-021/MGYG-HGUT-02163/genomes1/GUT_GENOME236978.gff.gz
GUT_GENOME237054	SRS476212_49	HGM	MAG	1289234	621	2160	38.85	55.57	0.8	NA	0	0	0	13	NA	GUT_GENOME237054	MGYG-HGUT-03541	d__Archaea;p__Euryarchaeota;c__Methanobacteria;o__Methanobacteriales;f__Methanobacteriaceae;g__Methanobrevibacter_A;s__	SRS476212	SRP029441	Fiji	Oceania	ftp://ftp.ebi.ac.uk/pub/databases/metagenomics/mgnify_genomes/human-gut/v1.0/all_genomes/MGYG-HGUT-035/MGYG-HGUT-03541/genomes1/GUT_GENOME237054.gff.gz
GUT_GENOME237290	SRS476274_36	HGM	MAG	849125	462	1875	32.31	58.7	0.04	NA	0	0	0	12	NA	GUT_GENOME132205	MGYG-HGUT-02163	d__Archaea;p__Euryarchaeota;c__Methanobacteria;o__Methanobacteriales;f__Methanobacteriaceae;g__Methanobrevibacter_A;s__Methanobrevibacter_A smithii	SRS476274	SRP029441	Fiji	Oceania	ftp://ftp.ebi.ac.uk/pub/databases/metagenomics/mgnify_genomes/human-gut/v1.0/all_genomes/MGYG-HGUT-021/MGYG-HGUT-02163/genomes1/GUT_GENOME237290.gff.gz
GUT_GENOME237437	SRS476289_4	HGM	MAG	1291091	412	3666	31.42	83.09	2.4	NA	0	0	0	15	NA	GUT_GENOME236870	MGYG-HGUT-03516	d__Archaea;p__Euryarchaeota;c__Methanobacteria;o__Methanobacteriales;f__Methanobacteriaceae;g__Methanobrevibacter_A;s__	SRS476289	SRP029441	Fiji	Oceania	ftp://ftp.ebi.ac.uk/pub/databases/metagenomics/mgnify_genomes/human-gut/v1.0/all_genomes/MGYG-HGUT-035/MGYG-HGUT-03516/genomes1/GUT_GENOME237437.gff.gz
GUT_GENOME237625	SRS476302_80	HGM	MAG	1769001	26	123243	31.17	100	0.8	NA	0	0	99.5	20	NA	GUT_GENOME132205	MGYG-HGUT-02163	d__Archaea;p__Euryarchaeota;c__Methanobacteria;o__Methanobacteriales;f__Methanobacteriaceae;g__Methanobrevibacter_A;s__Methanobrevibacter_A smithii	SRS476302	SRP029441	Fiji	Oceania	ftp://ftp.ebi.ac.uk/pub/databases/metagenomics/mgnify_genomes/human-gut/v1.0/all_genomes/MGYG-HGUT-021/MGYG-HGUT-02163/genomes1/GUT_GENOME237625.gff.gz
GUT_GENOME237836	SRS476346_34	HGM	MAG	1033732	376	3078	47.28	83.91	2.61	NA	0	0	0	16	NA	GUT_GENOME237836	MGYG-HGUT-03602	d__Archaea;p__Halobacterota;c__Methanomicrobia;o__Methanomicrobiales;f__Methanocorpusculaceae;g__Methanocorpusculum;s__	SRS476346	SRP029441	Fiji	Oceania	ftp://ftp.ebi.ac.uk/pub/databases/metagenomics/mgnify_genomes/human-gut/v1.0/all_genomes/MGYG-HGUT-036/MGYG-HGUT-03602/genomes1/GUT_GENOME237836.gff.gz
GUT_GENOME237904	SRS476430_114	HGM	MAG	2044110	525	5311	57.99	96.77	4.44	NA	86.55	99.8	99.13	18	NA	GUT_GENOME268463	MGYG-HGUT-04339	d__Archaea;p__Thermoplasmatota;c__Thermoplasmata;o__Methanomassiliicoccales;f__Methanomethylophilaceae;g__UBA71;s__	SRS476430	SRP029441	Fiji	Oceania	ftp://ftp.ebi.ac.uk/pub/databases/metagenomics/mgnify_genomes/human-gut/v1.0/all_genomes/MGYG-HGUT-043/MGYG-HGUT-04339/genomes1/GUT_GENOME237904.gff.gz
GUT_GENOME237951	SRS476430_75	HGM	MAG	1206605	279	5758	32.19	74.76	0	NA	0	0	0	8	NA	GUT_GENOME014311	MGYG-HGUT-00522	d__Archaea;p__Euryarchaeota;c__Methanobacteria;o__Methanobacteriales;f__Methanobacteriaceae;g__Methanobrevibacter_A;s__	SRS476430	SRP029441	Fiji	Oceania	ftp://ftp.ebi.ac.uk/pub/databases/metagenomics/mgnify_genomes/human-gut/v1.0/all_genomes/MGYG-HGUT-005/MGYG-HGUT-00522/genomes1/GUT_GENOME237951.gff.gz
GUT_GENOME238265	SRS476863_43	HGM	MAG	996155	415	2654	47.16	74.67	2.97	NA	93.28	99.8	99.5	18	NA	GUT_GENOME237836	MGYG-HGUT-03602	d__Archaea;p__Halobacterota;c__Methanomicrobia;o__Methanomicrobiales;f__Methanocorpusculaceae;g__Methanocorpusculum;s__	SRS476863	SRP029441	Fiji	Oceania	ftp://ftp.ebi.ac.uk/pub/databases/metagenomics/mgnify_genomes/human-gut/v1.0/all_genomes/MGYG-HGUT-036/MGYG-HGUT-03602/genomes1/GUT_GENOME238265.gff.gz
GUT_GENOME238390	SRS820576_28	HGM	MAG	1014621	522	2047	31.38	67.88	2.53	NA	0	0	0	11	NA	GUT_GENOME132205	MGYG-HGUT-02163	d__Archaea;p__Euryarchaeota;c__Methanobacteria;o__Methanobacteriales;f__Methanobacteriaceae;g__Methanobrevibacter_A;s__Methanobrevibacter_A smithii	SRS820576	SRP052307	Peru	South America	ftp://ftp.ebi.ac.uk/pub/databases/metagenomics/mgnify_genomes/human-gut/v1.0/all_genomes/MGYG-HGUT-021/MGYG-HGUT-02163/genomes1/GUT_GENOME238390.gff.gz
GUT_GENOME238430	SRS820581_42	HGM	MAG	1203446	495	2750	31.38	69.27	1.2	1.38	0	0	0	14	NA	GUT_GENOME132205	MGYG-HGUT-02163	d__Archaea;p__Euryarchaeota;c__Methanobacteria;o__Methanobacteriales;f__Methanobacteriaceae;g__Methanobrevibacter_A;s__Methanobrevibacter_A smithii	SRS820581	SRP052307	Peru	South America	ftp://ftp.ebi.ac.uk/pub/databases/metagenomics/mgnify_genomes/human-gut/v1.0/all_genomes/MGYG-HGUT-021/MGYG-HGUT-02163/genomes1/GUT_GENOME238430.gff.gz
GUT_GENOME238481	SRS820585_5	HGM	MAG	1909574	59	88917	31.05	100	0	0.02	0	0	0	20	NA	GUT_GENOME132205	MGYG-HGUT-02163	d__Archaea;p__Euryarchaeota;c__Methanobacteria;o__Methanobacteriales;f__Methanobacteriaceae;g__Methanobrevibacter_A;s__Methanobrevibacter_A smithii	SRS820585	SRP052307	United States	North America	ftp://ftp.ebi.ac.uk/pub/databases/metagenomics/mgnify_genomes/human-gut/v1.0/all_genomes/MGYG-HGUT-021/MGYG-HGUT-02163/genomes1/GUT_GENOME238481.gff.gz
GUT_GENOME238503	SRS820587_48	HGM	MAG	1026656	466	2400	32.29	65.35	1.76	0.19	0	0	0	13	NA	GUT_GENOME132205	MGYG-HGUT-02163	d__Archaea;p__Euryarchaeota;c__Methanobacteria;o__Methanobacteriales;f__Methanobacteriaceae;g__Methanobrevibacter_A;s__Methanobrevibacter_A smithii	SRS820587	SRP052307	United States	North America	ftp://ftp.ebi.ac.uk/pub/databases/metagenomics/mgnify_genomes/human-gut/v1.0/all_genomes/MGYG-HGUT-021/MGYG-HGUT-02163/genomes2/GUT_GENOME238503.gff.gz
GUT_GENOME238655	SRS820595_50	HGM	MAG	1846844	140	21712	30.65	98.4	0	0.05	0	0	0	20	NA	GUT_GENOME143185	MGYG-HGUT-02446	d__Archaea;p__Euryarchaeota;c__Methanobacteria;o__Methanobacteriales;f__Methanobacteriaceae;g__Methanobrevibacter_A;s__Methanobrevibacter_A smithii_A	SRS820595	SRP052307	United States	North America	ftp://ftp.ebi.ac.uk/pub/databases/metagenomics/mgnify_genomes/human-gut/v1.0/all_genomes/MGYG-HGUT-024/MGYG-HGUT-02446/genomes1/GUT_GENOME238655.gff.gz
GUT_GENOME238716	SRS820598_43	HGM	MAG	1567862	346	6247	31.53	90.8	0	0.07	0	0	0	18	NA	GUT_GENOME132205	MGYG-HGUT-02163	d__Archaea;p__Euryarchaeota;c__Methanobacteria;o__Methanobacteriales;f__Methanobacteriaceae;g__Methanobrevibacter_A;s__Methanobrevibacter_A smithii	SRS820598	SRP052307	United States	North America	ftp://ftp.ebi.ac.uk/pub/databases/metagenomics/mgnify_genomes/human-gut/v1.0/all_genomes/MGYG-HGUT-021/MGYG-HGUT-02163/genomes2/GUT_GENOME238716.gff.gz
GUT_GENOME238897	SRS820607_59	HGM	MAG	1600273	221	9981	30.49	94.43	1.6	0.09	0	0	0	19	NA	GUT_GENOME143185	MGYG-HGUT-02446	d__Archaea;p__Euryarchaeota;c__Methanobacteria;o__Methanobacteriales;f__Methanobacteriaceae;g__Methanobrevibacter_A;s__Methanobrevibacter_A smithii_A	SRS820607	SRP052307	Peru	South America	ftp://ftp.ebi.ac.uk/pub/databases/metagenomics/mgnify_genomes/human-gut/v1.0/all_genomes/MGYG-HGUT-024/MGYG-HGUT-02446/genomes1/GUT_GENOME238897.gff.gz
GUT_GENOME238918	SRS820608_46	HGM	MAG	1579869	411	4880	30.5	87.12	0.4	0.22	0	0	0	20	NA	GUT_GENOME143185	MGYG-HGUT-02446	d__Archaea;p__Euryarchaeota;c__Methanobacteria;o__Methanobacteriales;f__Methanobacteriaceae;g__Methanobrevibacter_A;s__Methanobrevibacter_A smithii_A	SRS820608	SRP052307	Peru	South America	ftp://ftp.ebi.ac.uk/pub/databases/metagenomics/mgnify_genomes/human-gut/v1.0/all_genomes/MGYG-HGUT-024/MGYG-HGUT-02446/genomes1/GUT_GENOME238918.gff.gz
GUT_GENOME238957	SRS820610_4	HGM	MAG	1850618	72	46248	30.25	100	0	0.04	0	0	0	20	NA	GUT_GENOME143185	MGYG-HGUT-02446	d__Archaea;p__Euryarchaeota;c__Methanobacteria;o__Methanobacteriales;f__Methanobacteriaceae;g__Methanobrevibacter_A;s__Methanobrevibacter_A smithii_A	SRS820610	SRP052307	Peru	South America	ftp://ftp.ebi.ac.uk/pub/databases/metagenomics/mgnify_genomes/human-gut/v1.0/all_genomes/MGYG-HGUT-024/MGYG-HGUT-02446/genomes1/GUT_GENOME238957.gff.gz
GUT_GENOME238974	SRS820611_35	HGM	MAG	1756846	354	6887	30.4	98	2.4	0.23	0	0	0	20	NA	GUT_GENOME143185	MGYG-HGUT-02446	d__Archaea;p__Euryarchaeota;c__Methanobacteria;o__Methanobacteriales;f__Methanobacteriaceae;g__Methanobrevibacter_A;s__Methanobrevibacter_A smithii_A	SRS820611	SRP052307	Peru	South America	ftp://ftp.ebi.ac.uk/pub/databases/metagenomics/mgnify_genomes/human-gut/v1.0/all_genomes/MGYG-HGUT-024/MGYG-HGUT-02446/genomes1/GUT_GENOME238974.gff.gz
GUT_GENOME238991	SRS820612_40	HGM	MAG	1518772	460	4173	30.49	88.94	1.07	0.58	0	0	0	18	NA	GUT_GENOME143185	MGYG-HGUT-02446	d__Archaea;p__Euryarchaeota;c__Methanobacteria;o__Methanobacteriales;f__Methanobacteriaceae;g__Methanobrevibacter_A;s__Methanobrevibacter_A smithii_A	SRS820612	SRP052307	Peru	South America	ftp://ftp.ebi.ac.uk/pub/databases/metagenomics/mgnify_genomes/human-gut/v1.0/all_genomes/MGYG-HGUT-024/MGYG-HGUT-02446/genomes1/GUT_GENOME238991.gff.gz
GUT_GENOME239024	SRS820614_4	HGM	MAG	1745375	275	9337	30.41	96	1.64	0.1	0	0	0	20	NA	GUT_GENOME143185	MGYG-HGUT-02446	d__Archaea;p__Euryarchaeota;c__Methanobacteria;o__Methanobacteriales;f__Methanobacteriaceae;g__Methanobrevibacter_A;s__Methanobrevibacter_A smithii_A	SRS820614	SRP052307	Peru	South America	ftp://ftp.ebi.ac.uk/pub/databases/metagenomics/mgnify_genomes/human-gut/v1.0/all_genomes/MGYG-HGUT-024/MGYG-HGUT-02446/genomes1/GUT_GENOME239024.gff.gz
GUT_GENOME239080	SRS820617_5	HGM	MAG	1762308	36	75951	30.32	100	0	0.01	0	0	0	20	NA	GUT_GENOME143185	MGYG-HGUT-02446	d__Archaea;p__Euryarchaeota;c__Methanobacteria;o__Methanobacteriales;f__Methanobacteriaceae;g__Methanobrevibacter_A;s__Methanobrevibacter_A smithii_A	SRS820617	SRP052307	Peru	South America	ftp://ftp.ebi.ac.uk/pub/databases/metagenomics/mgnify_genomes/human-gut/v1.0/all_genomes/MGYG-HGUT-024/MGYG-HGUT-02446/genomes1/GUT_GENOME239080.gff.gz
GUT_GENOME239116	SRS820620_38	HGM	MAG	1838755	70	47938	30.23	99.2	0	0.02	0	0	0	20	NA	GUT_GENOME143185	MGYG-HGUT-02446	d__Archaea;p__Euryarchaeota;c__Methanobacteria;o__Methanobacteriales;f__Methanobacteriaceae;g__Methanobrevibacter_A;s__Methanobrevibacter_A smithii_A	SRS820620	SRP052307	Peru	South America	ftp://ftp.ebi.ac.uk/pub/databases/metagenomics/mgnify_genomes/human-gut/v1.0/all_genomes/MGYG-HGUT-024/MGYG-HGUT-02446/genomes1/GUT_GENOME239116.gff.gz
GUT_GENOME239133	SRS820621_28	HGM	MAG	1763524	184	14130	30.34	95.84	0.04	0.14	0	99.8	99.5	20	NA	GUT_GENOME143185	MGYG-HGUT-02446	d__Archaea;p__Euryarchaeota;c__Methanobacteria;o__Methanobacteriales;f__Methanobacteriaceae;g__Methanobrevibacter_A;s__Methanobrevibacter_A smithii_A	SRS820621	SRP052307	Peru	South America	ftp://ftp.ebi.ac.uk/pub/databases/metagenomics/mgnify_genomes/human-gut/v1.0/all_genomes/MGYG-HGUT-024/MGYG-HGUT-02446/genomes1/GUT_GENOME239133.gff.gz
GUT_GENOME239182	SRS820624_17	HGM	MAG	1847186	143	19721	30.42	98.4	0	0.04	0	99.8	99.5	19	NA	GUT_GENOME143185	MGYG-HGUT-02446	d__Archaea;p__Euryarchaeota;c__Methanobacteria;o__Methanobacteriales;f__Methanobacteriaceae;g__Methanobrevibacter_A;s__Methanobrevibacter_A smithii_A	SRS820624	SRP052307	Peru	South America	ftp://ftp.ebi.ac.uk/pub/databases/metagenomics/mgnify_genomes/human-gut/v1.0/all_genomes/MGYG-HGUT-024/MGYG-HGUT-02446/genomes1/GUT_GENOME239182.gff.gz
[truncated: 321 more rows]

## Sheet: Table_S1b_MAGs_subset_98_ANI99%
			Table S1b: Detailed description of strain list
[truncated: 99 more rows]

[truncated: 29 more sheets: Table_S1c_MAGs_subset_27_ANI95%, Table_S1d_MAGs_metadata, Table_S1e_GUNC_Out, Table_S1f_MaGe_IDs, Table S2a_Prevalence, TS2b_read-based profiler domain, TS2c_read-based profiler_family, TS2d_read-based profiler_specie, TS2e_coverage, TS2f_CoverM, Table_S3_Pred_acc_p_cat, Table_S4_Pred_acc_map_matrix, Table S5_MaAsLin2_map_matrix, Table_S6_LME_map_matrix, Table_S7a_Msphaera_metadata, Table_S7b Msphaera_protein, Table_S7c_discrim_proteins, Table_S8a_Mbrevibacter_metadata, Table_S8b_Mbrevibacter_protein, Table_S9a_comp_smithii_genome …]
